# Supplementary material for: Focused screening reveals functional effects of microRNAs differentially expressed in colorectal cancer
Source: BMC Cancer. 2019 Dec 21;19:1239. doi: 10.1186/s12885-019-6468-5 (PMC6925883; doi:10.1186/s12885-019-6468-5)
Supplement: Supplementary file 2 — Additional file 2. Microarray data and statistical analyses [file 12885_2019_6468_MOESM2_ESM.xlsx]

## Sheet: Microarray_Downregulated
ProbeName	GeneName	SystematicName	P.Value	logFC	adj.P.Val		Sequence	Description
A_23_P72737	IFITM1	NM_003641	2.67325e-11	-5.83406	8.65572e-07		ATACAGCAGTTTATACCCACACACCTGTCTACAGTGTCATTCAATAAAGTGCACGTGCTT	ref|Homo sapiens interferon induced transmembrane protein 1 (IFITM1), mRNA [NM_003641]
A_23_P409438	IFNL2	NM_172138	4.6694e-10	-4.9513	2.79469e-06		TGGGGACCTGTGTGTCTGACCCTCCCACCAGTCATGCAACCTGAGATTTTATTTATAAAT	ref|Homo sapiens interferon, lambda 2 (IFNL2), mRNA [NM_172138]
A_23_P373619	IFNL3	NM_172139	1.41671e-10	-4.56916	2.29359e-06		GCCTTTAAGAGGGCCAAAGATGCCTTAGAAGAGTCGCTTCTGCTGAAGGACTGCAAGTGC	ref|Homo sapiens interferon, lambda 3 (IFNL3), mRNA [NM_172139]
A_23_P23074	IFI44	NM_006417	1.4862e-08	-4.18883	1.45965e-05		AAGGATGTTCTAATTCTTTCTGCTCTGAGACGAATGCTATGGGCTGCAGATGACTTCTTA	ref|Homo sapiens interferon-induced protein 44 (IFI44), mRNA [NM_006417]
A_23_P45871	IFI44L	NM_006820	1.80197e-08	-4.15287	1.58778e-05		TTGTTCGTTTTGCCTTCTGTCCTTGGAACAGTCATATCTCAAGTTCAAAGGCCAAAACCT	ref|Homo sapiens interferon-induced protein 44-like (IFI44L), mRNA [NM_006820]
A_23_P48513	IFI27	NM_005532	3.62072e-10	-4.10693	2.79469e-06		ACCCAGCGAGGAGCCAACTATCCCAAATATACCTGGGGTGAAATATACCAAATTCTGCAT	ref|Homo sapiens interferon, alpha-inducible protein 27 (IFI27), transcript variant 2, mRNA [NM_005532]
A_24_P917810	A_24_P917810	A_24_P917810	8.04396e-09	-4.02228	1.02525e-05		TTTGCACTATGGTAGATTTCAGGAATTTCAAAAGAAATCTGATGTCAGTGCAATTATCCG	Unknown
A_23_P52266	IFIT1	NM_001548	5.55161e-09	-3.98151	9.30886e-06		ACTTTGAGAACTCTGTGAGACAAGGTCCTTAGGCACCCAGATATCAGCCACTTTCACATT	ref|Homo sapiens interferon-induced protein with tetratricopeptide repeats 1 (IFIT1), transcript variant 1, mRNA [NM_001548]
A_23_P39465	BST2	NM_004335	4.91423e-10	-3.86547	2.79469e-06		TGCTCGGCTTTTCGCTTGAACATTCCCTTGATCTCATCAGTTCTGAGCGGGTCATGGGGC	ref|Homo sapiens bone marrow stromal cell antigen 2 (BST2), mRNA [NM_004335]
A_23_P152838	CCL5	NM_002985	8.44277e-10	-3.80646	2.96754e-06		AGATGAGCTAGGATGGAGAGTCCTTGAACCTGAACTTACACAAATTTGCCTGTTTCTGCT	ref|Homo sapiens chemokine (C-C motif) ligand 5 (CCL5), transcript variant 1, mRNA [NM_002985]
A_23_P370682	BATF2	NM_138456	1.31303e-09	-3.66471	3.86496e-06		TGGAAGTTCAGTTTTGGTGTCTGCTTCAAGAGGGGGTTTTACACTCTGATTCCAGGACAA	ref|Homo sapiens basic leucine zipper transcription factor, ATF-like 2 (BATF2), mRNA [NM_138456]
A_23_P71774	IFNB1	NM_002176	5.61502e-09	-3.61432	9.30886e-06		GACAAGATTCATCTAGCACTGGCTGGAATGAGACTATTGTTGAGAACCTCCTGGCTAATG	ref|Homo sapiens interferon, beta 1, fibroblast (IFNB1), mRNA [NM_002176]
A_23_P139786	OASL	NM_003733	5.59838e-10	-3.5892	2.79469e-06		GTTTCCAGCCAGTTAGTTTTCTCTGGGAGACTTCTCTGTACATTTCTGCCATGTACTCCA	ref|Homo sapiens 2'-5'-oligoadenylate synthetase-like (OASL), transcript variant 1, mRNA [NM_003733]
A_23_P337800	IFNL1	NM_172140	9.16501e-10	-3.58288	2.96754e-06		GACCTCAAATATGTGGCCGATGGGAACCTGTGTCTGAGAACGTCAACCCACCCTGAGTCC	ref|Homo sapiens interferon, lambda 1 (IFNL1), mRNA [NM_172140]
A_23_P6263	MX2	NM_002463	6.73091e-10	-3.52516	2.79469e-06		TCTGGGTCAAATTCTTCTTTTGTATGTCCAGTCTCCTGCACAGCACCTGCAGCATTGTAA	ref|Homo sapiens myxovirus (influenza virus) resistance 2 (mouse) (MX2), mRNA [NM_002463]
A_23_P64828	OAS1	NM_002534	2.00472e-09	-3.36928	4.99314e-06		CTCTGCATCTACTGGACAAAGTATTATGACTTTAAAAACCCCATTATTGAAAAGTACCTG	ref|Homo sapiens 2'-5'-oligoadenylate synthetase 1, 40/46kDa (OAS1), transcript variant 2, mRNA [NM_002534]
A_23_P75786	SLC15A3	NM_016582	1.00467e-08	-3.36467	1.08434e-05		CTGCCCCAAGGACTTTGGGAACATCAACAATTGCCGGATGGACCTCTACTTCTTCCTGCT	ref|Homo sapiens solute carrier family 15 (oligopeptide transporter), member 3 (SLC15A3), transcript variant 1, mRNA [NM_016582]
A_23_P819	ISG15	NM_005101	6.90495e-10	-3.35902	2.79469e-06		CACGGTCCTGCTGGTGGTGGACAAATGCGACGAACCTCTGAGCATCCTGGTGAGGAATAA	ref|Homo sapiens ISG15 ubiquitin-like modifier (ISG15), mRNA [NM_005101]
A_23_P35412	IFIT3	NM_001549	6.10757e-09	-3.34189	9.30886e-06		ATTCGAATAAAGCTCTTGAGAAGGGACTGAATCCTCTGAATGCATACTCCGATCTCGCTG	ref|Homo sapiens interferon-induced protein with tetratricopeptide repeats 3 (IFIT3), transcript variant 1, mRNA [NM_001549]
A_23_P24004	IFIT2	NM_001547	1.04466e-08	-3.28721	1.09113e-05		AGCTGACCCAGCATCAGCCACACTCTGGGTTGGAAAATGTTTGCCTGTTGGAATTAATTT	ref|Homo sapiens interferon-induced protein with tetratricopeptide repeats 2 (IFIT2), mRNA [NM_001547]
A_24_P731549	C1orf233	NM_001242659	8.45078e-08	-3.1675	3.70124e-05		CGAGGTTGCTTTCTGTGACGACCGCCTGGTGACGCTGGACACCAGGAGGGTTATGGCACT	ref|Homo sapiens chromosome 1 open reading frame 233 (C1orf233), mRNA [NM_001242659]
A_23_P384355	A_23_P384355	A_23_P384355	3.67769e-08	-3.11659	2.24679e-05		ACAGTGGATCTTGGAGTGGGATTTCTTGGGTAAATTATCTTTGCCCTTTGAAATGTCTCC	Unknown
A_24_P303091	CXCL10	NM_001565	7.06891e-08	-3.07986	3.31716e-05		GTCAAGCCATAATTGTTCTTAGTTTGCAGTTACACTAAAAGGTGACCAATGATGGTCACC	ref|Homo sapiens chemokine (C-X-C motif) ligand 10 (CXCL10), mRNA [NM_001565]
A_23_P152782	IFI35	NM_005533	1.98943e-09	-3.02079	4.99314e-06		CGGAAGTGCCTAAGTCTTTAGTTTCCAATTTGCGGATCCACTGCCCTCTGCTTGCGGGCT	ref|Homo sapiens interferon-induced protein 35 (IFI35), mRNA [NM_005533]
A_23_P201459	IFI6	NM_022873	5.02683e-08	-2.97671	2.8555e-05		AGTAGCCAGCAGCTCCCAGAACCTCTTCTTCCTTCTTGGCCTAACTCTTCCAGTTAGGAT	ref|Homo sapiens interferon, alpha-inducible protein 6 (IFI6), transcript variant 3, mRNA [NM_022873]
A_23_P417113	RBM33	ENST00000287912	1.81438e-08	-2.91526	1.58778e-05		TCAACTTCCTCCATAGTATTGCTGTAATTAATCAAAGTAGGCAAAGAAGGTTGACTAGGT	ens|RNA binding motif protein 33 [Source:HGNC Symbol;Acc:27223] [ENST00000287912]
A_23_P69383	PARP9	NM_031458	1.09242e-07	-2.9078	3.84472e-05		TTTTTAGTGGCATGCAGGCTATACCTCAGTATTTGTGGACATGCACCCAGGAATATGTAC	ref|Homo sapiens poly (ADP-ribose) polymerase family, member 9 (PARP9), transcript variant 1, mRNA [NM_031458]
A_23_P153372	HSH2D	NM_032855	4.69825e-09	-2.90547	9.1388e-06		GAATCCGAGCCCTTTTCCCATATCATCTGTTTGTTCTGTTGTCTAAAAGCACACTGCAAG	ref|Homo sapiens hematopoietic SH2 domain containing (HSH2D), transcript variant 1, mRNA [NM_032855]
A_23_P200866	STMN1	NM_203401	3.84063e-09	-2.81008	8.36829e-06		GCTGAATATCTGTTCACTTTTCAATCCCAATTCTGTCCCAATCTTACCAGATGCTACTGG	ref|Homo sapiens stathmin 1 (STMN1), transcript variant 1, mRNA [NM_203401]
A_23_P120002	SP110	NM_004510	7.88373e-09	-2.75482	1.02525e-05		AAGGAACGCAAAGAACTGGAAACGGAATATACGTTGTGAAGGAATGACCCTAGGAGAGCT	ref|Homo sapiens SP110 nuclear body protein (SP110), transcript variant b, mRNA [NM_004510]
A_32_P452655	LGALS9C	NM_001040078	1.48764e-08	-2.74472	1.45965e-05		TGACCAGAGTGTTCTCTTCAGGGGACTGGCTCCTTTCCCAGTGTCCTTAAAATAAAGAAA	ref|Homo sapiens lectin, galactoside-binding, soluble, 9C (LGALS9C), mRNA [NM_001040078]
A_24_P557479	XAF1	NM_017523	5.49934e-08	-2.74323	2.91907e-05		CAAATAAACCAACGGGAAAAAAGAAAGGTTCCAGTTTTGTCTGAAAATTCTGATTAAGCC	ref|Homo sapiens XIAP associated factor 1 (XAF1), transcript variant 1, mRNA [NM_017523]
A_24_P243881	TCEB1	NM_001204858	8.92622e-06	-2.7304	0.000417662		ACTGTATTTGCATTGACTATAAAGCGTCGTTTGCAATATTTATTCTTCCTTCATAGTCCC	ref|Homo sapiens transcription elongation factor B (SIII), polypeptide 1 (15kDa, elongin C) (TCEB1), transcript variant 3, mRNA [NM_001204858]
A_23_P360240	MYEOV	NM_138768	6.72236e-09	-2.69983	9.46362e-06		TGTGTTGCATGGCCCTCCCAACCAATTCAGTATTTTTCTCCCCATTTTCCAGGGAGAAAT	ref|Homo sapiens myeloma overexpressed (MYEOV), transcript variant 2, mRNA [NM_138768]
A_24_P274270	STAT1	NM_139266	2.32688e-08	-2.68115	1.71232e-05		TTGAACCCTACACGAAGAAAGAACTTTCTGCTGTTACTTTCCCTGACATCATTCGCAATT	ref|Homo sapiens signal transducer and activator of transcription 1, 91kDa (STAT1), transcript variant beta, mRNA [NM_139266]
A_32_P202977	THC2689749	THC2689749	6.32493e-09	-2.67926	9.30886e-06		CTGTGTGGCCATTAGACCTAGAAATATTGGTGTGATTCTGGAGTTGATTGCTCCACACGT	tc|Q7PV63_ANOGA (Q7PV63) ENSANGP00000020166, partial (6%) [THC2689749]
A_24_P24848	PSORS1C1	NM_014068	8.97214e-09	-2.67065	1.03753e-05		CAAACCATTTCTGGCATGCAGGGGACCTCCAAGCAATGATATCCAAGGAATTCCATCTGG	ref|Homo sapiens psoriasis susceptibility 1 candidate 1 (PSORS1C1), mRNA [NM_014068]
A_23_P411612	SPRYD4	NM_207344	4.79816e-09	-2.65087	9.1388e-06		TTCCATCTTTTTCTACCTTCTATGATGGTGATGAAGCTAGATACCCCTAGGGAAGAAAGA	ref|Homo sapiens SPRY domain containing 4 (SPRYD4), mRNA [NM_207344]
A_24_P238499	TYMSOS	NM_001012716	8.51297e-09	-2.64971	1.02525e-05		AATGTGAAACCCATATGCATGGATATTCTTAACAATTTGAAGAAATCGTCACAGCTTTCC	ref|Homo sapiens TYMS opposite strand (TYMSOS), mRNA [NM_001012716]
A_32_P99533	A_32_P99533	A_32_P99533	3.67171e-08	-2.63226	2.24679e-05		ACCAGGATGTTCAGAGGTTCGTCGCATTTGTCCACCACCAGCAGGACCGTGCTGCCGGGG	Unknown
A_23_P217938	SPHAR	NM_006542	6.0509e-09	-2.60518	9.30886e-06		TAAACGATCCTGTTAATTAAACCACAGACACCATATATCCTTCTGCATCCTTTGGCCAAT	ref|Homo sapiens S-phase response (cyclin related) (SPHAR), mRNA [NM_006542]
A_24_P479793	THC2707492	THC2707492	7.20416e-07	-2.5825	9.14206e-05		TCAAAACTCACTGTCAGTCCTTTAATTTTCCTCAAAATAAAAGTTTTCTTCTGGTGTCCG	Unknown
A_32_P144629	ENST00000521696	ENST00000521696	4.8584e-08	-2.57785	2.8555e-05		AGGTCGCTGGTTCGATGCAGAGGAAGAAACCACACCTAGCACGTAAAGCCCTGAAAAAAT	Unknown
A_32_P175125	LOC101927355	XR_244184	8.5493e-09	-2.5447	1.02525e-05		GAGAATTCCCCGTGTTTTCTCATTTTGGGTCAAGAAAATAAAATCGATATCTAAGTAACC	ref|PREDICTED: Homo sapiens uncharacterized LOC101927355 (LOC101927355), ncRNA [XR_244184]
A_24_P7040	A_24_P7040	A_24_P7040	2.44667e-08	-2.54172	1.76046e-05		CGCCAAGCATGTGAACATCTGGGCCCTGACTGTGGGCATCCTCATGACCATTCTGCTCAT	Unknown
A_24_P378019	IRF7	NM_004031	1.73656e-08	-2.53035	1.58778e-05		CAACAGCCTCTATGACGACATCGAGTGCTTCCTTATGGAGCTGGAGCAGCCCGCCTAGAA	ref|Homo sapiens interferon regulatory factor 7 (IRF7), transcript variant d, mRNA [NM_004031]
A_32_P132206	USP18	NM_017414	9.4097e-09	-2.52591	1.05061e-05		AGACTTGTATACTGGCTGAATATCAGTGCTGTTTGTAATTTTTCACTTTGAGAACCAACA	ref|Homo sapiens ubiquitin specific peptidase 18 (USP18), mRNA [NM_017414]
A_32_P219279	ELFN2	NM_052906	5.16182e-08	-2.5036	2.88163e-05		GGGCTCTGAACCTGTGAACCCTTGCTGTGTTACGAAACTTTCCTTCCTCTGAGGGCCTTG	ref|Homo sapiens extracellular leucine-rich repeat and fibronectin type III domain containing 2 (ELFN2), transcript variant 1, mRNA [NM_052906]
A_32_P163215	THC2628099	THC2628099	0.0126841	-2.47933	0.0446106		AGAGGACTAGATTATGAATATGACTTCATTGATGACAGCCGTCCCCTCCTCTTCCTAAAC	tc|Q4J4M9_AZOVI (Q4J4M9) Phosphotransferase system PTS, fructose-specific IIB subunit:PTS fructose IIC component, partial (3%) [THC2628099]
A_23_P111126	HCP5	L06175	1.97407e-08	-2.4464	1.63102e-05		TACATGTAGAATGTGATGTCAGAACTCAAACAGGCTCACCAGGCAGTGTGCTTCTTCCTT	gb|Homo Sapiens P5-1 mRNA, complete cds. [L06175]
A_32_P54553	USP41	ENST00000454608	2.57709e-08	-2.43203	1.81399e-05		ATATGATCCGGATGAAGGACTCCTTGATTTGCCTTGACTGTGCCATGGAGAGTAGCAGAA	ens|ubiquitin specific peptidase 41 [Source:HGNC Symbol;Acc:20070] [ENST00000454608]
A_24_P50543	TRIM69	ENST00000560141	3.06946e-08	-2.42048	1.98772e-05		AAATCAGCCTCCATCAGTATCACTGCAGTTATATATGATGTATGCCTTATTGCTCAAGAC	ens|tripartite motif containing 69 [Source:HGNC Symbol;Acc:17857] [ENST00000560141]
A_32_P196142	LOC100130938	ENST00000586949	1.13872e-07	-2.40114	3.92241e-05		TCCTATCAGCCCGTGACTGACGACAAGAAGGCTCTTCGTCCCTGTTTTTGAAATAAACAT	ref|PREDICTED: Homo sapiens uncharacterized LOC100130938 (LOC100130938), transcript variant X1, ncRNA [XR_110148]
A_23_P406131	TMEM159	NM_020422	6.87569e-08	-2.39117	3.31716e-05		CAACGGTCCCATTGGGAGCAACAGTGATTGTTTATAGTTTTTTGTTTTCAGAAATGAGGG	ref|Homo sapiens transmembrane protein 159 (TMEM159), mRNA [NM_020422]
A_23_P218879	TREX1	NM_016381	2.82485e-08	-2.38135	1.90554e-05		CAGCCTTGGAGAGAGCAGGGGTACCAAGGATCTTCCTCCAGTGAAGGACCCTGGAGCCCT	ref|Homo sapiens three prime repair exonuclease 1 (TREX1), transcript variant 1, mRNA [NM_016381]
A_23_P75741	UBE2L6	NM_198183	1.97122e-08	-2.35284	1.63102e-05		AATAGACCGAATATCAGGGAGCCCCTGCGGATGGACCTCGCTGACCTGCTGACACAGAAT	ref|Homo sapiens ubiquitin-conjugating enzyme E2L 6 (UBE2L6), transcript variant 2, mRNA [NM_198183]
A_24_P532864	ENST00000504916	ENST00000504916	6.46438e-07	-2.34098	8.64918e-05		CTGGCACTAAGAAATACAGACACTTGTGATTTACTACTGGGCACTTATAGGAATGGAGTC	gb|RST7162 Athersys RAGE Library Homo sapiens cDNA, mRNA sequence [BG188151]
A_32_P19101	XLOC_014512	TCONS_l2_00010790	6.54253e-07	-2.30891	8.68199e-05		TATTGAGAGGGGCCTCGACCCCTCCTCATCCCCTCAGTGAAAACAATAAAGACAAATTTT	linc|BROAD Institute lincRNA (XLOC_014512), lincRNA [TCONS_l2_00010790]
A_24_P16124	IFITM4P	NR_001590	1.33341e-07	-2.30782	4.36105e-05		GGGATTCATAGCATTCACCTACTCCCTGAAGTCTAGGGACAGGAAGATGGTTGGAGACCT	ref|Homo sapiens interferon induced transmembrane protein 4 pseudogene (IFITM4P), non-coding RNA [NR_001590]
A_23_P142255	SHD	NM_020209	3.97904e-07	-2.30117	6.67552e-05		CCCTTTTGAGTCCTCGGGCCCAGAATCGTATCCCAAAGCCCTCCCATGGCCTAGAAAATA	ref|Homo sapiens Src homology 2 domain containing transforming protein D (SHD), mRNA [NM_020209]
A_32_P176018	ACTL8	NM_030812	1.54596e-07	-2.29578	4.61732e-05		TAGGAGTCCCAATTATTTTTGACTAGGGGATGGGGGACAGTTGACATTTCTGGTCCTACA	ref|Homo sapiens actin-like 8 (ACTL8), mRNA [NM_030812]
A_24_P207139	PML	NM_033238	1.41991e-06	-2.29374	0.000132605		ACAGTGAATTTTGATGCATTTAAAATAAGATTCTGATGCCAGACTGTTAAAACAGGCGCT	ref|Homo sapiens promyelocytic leukemia (PML), transcript variant 1, mRNA [NM_033238]
A_23_P65254	POMP	NM_015932	5.31982e-08	-2.29287	2.91907e-05		GGAAAGGTTTTTCTTGTGTGAAAAATGAACTTTTGCCTAGTCATCCCCTTGAATTATCAG	ref|Homo sapiens proteasome maturation protein (POMP), mRNA [NM_015932]
A_24_P921264	LOC101927027	NR_110205	2.16854e-08	-2.28791	1.67179e-05		ATGACATGGGTCGTTCATCTCTGTATTCTAAACCCTCAATGAACTGTAGACAGTAATAAA	ref|Homo sapiens uncharacterized LOC101927027 (LOC101927027), transcript variant 2, long non-coding RNA [NR_110205]
A_23_P215819	ZNF655	NM_024061	3.05724e-08	-2.26923	1.98772e-05		GGTTCTGTACAGATTGATGCAATTATATTGCCTTTCCTGATTAAGTGTTCCTTACTCTGT	ref|Homo sapiens zinc finger protein 655 (ZNF655), transcript variant 2, mRNA [NM_024061]
A_32_P24376	KRTAP2-3	NM_001165252	4.45902e-07	-2.26449	7.18302e-05		TAGAACTCTGTCCCACTGACTCATCACCCTTTTTTCTACTATTTCAAGGTTCTCAGATGA	ref|Homo sapiens keratin associated protein 2-3 (KRTAP2-3), mRNA [NM_001165252]
A_32_P167396	MED14OS	NM_001289773	1.4759e-07	-2.26362	4.59631e-05		TTAAGAGCTGAGAAAATATCATGCTGCTAGTTCTGAAACGATCTGAAGTGTGAATCAGGT	ref|Homo sapiens MED14 opposite strand (MED14OS), mRNA [NM_001289773]
A_32_P139391	LOC100506098	ENST00000439058	3.52933e-08	-2.26212	2.24071e-05		GGAATGCCTGTGGATTGCTTGTGTCATAACTGTAATCTAAAGAGTTGTCCATTTGTTGAT	ref|PREDICTED: Homo sapiens uncharacterized LOC100506098 (LOC100506098), transcript variant X3, ncRNA [XR_108746]
A_23_P147918	S100A16	NM_080388	2.22385e-08	-2.24605	1.67456e-05		TGTTCAGTCTCATCTAACCTTCCAATGTCTGATGTTCCTGCCAAATTCCTGCCTGATTCT	ref|Homo sapiens S100 calcium binding protein A16 (S100A16), mRNA [NM_080388]
A_24_P868905	A_24_P868905	A_24_P868905	9.90536e-08	-2.24261	3.84472e-05		ATCCTCATGAGCATTCTGCTCATCTTCATCCCAGTGTTGATCTTTCAAGTCTATCAATAG	Unknown
A_24_P463779	THC2608721	THC2608721	2.85694e-06	-2.24055	0.000205566		CTTCATTCTGTTAGGCATTATTTGGAATGGCTTTTCTTCGATGAATTCAATTAACAGGTG	Unknown
A_23_P72127	BEGAIN	NM_020836	4.99591e-08	-2.22806	2.8555e-05		GCATGCCCTGCCAGTTAGTACTGTATTTTGCATTCATTAATAAAAGACACCGGTGGAAAG	ref|Homo sapiens brain-enriched guanylate kinase-associated (BEGAIN), transcript variant 2, mRNA [NM_020836]
A_24_P254933	A_24_P254933	A_24_P254933	5.70374e-08	-2.2231	2.97873e-05		CCGACCATGTCCTGGTCCCTGTTCAACACCCACTTCATGAATGCTGCCTGGGCTTCATAG	Unknown
A_23_P362228	C1orf213	NR_033690	3.73608e-07	-2.21492	6.4346e-05		AGGGTCTCCAATTTAGGCTTTCAACATTATCTCTAAAGAAGGTTATACATTATGTCGGCT	ref|Homo sapiens chromosome 1 open reading frame 213 (C1orf213), transcript variant 1, long non-coding RNA [NR_033690]
A_24_P221327	KANSL1-AS1	NR_034172	7.52091e-07	-2.21459	9.22423e-05		TGATAGCATTAAGCCACTGTATCAACCAATCCTGACAATTTGTATGACTTCTGGATTTCC	ref|Homo sapiens KANSL1 antisense RNA 1 (KANSL1-AS1), long non-coding RNA [NR_034172]
A_23_P47691	TRIM21	NM_003141	6.12321e-08	-2.19879	3.09787e-05		CCTCTAACCCTCTGTCCACTGAATATTGGATCACAAGGATCCACTGACTATTGATGGCTT	ref|Homo sapiens tripartite motif containing 21 (TRIM21), mRNA [NM_003141]
A_24_P823011	AMMECR1	ENST00000496695	1.74686e-08	-2.1944	1.58778e-05		AGATTCTCTGCTTTGCTTCAGGTGTTAGTGGATCTTTGAGTAATTCCTATGGAATGGAGT	ens|Alport syndrome, mental retardation, midface hypoplasia and elliptocytosis chromosomal region gene 1 [Source:HGNC Symbol;Acc:467] [ENST00000496695]
A_24_P15502	A_24_P15502	A_24_P15502	1.6867e-07	-2.14977	4.62826e-05		CTGTTCAACACCCTCTTCATGAACTCTGGCTGCCTGTGCTTCACAGCATTTGTGTACTCT	Unknown
A_23_P55251	ITGA3	NM_002204	1.86974e-07	-2.13491	4.7865e-05		CGGGATCCTCCACAGAGAGGAGGGGACCAATTCTGGACAGACAGATGTTGGGAGGATACA	ref|Homo sapiens integrin, alpha 3 (antigen CD49C, alpha 3 subunit of VLA-3 receptor) (ITGA3), transcript variant a, mRNA [NM_002204]
A_23_P143218	ACOT8	NM_005469	3.64643e-07	-2.10475	6.41673e-05		CTATATTGGCGAGGGCGACATGAAGATGCACTGCTGCGTGGCCGCCTATATCTCCGACTA	ref|Homo sapiens acyl-CoA thioesterase 8 (ACOT8), mRNA [NM_005469]
A_23_P52676	CATSPER1	NM_053054	9.04463e-07	-2.09821	0.00010013		CCAGGCAGCCGTCATCGATGAGATTGTGGACACCACATTTGAGGCTGGAGAAGAGGACTT	ref|Homo sapiens cation channel, sperm associated 1 (CATSPER1), mRNA [NM_053054]
A_24_P229884	SMIM22	NM_001253790	5.10004e-07	-2.09428	7.75278e-05		GACTGAAGAGCCACCAGTTTTTCCAGTCCACATGGGACACTGTTGCCTTCATTGTTTTCC	ref|Homo sapiens small integral membrane protein 22 (SMIM22), transcript variant 1, mRNA [NM_001253790]
A_23_P358944	PML	NM_033244	4.78495e-07	-2.09413	7.51266e-05		GGACTGGCTATCCCAAGACCTGGCAGATGTGGCTGCTCAATAAACACTTGTTGAACCATC	ref|Homo sapiens promyelocytic leukemia (PML), transcript variant 5, mRNA [NM_033244]
A_23_P45940	TFB2M	NM_022366	3.45733e-07	-2.09047	6.22483e-05		TATGATGAAACCCTGGAAGATAGGTAGCAACTAGACTGTCGTTTTTGGTGGAGCGGTTCA	ref|Homo sapiens transcription factor B2, mitochondrial (TFB2M), mRNA [NM_022366]
A_24_P927639	BC032755	BC032755	2.49776e-07	-2.08778	5.35596e-05		CAAATGTCAAATCACCTACTATTGTAGGTTTTCCTAAGCGTAAAAACCCCAACATATTGG	gb|Homo sapiens, Similar to peroxisome biogenesis factor 13, clone IMAGE:5581685, mRNA. [BC032755]
A_32_P226768	LOC101060264	XR_171575	3.70212e-07	-2.08223	6.4346e-05		AGCTCGAAAGCCACTCTGTAATTTAGTTCTTACTGTCACCACAGCCCTACACATTAGCAT	ref|PREDICTED: Homo sapiens uncharacterized LOC101060264 (LOC101060264), transcript variant 2, ncRNA [XR_171575]
A_23_P69958	AP3S1	NM_001284	6.70222e-08	-2.08096	3.31716e-05		GATCACAAGTGCAGCATTCCTTAATTCCTTCTGCTATATGTCACACAGTTGTTATTTGGA	ref|Homo sapiens adaptor-related protein complex 3, sigma 1 subunit (AP3S1), mRNA [NM_001284]
A_24_P236949	C19orf66	NM_018381	3.9177e-08	-2.07504	2.34909e-05		AGGTATCCCGGTGCCGGAAATGCCGGAAGCGCTACGAGCCAGTGCCAGCTGACAAGATGT	ref|Homo sapiens chromosome 19 open reading frame 66 (C19orf66), mRNA [NM_018381]
A_23_P20814	DDX58	NM_014314	1.66268e-07	-2.07165	4.62826e-05		TGAGTGGAGAAGAAACAAACATAGTGGGTATAATCATGGATCGCTTGTACCCCTGTGAAA	ref|Homo sapiens DEAD (Asp-Glu-Ala-Asp) box polypeptide 58 (DDX58), mRNA [NM_014314]
A_24_P197964	TRIM14	NM_014788	6.82313e-08	-2.06596	3.31716e-05		AAATTGCTTGCAGATATTTTTAAATGACAGCAATTTTCTAATATTTGGTTTAATAAAATG	ref|Homo sapiens tripartite motif containing 14 (TRIM14), transcript variant 1, mRNA [NM_014788]
A_24_P261929	IFI27L1	NM_206949	1.13266e-07	-2.06593	3.92241e-05		TGCAGTCAGTGGGGGCAGCTGGACTCTCTGTGACATCTAAAGTTATCGGGGGCTTTGCTG	ref|Homo sapiens interferon, alpha-inducible protein 27-like 1 (IFI27L1), transcript variant 2, mRNA [NM_206949]
A_23_P87545	IFITM3	NM_021034	9.49655e-08	-2.06521	3.84472e-05		GGGCCCTGATTCTGGGCATCCTCATGACCATTCTGCTCATCGTCATCCCAGTGCTGATCT	ref|Homo sapiens interferon induced transmembrane protein 3 (IFITM3), transcript variant 1, mRNA [NM_021034]
A_23_P410587	JADE1	NM_024900	2.29516e-07	-2.06394	5.12073e-05		AGGGAGCATTAGAGATCCTTTTAATACACGACTGAGTGCCAGCTTATTTGTGATGCCCCT	ref|Homo sapiens jade family PHD finger 1 (JADE1), transcript variant 2, mRNA [NM_024900]
A_23_P208389	AXL	NM_021913	0.00106604	-2.06213	0.00817168		TGCAATTTCAAGGTTCTAACCCTATACTGTAGTATTCTTTGGGGTGCCCCTCTCCTTCTT	ref|Homo sapiens AXL receptor tyrosine kinase (AXL), transcript variant 1, mRNA [NM_021913]
A_24_P118892	IRF7	NM_004029	1.82083e-07	-2.06212	4.75457e-05		TCAGCCGGGAGCTGTGCTGGCGAGAAGGCCCAGGCACGGACCAGACTGAGGCAGAGGCCC	ref|Homo sapiens interferon regulatory factor 7 (IRF7), transcript variant b, mRNA [NM_004029]
A_23_P69109	PLSCR1	NM_021105	2.79509e-06	-2.05374	0.000202921		GTTTAGCTCTTACACTCTATCCTTCCTAGAAAATGGTAATTGAGATTACTCAGATATTAA	ref|Homo sapiens phospholipid scramblase 1 (PLSCR1), mRNA [NM_021105]
A_23_P53646	NAP1L1	NM_139207	3.33806e-06	-2.04849	0.000229475		AAATTGAAGTTTTAAGGGACGTCAGTGTTTATGCCATTTTTCCAGTTCCAAAATGATTCC	ref|Homo sapiens nucleosome assembly protein 1-like 1 (NAP1L1), transcript variant 1, mRNA [NM_139207]
A_32_P138032	C1orf61	NM_006365	1.11032e-06	-2.04486	0.000114131		ATGGCTAAGTTGGGAGACCAAAAAGAAGAATGTACTTCATCTGGTTGGGCTGGATTCCCT	ref|Homo sapiens chromosome 1 open reading frame 61 (C1orf61), mRNA [NM_006365]
A_23_P15182	ARL2BP	NM_012106	8.17379e-08	-2.03578	3.67582e-05		GTACTGATGTGTCACTTATTAAATACTTTTGTACCATGAGTAAAACTTCAGGTGTTTCGC	ref|Homo sapiens ADP-ribosylation factor-like 2 binding protein (ARL2BP), mRNA [NM_012106]
A_32_P182395	THC2534222	THC2534222	5.89395e-08	-2.0312	3.02921e-05		GGCCATAAATGTGTTCTTTGGCCTGAAGAAATAAAACTTGGTGGTCCAAGTTGATGTCTT	tc|Q8WUP8_HUMAN (Q8WUP8) MGC21881 protein (Fragment), partial (36%) [THC2534222]
A_23_P250353	HERC6	NM_017912	1.5583e-07	-2.02984	4.61732e-05		TTCACCTCAGTCTCTAATTGGCTGTGAGTCAGTCTTTCATTTACATAGGGTGTAACCATC	ref|Homo sapiens HECT and RLD domain containing E3 ubiquitin protein ligase family member 6 (HERC6), transcript variant 1, mRNA [NM_017912]
A_32_P52153	UNC5B-AS1	NR_038453	2.05051e-07	-2.02579	4.91803e-05		TTCCGCAAAGTGTTCTCTCCTTGTATTATTCTAATTACGGTATTTTTAATTTCCTTAAAA	ref|Homo sapiens UNC5B antisense RNA 1 (UNC5B-AS1), long non-coding RNA [NR_038453]
A_24_P263297	CALHM3	NM_001129742	5.66489e-07	-2.015	8.1612e-05		CGGCAGTGTTCGCAGGTGAAATGCCGCGCTGACAAAGTTCTGGAGTCTTTCCAGGCCGTG	ref|Homo sapiens calcium homeostasis modulator 3 (CALHM3), mRNA [NM_001129742]
A_23_P33914	NUP62CL	NM_017681	2.47066e-07	-2.01477	5.34922e-05		GTGTGTTATAGAGATTCAGAGCAGGGAGGAAAAGTTAGGGTAGATTATTATTAAAGGGTT	ref|Homo sapiens nucleoporin 62kDa C-terminal like (NUP62CL), transcript variant 1, mRNA [NM_017681]
A_32_P101699	LOC729887	XR_243500	4.42478e-07	-2.00592	7.16349e-05		GTGCGAAACGGAGGACCTTTGTAACGCCACGTGTTTGCTCTTTTTGAAAAAACAAGAATA	ref|PREDICTED: Homo sapiens uncharacterized LOC729887 (LOC729887), misc_RNA [XR_243500]
A_32_P167592	A_32_P167592	A_32_P167592	3.29293e-07	-2.00445	6.22483e-05		ATCTTCATGACCATTCTGCTCATCATCATCCCAGTGTTGATCTTCCAAGCCTATCAATAG	Unknown
A_23_P38346	DHX58	NM_024119	2.30899e-07	-1.99784	5.12073e-05		CATACTGTACTCAGAATCACGACATTCCTTCCCTACCAAGGCCACTTCTATTTTTTGAGG	ref|Homo sapiens DEXH (Asp-Glu-X-His) box polypeptide 58 (DHX58), mRNA [NM_024119]
A_24_P914000	VSIG10	BC001437	5.28043e-07	-1.99339	7.80707e-05		AAATTTTTCTCCTGACATTCAATGCCAGACAACTTATATGCATCCACTAGCTACCCCGGA	gb|Homo sapiens hypothetical protein FLJ20674, mRNA (cDNA clone IMAGE:3138594). [BC001437]
A_32_P55344	CN364769	CN364769	8.77711e-07	-1.98889	9.9336e-05		GCTTCCGGGATTGGGAGTAAGCTGCCATGGAAAGAAACTCAGGCTGGACTACTGCATGAT	gb|17000583182148 GRN_PRENEU Homo sapiens cDNA 5', mRNA sequence [CN364769]
A_32_P91186	ENST00000513179	ENST00000513179	1.33541e-06	-1.98292	0.000128035		GCTAAACACACCTCAAAAAGAATTGTCTCTTGGTATGAGTGGAATGGAATAAAATACATG	gb|Homo sapiens cDNA FLJ90295 fis, clone NT2RP2000240. [AK074776]
A_23_P166797	RTP4	NM_022147	9.72398e-08	-1.97866	3.84472e-05		CAAGCAGGATCAAGTTTGTAGAATAAACACTGGTTTCCTAGCCATCCTCTGAAAACAGTA	ref|Homo sapiens receptor (chemosensory) transporter protein 4 (RTP4), mRNA [NM_022147]
A_24_P400760	LOC643454	BC157883	1.65401e-07	-1.97714	4.62826e-05		TCCATGTAGACAAGGTTCACAGTATTCTTGCAGAAATAATGGGGGGAATGGTATTGGAGA	gb|Homo sapiens adaptor-related protein complex 3, sigma 1 subunit pseudogene, mRNA (cDNA clone IMAGE:8862705). [BC157883]
A_24_P151305	KLF2	NM_016270	7.33644e-07	-1.97613	9.14206e-05		AGCGCCCCCGCGGGTGGCCTGGTGTCTGAGCTGCTGCGACCCGAGCTGGATGCGCCGCTG	ref|Homo sapiens Kruppel-like factor 2 (KLF2), mRNA [NM_016270]
A_24_P269101	NEUROG1	NM_006161	2.85767e-05	-1.96318	0.000809523		GCCTCCGAAGACTTCACCTACCGCCCCGGCGACCCTGTTTTCTCCTTCCCAAGCCTGCCC	ref|Homo sapiens neurogenin 1 (NEUROG1), mRNA [NM_006161]
A_24_P323114	ANXA2P3	NR_001446	4.86166e-07	-1.9619	7.51266e-05		GGTAAGTTCACCATTGTCAACATTTTGACCAACAGCAGGAATGCTCGGAGAGAGGATGTT	ref|Homo sapiens annexin A2 pseudogene 3 (ANXA2P3), non-coding RNA [NR_001446]
A_24_P273865	MED20	NM_004275	8.68328e-08	-1.96083	3.70124e-05		ATTGTCATCAAGGATACTGTCCCTTATTTGAAGGCATCTAAAGAGAAACTGTTTTCAGAT	ref|Homo sapiens mediator complex subunit 20 (MED20), mRNA [NM_004275]
A_23_P103276	KTI12	NM_138417	1.55457e-07	-1.95567	4.61732e-05		GAATTGTTTTAAAACAATTGTGAACAGAAACTGAAGATGGTACAGTTCTACATCTGCACC	ref|Homo sapiens KTI12 homolog, chromatin associated (S. cerevisiae) (KTI12), mRNA [NM_138417]
A_23_P402899	SLFN5	NM_144975	3.64168e-07	-1.95546	6.41673e-05		ACTGAAGGAGGATATGTATTTTTTGGTGTGCATGATGAGACTTGTCAAGTGATTGGATGT	ref|Homo sapiens schlafen family member 5 (SLFN5), mRNA [NM_144975]
A_24_P391987	C4orf3	NM_001001701	6.9762e-08	-1.94817	3.31716e-05		TCTTACCTGGGTATCTTCCCCCTTTTTTCCTTTTAAACTCTTGAGCCTCCTATAACGAAG	ref|Homo sapiens chromosome 4 open reading frame 3 (C4orf3), transcript variant 2, mRNA [NM_001001701]
A_23_P10182	ACOX2	NM_003500	3.71232e-07	-1.93941	6.4346e-05		GGAGATCCAAGCTATGAAATAACCAACAGTATTCAAGAAGCAACCAGCACCATCATGTGA	ref|Homo sapiens acyl-CoA oxidase 2, branched chain (ACOX2), mRNA [NM_003500]
A_23_P112982	SVOP	NM_018711	9.20678e-08	-1.9383	3.82188e-05		AGACCTACTGCTTGAAGTAAACATTGCAAGGAAGCCAATTTGTGCGTTCATCTCGTATTA	ref|Homo sapiens SV2 related protein homolog (rat) (SVOP), mRNA [NM_018711]
A_23_P153489	CLEC11A	NM_002975	8.73346e-08	-1.93254	3.70124e-05		CACGACTGCCAGCGGCGTCTCTACTACGTCTGCGAGTTCCCCTTCTAGCGGGGCCGGTAC	ref|Homo sapiens C-type lectin domain family 11, member A (CLEC11A), mRNA [NM_002975]
A_24_P127641	C5orf56	NR_045116	5.43942e-08	-1.93111	2.91907e-05		TATATCGTAGGTGGCTTTAATACGTGTTATTTGCTCATCTGTATTTCTTACTCTTTGCAC	ref|Homo sapiens chromosome 5 open reading frame 56 (C5orf56), long non-coding RNA [NR_045116]
A_23_P256724	TNFRSF10C	NM_003841	1.44736e-07	-1.9249	4.59631e-05		ACCTCTCATGCACCATCGTAGGGATCATAGTTCTAATTGTGCTTCTGATTGTGTTTGTTT	ref|Homo sapiens tumor necrosis factor receptor superfamily, member 10c, decoy without an intracellular domain (TNFRSF10C), mRNA [NM_003841]
A_23_P102611	WISP2	NM_003881	7.78504e-07	-1.92166	9.44243e-05		CATTTTTCTGGGGGTAGGATGAAGAGAAGGCACACAGAGATTCTGGATCTCCTGCTGCCT	ref|Homo sapiens WNT1 inducible signaling pathway protein 2 (WISP2), mRNA [NM_003881]
A_23_P152655	ICAM2	NM_000873	1.03459e-07	-1.91356	3.84472e-05		CTGTGACAGGCAGCAGAGACTTGGGACATTGCCTTTTCTAGCCCGAATACAAACACCTGG	ref|Homo sapiens intercellular adhesion molecule 2 (ICAM2), transcript variant 5, mRNA [NM_000873]
A_32_P109165	AB593167	AB593167	5.25359e-07	-1.91046	7.80302e-05		GAAGCTCCTGGACCCATTTGTACTGGATTGTGTTCATGTGATCCTTAACTATTTATATGA	gb|Homo sapiens HP11012 mRNA for hypothetical protein HP11012, complete cds, clone: HP11012-RBd08E04. [AB593167]
A_24_P596251	THC2574606	THC2574606	1.8044e-07	-1.90846	4.75457e-05		CAGGATTTATCTGGCTTTTTCCAAACTTTTTCTTCCCTGAACTTGGGGGAAACTAATCTG	tc|MUSVIM01 vimentin protein {Mus musculus} (exp=-1; wgp=0; cg=0), partial (16%) [THC2574606]
A_32_P147001	THC2655314	THC2655314	1.15962e-05	-1.9069	0.000486407		TAGATAATGTGCTGGTTTTGTCCTATTTCTAAGTTTGTAGAATTGCTGTAGAAATATTGA	Unknown
A_23_P101131	GRP	NM_002091	2.4781e-07	-1.9056	5.34922e-05		TTTTTTATATCTAGGCTACCTGTTGGTTAGATTCAAGGCCCCGAGCTGTTACCATTCACA	ref|Homo sapiens gastrin-releasing peptide (GRP), transcript variant 1, mRNA [NM_002091]
A_24_P925586	SSSCA1-AS1	NR_038923	5.63853e-07	-1.9025	8.1612e-05		CATACTCTTGCGACCATTAGGCTCTTCTTGGGTGAGTTGCAAGTTAAAATTACCAGGGCT	ref|Homo sapiens SSSCA1 antisense RNA 1 (head to head) (SSSCA1-AS1), long non-coding RNA [NR_038923]
A_23_P160167	TSPAN1	NM_005727	1.01703e-07	-1.90213	3.84472e-05		GTGTCCATGTATCTGTACTGCAATCTACAATAAGTCCACTTCTGCCTCTGCCACTACTGC	ref|Homo sapiens tetraspanin 1 (TSPAN1), mRNA [NM_005727]
A_23_P56630	STAT1	NM_007315	1.04798e-05	-1.90207	0.000459169		TAAAGTCAGTGCCCAACTGTTATAGGTTGTTGGATAAATCAGTGGTTATTTAGGGAACTG	ref|Homo sapiens signal transducer and activator of transcription 1, 91kDa (STAT1), transcript variant alpha, mRNA [NM_007315]
A_23_P76488	EMP1	NM_001423	1.09154e-07	-1.89793	3.84472e-05		CATGTAATTTGCATTACTCTGGTGGATTGTTCTAGTACTGTATTGGGCTTCTTCGTTAAT	ref|Homo sapiens epithelial membrane protein 1 (EMP1), mRNA [NM_001423]
A_23_P150238	C11orf68	NM_031450	5.9037e-07	-1.89715	8.19285e-05		TCAGGAGAGAGAAAACTTAGTGCTTCCAGCCCTTCTTGGAGCCTTCATGGTCCAGGGGTA	ref|Homo sapiens chromosome 11 open reading frame 68 (C11orf68), transcript variant 2, mRNA [NM_031450]
A_32_P88349	ENST00000447883	ENST00000447883	2.14107e-07	-1.89651	5.09747e-05		GAAAAGCAAGAACTCACCTGCAAACAGGCAGTCCTTCTCAGCTCTGGACTTCTGGATCAC	ref|PREDICTED: Homo sapiens uncharacterized LOC100996720 (LOC100996720), mRNA [XM_005276143]
A_32_P6172	LINC01003	NR_027387	1.54877e-07	-1.88913	4.61732e-05		CTTCATTTTCAGACATTTGGTCAACAAATACTTCTTGGACGTTTATATGCAAAGCAATGC	ref|Homo sapiens long intergenic non-protein coding RNA 1003 (LINC01003), long non-coding RNA [NR_027387]
A_23_P111804	PARP12	NM_022750	1.0321e-06	-1.88749	0.000108855		TGATTCGGTTTCTCAGAGTCTCATGGCATCATAGTTTTTCCAGAATGACACAGTAGCCAC	ref|Homo sapiens poly (ADP-ribose) polymerase family, member 12 (PARP12), mRNA [NM_022750]
A_23_P101048	KRTAP3-2	NM_031959	1.08206e-07	-1.88666	3.84472e-05		TGTCCCTTCAGTATTCACTTGCCTCAGTAGTTTGCCAGATGTTAAGGTAGACCAGATGAC	ref|Homo sapiens keratin associated protein 3-2 (KRTAP3-2), mRNA [NM_031959]
A_24_P460599	THC2647765	THC2647765	3.45197e-07	-1.88116	6.22483e-05		TGTCTCCTAGTTCCCTCACTGTGGCCCAGTGTTGTATATCAACGTCATCATGGATACACC	Unknown
A_23_P124190	TRIM34	NM_130390	1.06265e-07	-1.87852	3.84472e-05		GAAGCTGAGAAGCTGGAAGCTGACATCAGAGAAGAGAAAACTTCCTGGAAGTATCAGGTA	ref|Homo sapiens tripartite motif containing 34 (TRIM34), transcript variant 3, mRNA [NM_130390]
A_32_P182045	ENST00000607241	ENST00000607241	1.61753e-07	-1.87851	4.62826e-05		CCCAAGGCAGTTTGTTTTGCAATCTTTTGCATGATTTTAGCTCTGTATAGTTTAGTGAAT	tc|AY869712 NFkB interacting protein 1 {Homo sapiens} (exp=-1; wgp=0; cg=0), partial (3%) [THC2604016]
A_32_P69399	LOC100505771	XR_109592	2.35386e-07	-1.87779	5.14969e-05		TCTGCAGGATCCCGGATTCCGTATCAGGGGACCGAAATTAGTCGGAAAATAGGAAGCAGG	ref|PREDICTED: Homo sapiens uncharacterized LOC100505771 (LOC100505771), transcript variant 2, ncRNA [XR_109592]
A_24_P33982	MILR1	NM_001291317	3.56462e-07	-1.87344	6.3417e-05		GTGGTGATAATCCTAATTCTGGCTTTTTGGGTACTGCCCAAATACAAAACAAGAAAAGCT	ref|Homo sapiens mast cell immunoglobulin-like receptor 1 (MILR1), transcript variant S2, mRNA [NM_001291317]
A_23_P1962	RARRES3	NM_004585	8.48606e-07	-1.86879	9.81014e-05		AGGCGTTCTCTAGATCCTTTCCTCTGTTTCCCTCTCTCGCTGGCAAAAGTATGATCTAAT	ref|Homo sapiens retinoic acid receptor responder (tazarotene induced) 3 (RARRES3), mRNA [NM_004585]
A_23_P121326	CYB561D2	NM_007022	3.18944e-07	-1.8636	6.21002e-05		CTGTTGAACTCTCTCAGCTGAGTCAGGGGACACCTCAGGCACTGGGACAGTTGGGCATTT	ref|Homo sapiens cytochrome b561 family, member D2 (CYB561D2), transcript variant 1, mRNA [NM_007022]
A_23_P41470	DDX60	NM_017631	8.48689e-06	-1.86042	0.000407711		TGTCGCTTAATGCCTATGCACTGGATTTCTACAAACATGGTTCCTTGATAGGATTAGTCC	ref|Homo sapiens DEAD (Asp-Glu-Ala-Asp) box polypeptide 60 (DDX60), mRNA [NM_017631]
A_32_P135664	SCAMP1-AS1	NR_105014	8.80186e-08	-1.85957	3.70124e-05		TACAGGGAGCCAGAATTCTTTTGACTTGGTGGGTACCGGAGGATTGGAAGAATCTAGATT	ref|Homo sapiens SCAMP1 antisense RNA 1 (SCAMP1-AS1), long non-coding RNA [NR_105014]
A_23_P120435	WFDC3	NM_080614	8.12611e-07	-1.85211	9.60275e-05		ACCAGTCCTGCCCCCAAAACTGACCATGAACCCCAACTGGACTGTGAGGTCTGATTCCGA	ref|Homo sapiens WAP four-disulfide core domain 3 (WFDC3), mRNA [NM_080614]
A_32_P57002	ENST00000606089	ENST00000606089	2.73453e-07	-1.84957	5.6059e-05		CGCCGATTTTGCACTACAGATTAGCGATTTTCTCCTGTAGCAAAGCTACTAGCAGCCAAT	Unknown
A_32_P170444	SUB1	NM_006713	1.47749e-07	-1.84644	4.59631e-05		TAGGTATCTCTCCTGAAATTCTTTGCAGTTCATTTTTTATGGCAGTTAATCCAGTGAAAC	ref|Homo sapiens SUB1 homolog (S. cerevisiae) (SUB1), mRNA [NM_006713]
A_24_P136641	TOPORS-AS1	NR_033991	4.11922e-06	-1.84181	0.000257981		GCTAAGGAGGAAATACCCAGACAAAATCTTTGGGACGAATGAAAATTTGTAACTCTTCTG	ref|Homo sapiens TOPORS antisense RNA 1 (TOPORS-AS1), transcript variant 1, long non-coding RNA [NR_033991]
A_23_P371039	NTSR1	NM_002531	3.28323e-07	-1.84095	6.22483e-05		TGAAGTCGGCTTTCCCGTTGATGTCTTGATGCTCCTATCTGTGCACTTACCGTAGGTAGG	ref|Homo sapiens neurotensin receptor 1 (high affinity) (NTSR1), mRNA [NM_002531]
A_32_P175321	AK057740	AK057740	5.74657e-07	-1.83827	8.1612e-05		CGTTTGTCGTAGTGCTAGAGGTGCATACCCTTGGACCCCGAAAACCCATTCCTGGGAATT	gb|Homo sapiens cDNA FLJ25011 fis, clone CBL01244. [AK057740]
A_32_P108748	FBXL5	ENST00000514541	6.64415e-07	-1.83561	8.78086e-05		AGAGTCCCAGAGCCATGGGAGCGAAAAGAGACTGCTGCGGATTAAGGAGGCCTTTCGGTT	ens|F-box and leucine-rich repeat protein 5 [Source:HGNC Symbol;Acc:13602] [ENST00000514541]
A_23_P136753	THC2559929	THC2559929	0.000379533	-1.83363	0.00413153		GTCACCGACCCGCCCTTACTCACATGCCTTCCAGGTGCAATAAAGTGGCCCCAAGGAAAA	tc|Q9UP60_HUMAN (Q9UP60) SNC73 protein, partial (54%) [THC2559929]
A_24_P101282	HOTAIRM1	NR_038366	1.29949e-07	-1.83235	4.29348e-05		TGGGTGTTTGAAACAAAAGTGTATAAACAAATGAATTGTTGATAACTTAGTTATTGACCT	ref|Homo sapiens HOXA transcript antisense RNA, myeloid-specific 1 (HOTAIRM1), transcript variant 1, long non-coding RNA [NR_038366]
A_23_P90710	DES	NM_001927	4.65335e-07	-1.83054	7.38583e-05		CCAGCCCAGGGTGGACTTAGAAAGCAGGGGCTACAAGAGGGAATCCCCGAAGGTGCTGGA	ref|Homo sapiens desmin (DES), mRNA [NM_001927]
A_23_P28730	ZNF512B	NM_020713	4.72992e-07	-1.82798	7.47073e-05		GTCCCGTGCTTTGGGTTTCTTGGTTTGGGTTTTTTAATGCCAGTTCTCAGTACATAAGTG	ref|Homo sapiens zinc finger protein 512B (ZNF512B), mRNA [NM_020713]
A_23_P98167	UNC93B1	NM_030930	1.33332e-06	-1.82538	0.000128035		TCGCCGGCCTCAGTTTACCACGTCTGAGGTCGGGGGGACCCCCTCCGAGTCCCGCGCTGT	ref|Homo sapiens unc-93 homolog B1 (C. elegans) (UNC93B1), mRNA [NM_030930]
A_32_P4318	A_32_P4318	A_32_P4318	1.68829e-06	-1.82472	0.000150453		TTGATTCTTCAGATTGTGACTCATCCGTGGAAAATAAATGGTTTAGCACCTAAATCTGTA	Unknown
A_24_P136691	ENST00000465681	ENST00000465681	1.91338e-07	-1.82404	4.7865e-05		TCCATTTTCACCCTTGGGTTAAGAGAAAAGCAGAAATAAAAAGTTTCTAATGTTGCTTGC	ens|chromosome 7 open reading frame 50 [Source:HGNC Symbol;Acc:22421] [ENST00000465681]
A_23_P39202	C19orf33	NM_033520	1.96714e-06	-1.82133	0.000166259		GGCCACGGGGGAGATCCCAAGCTCAGTCCCCACAAAGTTCAGGGCCGGTCGGAGGCAGGG	ref|Homo sapiens chromosome 19 open reading frame 33 (C19orf33), mRNA [NM_033520]
A_32_P507580	BC035147	BC035147	3.26388e-07	-1.81465	6.22483e-05		ATTTGAGCAGCTACTGTCTCCCTCTTTCTTCCTTATTTATTTATTAAATTGAGATGGGGT	gb|Homo sapiens cDNA clone IMAGE:5264780. [BC035147]
A_23_P64019	MTMR2	NM_201278	1.27739e-07	-1.81038	4.29348e-05		CACACTGCATGTAAAAGATGTATTACAATCTCAAAGCCAGTAAAAGAAATCTTGCTTCAC	ref|Homo sapiens myotubularin related protein 2 (MTMR2), transcript variant 2, mRNA [NM_201278]
A_32_P154726	THC2603239	THC2603239	7.14747e-07	-1.80128	9.14206e-05		ACTTTTATTGCGATTTCTGGAGTTGGGCTGCGGAGCATATATTAAGTTTACGCTTATGCG	tc|Q9NJB6_TRYBR (Q9NJB6) Fibrillarin, partial (10%) [THC2603239]
A_24_P589001	ZNF503-AS1	NR_038223	1.80791e-07	-1.80051	4.75457e-05		AGCCCTCTGAGAATGGATATCATTGTTTTCAAGCCATTCAGAAACCAATGTGAATTGAAC	ref|Homo sapiens ZNF503 antisense RNA 1 (ZNF503-AS1), transcript variant 1, long non-coding RNA [NR_038223]
A_32_P50187	LOC101927809	XR_243869	3.49794e-07	-1.80002	6.25744e-05		ATGTTTCCAGACCCTTGGAATGCCAAGTTCAAGTTTAGCTATTCTCGCGGAGAGGCCGGT	ref|PREDICTED: Homo sapiens uncharacterized LOC101927809 (LOC101927809), ncRNA [XR_243869]
A_23_P316741	TSPAN4	NM_001025237	2.2111e-06	-1.79631	0.000177387		TCCAGCACTTTTTATATTTACGTATTCTCCAAAGCAGTGTTCACACGGGAGCCAGCCTGT	ref|Homo sapiens tetraspanin 4 (TSPAN4), transcript variant 1, mRNA [NM_001025237]
A_23_P67529	KCNN4	NM_002250	2.63352e-07	-1.79217	5.57325e-05		ACTCTCACTATGCTGCTATGGACGACCTCCAGCTCTCAGTTACAAGTGCAGGCGACTGGA	ref|Homo sapiens potassium intermediate/small conductance calcium-activated channel, subfamily N, member 4 (KCNN4), mRNA [NM_002250]
A_23_P371284	LCE2D	NM_178430	0.000198981	-1.78739	0.00270663		CAGTGCCCAGCTCCATGTTCCCCTGCAGTCTCTTCCTGCTGTGGTCCCAGCTCTGGGAGC	ref|Homo sapiens late cornified envelope 2D (LCE2D), mRNA [NM_178430]
A_24_P110201	A_24_P110201	A_24_P110201	2.07163e-06	-1.78562	0.00017068		GGGGACCCTTTTCTCTTTAAAACTGTTTTCCATTCTGAGGGTTTCATCATCAGGCGGGAA	Unknown
A_32_P174385	A_32_P174385	A_32_P174385	6.8441e-07	-1.78383	8.92369e-05		GCGGGAAAAGCTCAGCCAGCAACTGTATCAGCTTTACATTCGACCCTCCTTTGCTGCATG	Unknown
A_23_P388433	C4orf3	NM_001170330	2.43857e-06	-1.77844	0.000186223		TCTGGTAAACTCTCTGTATATCTTCCTACCTTTCAAAATCGTTCTTAGGGTTAGTCAAGT	ref|Homo sapiens chromosome 4 open reading frame 3 (C4orf3), transcript variant 1, mRNA [NM_001170330]
A_23_P20437	TIGD5	NM_032862	2.36141e-06	-1.77464	0.000183708		CCATGCTCCTCTCAGGGCAGGCACATGTACGGGGCATACAAGGCACAGCGCCTGTTGGAA	ref|Homo sapiens tigger transposable element derived 5 (TIGD5), mRNA [NM_032862]
A_24_P916816	SP100	L79989	4.10615e-07	-1.77249	6.8181e-05		GGGAGGCAAGAGATCATTATAAAGCCATATTTAACAGAATGGGCTCTCTTGGTTAGGTGG	gb|Homo sapiens nuclear autoantigen mRNA, partial cds; alternatively spliced. [L79989]
A_24_P902313	SNHG19	ENST00000563192	1.2885e-07	-1.76749	4.29348e-05		GTAAGGTGGGCGCTGTGTCTATTGAGGTGCTTAGCAATAAAGAAAGGTAGTGAGTTGAAA	ref|PREDICTED: Homo sapiens small nucleolar RNA host gene 19 (non-protein coding) (SNHG19), ncRNA [XR_172115]
A_24_P461881	ENST00000545188	ENST00000545188	2.40769e-06	-1.76614	0.000186087		AGCTGGAGGATGCAATTCATTGATGTATAGAAAGTTTTAAAAAGTAAAAACTGAAATACA	gb|602148135F1 NIH_MGC_62 Homo sapiens cDNA clone IMAGE:4306953 5', mRNA sequence [BF978194]
A_24_P17870	HCP5	NR_040662	1.52625e-05	-1.76583	0.000566075		TTGTGCTTGGTTGTTCAGGGCCATTTCAGGTTTGGGTGTTTTCTGGGGATGTTAACATGG	ref|Homo sapiens HLA complex P5 (non-protein coding) (HCP5), long non-coding RNA [NR_040662]
A_24_P734953	TRNP1	NM_001013642	3.37232e-07	-1.76263	6.22483e-05		GGAGAACTGGCTGATGCTCTGAATTTCTTCATATACCCCACATTTGACTTTGGCTTACAC	ref|Homo sapiens TMF1-regulated nuclear protein 1 (TRNP1), mRNA [NM_001013642]
A_23_P380857	APOL4	NM_030643	6.00653e-07	-1.76232	8.19773e-05		TAAAGTTTATGGAACTCAGTGTTAGGAACTTTGGCATCTGTAGCTGAGCACAGCAGGGGA	ref|Homo sapiens apolipoprotein L, 4 (APOL4), transcript variant a, mRNA [NM_030643]
A_32_P73413	LOC101928891	NR_110537	7.21448e-07	-1.76204	9.14206e-05		CTCCTGGAGGAGGAGGCACAACATCAGGGTGCACTGTGATTTCTGGAGACCCAAGGAGTT	ref|Homo sapiens uncharacterized LOC101928891 (LOC101928891), long non-coding RNA [NR_110537]
A_23_P111000	PSMB9	NM_002800	2.25568e-07	-1.75589	5.12073e-05		ACCATCATGGCAGTGGAGTTTGACGGGGGCGTTGTGATGGGTTCTGATTCCCGAGTGTCT	ref|Homo sapiens proteasome (prosome, macropain) subunit, beta type, 9 (PSMB9), mRNA [NM_002800]
A_23_P131887	SOX12	U35612	2.39815e-05	-1.75566	0.000728544		GGAGAGACATCGACTTGGCCAGTGAGACTGAGAATGGATTCCGAGTAGTGATGGGCCGTT	gb|Homo sapiens SOX22 protein (SOX22) mRNA, complete cds. [U35612]
A_24_P184555	PXN	NM_002859	1.90204e-07	-1.7554	4.7865e-05		CTGTAAACTTCCAAGCTGGCTTTTCCCATTTCAATTCCTGTGATTTATGCCAATAAAGTT	ref|Homo sapiens paxillin (PXN), transcript variant 1, mRNA [NM_002859]
A_32_P131143	CECR5-AS1	NR_024482	1.75212e-07	-1.7532	4.72765e-05		AAGGACACCAACGGCAGCATCAGCAAGTCCGTGTTGTCTCCCAAATAAGTGGTGTTCTCC	ref|Homo sapiens CECR5 antisense RNA 1 (CECR5-AS1), transcript variant 2, long non-coding RNA [NR_024482]
A_23_P411953	PYGO2	NM_138300	1.02016e-06	-1.75319	0.000107947		GCTGCTCAACTCTTGTGTTTGTTGTTCTGTTTGCCCCATTTATCTGTTGCTGTTTTTGTG	ref|Homo sapiens pygopus family PHD finger 2 (PYGO2), mRNA [NM_138300]
A_24_P333605	BC031278	BC031278	0.00889272	-1.7526	0.0347415		TTTTTCTGCTGCTGCCATGTTCTTATACTGTAAACCAATCGATTCAGCCCTAACTAACTA	gb|Homo sapiens cDNA clone IMAGE:5295565. [BC031278]
A_32_P226646	LOC100129781	XR_109259	2.01257e-05	-1.7492	0.000659564		CAATTAAGGAATATTTTCTGAGTTTCTCTGGAACGGCTCTGAATTTTTAGCCTCTGTGGT	ref|PREDICTED: Homo sapiens uncharacterized LOC100129781 (LOC100129781), transcript variant X2, ncRNA [XR_109259]
A_24_P307963	BC030106	BC030106	3.33771e-07	-1.74669	6.22483e-05		GAAATGCTGTGCACAAAATTCCAAGAGGGCCTTTTCGAATAGACGCATGAACGGTGTTTG	gb|Homo sapiens cDNA clone IMAGE:4797878. [BC030106]
A_23_P219072	SAMD9	NM_017654	7.04044e-07	-1.74557	9.11849e-05		AACCTACCTCCAGATTAGTAAAGCCAGTTGAAAAACTAAAAGATCAGCTTCGAGAAGTCT	ref|Homo sapiens sterile alpha motif domain containing 9 (SAMD9), transcript variant 1, mRNA [NM_017654]
A_23_P359091	SMAD3	U68019	2.30744e-07	-1.74537	5.12073e-05		AGGACAGCGGGAAAAATCGATGAGCGCCACCTCTTTAAAAACTCACTTACGTTGTCCTTT	gb|Homo sapiens mad protein homolog (hMAD-3) mRNA, complete cds. [U68019]
A_24_P320970	C9orf41	ENST00000376834	3.32504e-06	-1.74498	0.000229475		GGAGAAGCTGTAAAAATCACAGTATAAAATTATGAAGTTTGGTAACTGTAAAATGTACTG	ens|chromosome 9 open reading frame 41 [Source:HGNC Symbol;Acc:23435] [ENST00000376834]
A_32_P167825	THC2702298	THC2702298	3.24079e-07	-1.74351	6.22483e-05		TTCGAATGCTGTTGAATGTTGGTGTCATGGGACTTTTACAAGAAGTAAAACTGGGCTATA	tc|ALU1_HUMAN (P39188) Alu subfamily J sequence contamination warning entry, partial (6%) [THC2702298]
A_23_P206707	MT1G	NM_005950	1.94734e-07	-1.74315	4.80297e-05		TTGGGAACTCTAGTCTCGCCTCGGGTTGCAATGGACCCCAACTGCTCCTGTGCCGCTGGT	ref|Homo sapiens metallothionein 1G (MT1G), mRNA [NM_005950]
A_23_P207742	THRA	NM_003250	5.51012e-07	-1.74087	8.10964e-05		GGCATGAGTCTGTTTCCCAAGCTAGACTGTGTCTGAATCATGTCTGTATCCCCAGTGCCC	ref|Homo sapiens thyroid hormone receptor, alpha (THRA), transcript variant 2, mRNA [NM_003250]
A_32_P13823	SEMA3B-AS1	NR_110702	3.15496e-07	-1.74042	6.21002e-05		GGTACTTCTCTGGAGGGACTGTATGTTGACAGTGGCAGAGTGGAGCCCTGAAGTCCACCT	ref|Homo sapiens SEMA3B antisense RNA 1 (head to head) (SEMA3B-AS1), long non-coding RNA [NR_110702]
A_23_P100632	HN1	NM_001002033	1.57365e-07	-1.7399	4.61732e-05		TTCCTCCATGCTTGTGAACTGCACAACTTGAGCCTGACTGTACATCTCTTGGATTTGTTT	ref|Homo sapiens hematological and neurological expressed 1 (HN1), transcript variant 3, mRNA [NM_001002033]
A_24_P917612	LOC102724112	XR_424365	9.51999e-07	-1.73755	0.000103439		CTGCCTTTCATTACAGTCTATCTTTAGTCCTCCTAAACCTTCAGCTATAATCTCTATGCA	ref|PREDICTED: Homo sapiens uncharacterized LOC102724112 (LOC102724112), transcript variant X1, ncRNA [XR_424365]
A_32_P176911	LINC00239	NR_026774	3.79915e-06	-1.73617	0.000248509		GGACTCTGGAGATAAAACCTCATTGCAAGGCTACCTTTGCCACTGTATCTTAGCAGCTTT	ref|Homo sapiens long intergenic non-protein coding RNA 239 (LINC00239), long non-coding RNA [NR_026774]
A_23_P68155	IFIH1	NM_022168	1.29367e-05	-1.73603	0.000514593		CTACGTCCTGGTTGCTCACAGTGGTTCAGGAGTTATCGAACGTGAGACAGTTAATGATTT	ref|Homo sapiens interferon induced with helicase C domain 1 (IFIH1), mRNA [NM_022168]
A_23_P206413	WWOX	NR_120435	4.40785e-06	-1.73535	0.000270306		TTAAGGAGCTTCAGGGAAAAGGGTCCAGGGTTCCCAGTAGGGGCCGGCCCCCTTGGTGGG	ref|Homo sapiens WW domain containing oxidoreductase (WWOX), transcript variant 3, long non-coding RNA [NR_120435]
A_23_P399726	C22orf29	NM_024627	4.01e-06	-1.7293	0.000253594		GGCAAAGAATGATGTTTCCTGTGGGATTACCAGCAGTTCTGGGCAGCTGGAAGGTTTGGA	ref|Homo sapiens chromosome 22 open reading frame 29 (C22orf29), mRNA [NM_024627]
A_24_P20607	CXCL11	NM_005409	1.70904e-06	-1.72849	0.000150782		TGAGAAAGCCTCCATAATGTACCCAAGTAACAACTGTGACAAAATAGAAGTGATTATTAC	ref|Homo sapiens chemokine (C-X-C motif) ligand 11 (CXCL11), mRNA [NM_005409]
A_23_P17663	MX1	NM_002462	4.99663e-07	-1.72758	7.63141e-05		CAGCTTATTTCCTCATTTTTATAATGTCCCTTCACAAACCCAGTGTTTTAGGAGCATGAG	ref|Homo sapiens myxovirus (influenza virus) resistance 1, interferon-inducible protein p78 (mouse) (MX1), transcript variant 2, mRNA [NM_002462]
A_23_P360804	CPNE5	NM_020939	3.45274e-07	-1.72593	6.22483e-05		TGGTTCTGTGCCCGTCTCTGAGACAGTCTCTGTGTGGAATTTGCCTTAAACTGAAGTAAA	ref|Homo sapiens copine V (CPNE5), mRNA [NM_020939]
A_24_P204244	ddb2	NR_001562	3.37303e-07	-1.72492	6.22483e-05		TATCAGCACTTAAGTCAGCCTTATCTGGCCACCTAGATGTGGCTTTGGGCCTATTAAAGA	ref|Homo sapiens annexin A2 pseudogene 1 (ANXA2P1), non-coding RNA [NR_001562]
A_23_P314250	FAM78A	NM_033387	8.2299e-07	-1.72478	9.65493e-05		AACCAATGCACTTACCAGGAGGCACAAGACTCTTGAAGAAGATGTAAAATGAACCTTTTT	ref|Homo sapiens family with sequence similarity 78, member A (FAM78A), mRNA [NM_033387]
A_32_P122907	THC2668244	THC2668244	2.72021e-05	-1.72214	0.000790794		CAGGGACACCTGCACCCGCCCCACTCACGACGGCGCGTCAGGTCCCCAACCAGGCGTGGG	Unknown
A_23_P6514	A_23_P6514	A_23_P6514	9.49018e-06	-1.72185	0.000431831		TTCATTTCACTTCCTGAAAGTCATGCTTGGGTCATGAAAAGTTGTTCAACCCTCACTCTA	Unknown
A_32_P225667	THC2743390	THC2743390	4.99043e-06	-1.72119	0.000289726		TCCAGGGACCGCCTCAAGGTTTTCTGATGAGCCTAGTGGGGCCTAAGTGCCTTAAATGGG	Unknown
A_24_P324284	A_24_P324284	A_24_P324284	0.00043137	-1.71593	0.00448966		CGGGGGCCTGACCCCGACCCCCGCATATACCAGCAACGGTGCGCCCGGGGGCCTGACCCC	Unknown
A_23_P21976	CSPG4	NM_001897	1.58736e-06	-1.71573	0.000143568		TGGGTTTATTTAAGGGAGATTGCAAGGAAGCTATTTAACATGGTGCTGAGCTAGCCAGGA	ref|Homo sapiens chondroitin sulfate proteoglycan 4 (CSPG4), mRNA [NM_001897]
A_32_P45588	A_32_P45588	A_32_P45588	4.13179e-07	-1.71512	6.82567e-05		ACATCAGGAGCAGCTGAACTCAAATGTGAAATAAATGTCGCACCAGCTGAATCAGAAGCA	Unknown
A_23_P127608	TMPRSS4	NM_019894	3.84101e-07	-1.71494	6.51141e-05		GCAAGAAACCAGTTGTAATATAAAATGCACTGCCCTACTGTTGGTATGACTACCGTTACC	ref|Homo sapiens transmembrane protease, serine 4 (TMPRSS4), transcript variant 1, mRNA [NM_019894]
A_23_P59210	CDKN1A	NM_000389	9.26843e-07	-1.71438	0.000101386		CATCCCTCCCCAGTTCATTGCACTTTGATTAGCAGCGGAACAAGGAGTCAGACATTTTAA	ref|Homo sapiens cyclin-dependent kinase inhibitor 1A (p21, Cip1) (CDKN1A), transcript variant 1, mRNA [NM_000389]
A_24_P384969	LINC01186	NR_110388	2.69786e-07	-1.71334	5.59962e-05		GCTTATTTTCCTGAGAGTCTCTAAGTGACTCACTGCATCACGTAAAACTAAGAAAAAGGA	ref|Homo sapiens long intergenic non-protein coding RNA 1186 (LINC01186), long non-coding RNA [NR_110388]
A_32_P107372	GBP1	NM_002053	4.10595e-07	-1.70905	6.8181e-05		GGTACTGAGCAGAGTCTTAGGTAAAAGTCTTGGGAAATATTTGGGCATTGGTCTGGCCAA	ref|Homo sapiens guanylate binding protein 1, interferon-inducible (GBP1), mRNA [NM_002053]
A_24_P19410	CBX7	NM_175709	8.64765e-07	-1.7089	9.89408e-05		GGTAAGAGACTGTATAGCATCTATTTATTTAGATGATTTATCTGGTAAATGAGGCAAAAA	ref|Homo sapiens chromobox homolog 7 (CBX7), mRNA [NM_175709]
A_23_P138725	MARVELD1	NM_031484	3.83366e-07	-1.7075	6.51141e-05		TGGTTGGGGAGAGGGGACCGATGTGCCTCATTGTTTAGTGGTGATTACAAATATGCTTTT	ref|Homo sapiens MARVEL domain containing 1 (MARVELD1), mRNA [NM_031484]
A_23_P150249	CCDC85B	NM_006848	1.33466e-06	-1.70516	0.000128035		GGCCCCGCGACCTAGGCGATGGAAGCTCCAGCACTGGCAGCGTGGGCAGTCCGGATCAGT	ref|Homo sapiens coiled-coil domain containing 85B (CCDC85B), mRNA [NM_006848]
A_23_P317413	BM955917	BM955917	7.27447e-06	-1.70508	0.000369236		CATGTTGTGACACCTTCAACAATAACATAATCCTGTATTTCCCTGATGCCATATTTGGTT	gb|EST0854 HEV PCR-select Homo sapiens cDNA clone HEV#2788 similar to olfactory receptor OR7E15P pseudogene, mRNA sequence [BM955917]
A_32_P129669	FRMPD3	NM_032428	1.91351e-06	-1.70458	0.000162618		TAAAGATGTACACTGTGCTTAATCCCTGCCCATCCTTGGTAGCCCCTAGTGCAATAAAGT	ref|Homo sapiens FERM and PDZ domain containing 3 (FRMPD3), mRNA [NM_032428]
A_23_P14986	HSD11B2	NM_000196	1.92108e-07	-1.70393	4.7865e-05		TGCAGATAGTGCCTCTGCAAACTAAGGAGTGACTAGGTGGGTTGGGGACCCCCTCAGGAT	ref|Homo sapiens hydroxysteroid (11-beta) dehydrogenase 2 (HSD11B2), mRNA [NM_000196]
A_24_P398585	UNG	NM_003362	6.99014e-06	-1.70377	0.000359831		AGTTGTCTACAGACATAGAGGATTTTGTTCATCCTGGCCATGGAGATTTATCTGGGTGGG	ref|Homo sapiens uracil-DNA glycosylase (UNG), transcript variant 1, mRNA [NM_003362]
A_23_P98121	FXYD4	NM_173160	1.123e-06	-1.70163	0.000115068		GGACTTCTCTCCAAGGGCAGGCTGTTAGGCCCCTTTCTGATCAGGAGGCTTCTTTATGAA	ref|Homo sapiens FXYD domain containing ion transport regulator 4 (FXYD4), transcript variant 1, mRNA [NM_173160]
A_23_P350754	OR7E14P	NR_045002	1.5629e-06	-1.69989	0.000142181		CGTGTTGTGACACCTTCACCAATAACATAGTCATGTATTTCCTTGCTGCCATATTTGGTT	ref|Homo sapiens olfactory receptor, family 7, subfamily E, member 14 pseudogene (OR7E14P), non-coding RNA [NR_045002]
A_24_P924752	M14087	M14087	0.000913282	-1.69594	0.00738922		TACATGGCGGCGGATGGAGACTTCAAGATTAAAGTGCGTGGCCTTTGAGTGAAGCCAGCC	gb|Human HL14 gene encoding beta-galactoside-binding lectin, 3' end, clone 2. [M14087]
A_24_P170514	OR7E47P	NR_120437	4.96625e-06	-1.69588	0.000289726		CCATCTTGCCTGTGACACCTTCATCAATAACATAATCATGTATTTCCCTACTGCCATATT	ref|Homo sapiens olfactory receptor, family 7, subfamily E, member 47 pseudogene (OR7E47P), transcript variant 1, non-coding RNA [NR_120437]
A_23_P148446	UBE2A	NM_003336	8.60335e-07	-1.6911	9.87829e-05		TATTGCTGCATGCTTTAATTTCTTCCCTTTCAGCATCTGAGAACCTTAAAGCCAATGTCT	ref|Homo sapiens ubiquitin-conjugating enzyme E2A (UBE2A), transcript variant 1, mRNA [NM_003336]
A_32_P71585	THC2695815	THC2695815	7.79907e-07	-1.68996	9.44243e-05		TCTGAAGAACAAAGTGGAGGGTCCGTTAAAAGTTAATTCAGTAAATAAACTTCATTGGTG	Unknown
A_24_P262407	THRA	NM_199334	1.93656e-06	-1.6893	0.000164146		ACTACGTCAACCACCGCAAACACAACATTCCGCACTTCTGGCCCAAGCTGCTGATGAAGG	ref|Homo sapiens thyroid hormone receptor, alpha (THRA), transcript variant 1, mRNA [NM_199334]
A_23_P421011	KAZALD1	NM_030929	3.93521e-06	-1.68857	0.000250904		TCGAGATCTTATACCACTCTGTATTGGACAAAGGCTAGCACAGGGCTAGGCACCAATAAA	ref|Homo sapiens Kazal-type serine peptidase inhibitor domain 1 (KAZALD1), mRNA [NM_030929]
A_23_P4808	PTGER1	NM_000955	1.21996e-05	-1.68741	0.000501282		CCCACGACGTGGAGATGGTGGGCCAGCTTGTCGGTATCATGGTGGTGTCGTGCATCTGCT	ref|Homo sapiens prostaglandin E receptor 1 (subtype EP1), 42kDa (PTGER1), mRNA [NM_000955]
A_23_P29248	TST	NM_003312	7.43823e-07	-1.68327	9.2123e-05		CCTGAGCCGTGACCTCTTCTGCTTACTGTAACTGCGGCCGGTTTAGTGACCCCATGACTT	ref|Homo sapiens thiosulfate sulfurtransferase (rhodanese) (TST), transcript variant 1, mRNA [NM_003312]
A_24_P409500	BC000986	BC000986	6.51048e-07	-1.67977	8.67502e-05		CCCTGAGTTTGGTCTTTAGTCGCCTCTGAGAACTTTAATTCCTCGAATATAAAGTGCAGG	gb|Homo sapiens cDNA clone IMAGE:3446313, complete cds. [BC000986]
A_24_P290764	FAM120A	NM_001286723	1.09403e-06	-1.6783	0.000112892		CTTGCTTTTAGAAAGAACAGACTTCCACCAGAATGTATGTACTGTAACAATCCATTGTTT	ref|Homo sapiens family with sequence similarity 120A (FAM120A), transcript variant 3, mRNA [NM_001286723]
A_24_P30923	SNN	NM_003498	1.49051e-07	-1.6735	4.59631e-05		CCACACTCAAATGGCTAAGTAGGTTATGACCTCTCTGGATTATTTTTGAATGCCCAACTG	ref|Homo sapiens stannin (SNN), mRNA [NM_003498]
A_23_P12601	DHTKD1	NM_018706	7.02403e-06	-1.66806	0.000361002		ACCGCGGAAGCTCTTGCCTTGGGTTCTTTACTTGCTCAAGGTTTTAATGTTCGTCTAAGT	ref|Homo sapiens dehydrogenase E1 and transketolase domain containing 1 (DHTKD1), mRNA [NM_018706]
A_32_P36136	LOC101928062	NR_120459	1.97287e-07	-1.66489	4.80297e-05		TTGAAATTATTGTGGCTTGGGTGGAAACTTAAAGGAGTGAAGTATCTGCTTTCCAGAAAA	ref|Homo sapiens uncharacterized LOC101928062 (LOC101928062), transcript variant 1, long non-coding RNA [NR_120459]
A_24_P835500	ITPRIPL2	NM_001034841	4.61018e-06	-1.66431	0.000277976		TTCGTTTTCTCTTGCAGGTTGGAGTAAATTTGCACTTTGAATCATGTGGGTCATTTGGGG	ref|Homo sapiens inositol 1,4,5-trisphosphate receptor interacting protein-like 2 (ITPRIPL2), transcript variant 1, mRNA [NM_001034841]
A_24_P91916	NXT2	NM_018698	1.44627e-06	-1.6643	0.00013418		AACCATGCTTTCTTGTAGTACTGATTGAAACTTACACGTTTTATTCTACTCATAGTGAGC	ref|Homo sapiens nuclear transport factor 2-like export factor 2 (NXT2), transcript variant 1, mRNA [NM_018698]
A_32_P192594	BC014066	BC014066	1.7767e-06	-1.66329	0.00015463		CCCTGGCGGTTCTTAGTGGGATTACAATTGAGGATGTTAGTTTGGATGAAAGTTGGTGAA	gb|Homo sapiens cDNA clone IMAGE:3840166, **** WARNING: chimeric clone ****. [BC014066]
A_24_P256583	TMEM65	NM_194291	2.65535e-06	-1.65984	0.000198093		CTTAACATGTGTACATGCATGAAAGCATTTTTCGTTGTTCCCTGATAGTTACATTTCAAC	ref|Homo sapiens transmembrane protein 65 (TMEM65), mRNA [NM_194291]
A_24_P804667	METTL12	NM_001043229	2.70124e-06	-1.6574	0.000199233		GAGGTCTGCCTAGGGCTTACCAGCTTCTATCAGAATGCTTGAGGGTTCTAAACCCTCAGG	ref|Homo sapiens methyltransferase like 12 (METTL12), mRNA [NM_001043229]
A_24_P379233	GJB3	NM_024009	1.64207e-06	-1.65675	0.000147918		ACCCCACTCTGAGTTCACTAAGTTATGCAACTTTCGTTTTGGCAGATATTTTTTGACACT	ref|Homo sapiens gap junction protein, beta 3, 31kDa (GJB3), transcript variant 1, mRNA [NM_024009]
A_23_P124619	S100A14	NM_020672	1.95874e-07	-1.65387	4.80297e-05		AGCTGGGCTATGGGAAATGATTTGAATAATGGAGCTGGGAATATGGCTGGATATCTGGTA	ref|Homo sapiens S100 calcium binding protein A14 (S100A14), mRNA [NM_020672]
A_23_P63668	IFIT5	NM_012420	5.20796e-07	-1.65175	7.80302e-05		AAGATAGATCCAGAAAATGCAGAATTCCTGACTGCTCTCTGTGAGCTCCGACTTTCCATT	ref|Homo sapiens interferon-induced protein with tetratricopeptide repeats 5 (IFIT5), mRNA [NM_012420]
A_23_P134426	GPNMB	NM_001005340	2.43104e-06	-1.6516	0.000186087		ACCAGGCATGATGCTGAGTGACACTCTTGTGTATATTTCCAAATTTTTGTACAGTCGCTG	ref|Homo sapiens glycoprotein (transmembrane) nmb (GPNMB), transcript variant 1, mRNA [NM_001005340]
A_24_P341938	ZC3HAV1	NM_024625	3.87503e-07	-1.65106	6.53488e-05		TCATGACTCAGAGGAAATTTGTCTTGACCATCTGTGTAAGGGTTGTCCGCTTAATGGTAG	ref|Homo sapiens zinc finger CCCH-type, antiviral 1 (ZC3HAV1), transcript variant 2, mRNA [NM_024625]
A_23_P146274	STMN2	NM_007029	5.58902e-06	-1.64777	0.000308817		TATAATGGATCATGCGATATCAGGATGGGGAATGTATGACATGGTTTAAAAAGAACTCAT	ref|Homo sapiens stathmin 2 (STMN2), transcript variant 2, mRNA [NM_007029]
A_24_P195714	A_24_P195714	A_24_P195714	3.34596e-07	-1.64168	6.22483e-05		CTTATCAAGGCTACCACAGCTGGGGGTGGCGTGCCTCACATCCACAAATCTCTGACTGGA	Unknown
A_23_P22273	D00022	D00022	2.9224e-07	-1.6367	5.95123e-05		TCTGTACTTGTCTCTCTCCTTGCCCCTAACCCAAAAAGCTTCATTTTTCTATATAGGCTG	gb|Homo sapiens mRNA for F1 beta subunit, complete cds. [D00022]
A_23_P130455	MZF1	NM_198055	5.14489e-07	-1.63527	7.78442e-05		GTGTGGCAAGGCCTTCCGCCAGCGGCCCACGCTCACGCAGCATCTGCGCACCCACCGACG	ref|Homo sapiens myeloid zinc finger 1 (MZF1), transcript variant 2, mRNA [NM_198055]
A_23_P387374	HSD17B1	BC019592	2.95959e-06	-1.63356	0.00021201		CCAAAACAGACATGAGCCCACTGCTTGGAACAACAAACTGTCCTGGTTGCTGGTCAGAGG	gb|Homo sapiens, clone IMAGE:4915712, mRNA. [BC019592]
A_23_P58002	TCTA	NM_022171	1.05568e-06	-1.63331	0.000110302		CCATGTCACAATAGGCCAGGGGAGTTTCCAAAGATGTGGGTGGCAAATGCCCCTATAGAA	ref|Homo sapiens T-cell leukemia translocation altered (TCTA), mRNA [NM_022171]
A_24_P287043	IFITM2	NM_006435	4.25368e-06	-1.63261	0.000263851		TTCATGACCATTCTGCTCGTCATCATCCCAGTGTTGGTCGTCCAGGCCCAGCGATAGATC	ref|Homo sapiens interferon induced transmembrane protein 2 (IFITM2), mRNA [NM_006435]
A_24_P763655	THC2596442	THC2596442	2.1676e-07	-1.62881	5.12073e-05		GGTACAATGAGTTACAGCCCGTTATGACATGTTGGAAACGCATCAGGCAAAGAGGTTAAG	tc|1W7B_A Chain A, Annexin A2: Does It Induce Membrane Aggregation By A New Multimeric State Of The Protein. {Homo sapiens} (exp=-1; wgp=0; cg=0), partial (24%) [THC2596442]
A_24_P8130	LOC100131262	XR_132952	8.49332e-07	-1.62847	9.81014e-05		TACCGCCCGACGTGGTCCTTTCCCTCACCACCCAGCCTACCGCCCGACGTGGTCCTTTCC	ref|PREDICTED: Homo sapiens uncharacterized LOC100131262 (LOC100131262), misc_RNA [XR_132952]
A_32_P88310	LOC730183	NM_001256932	4.57706e-07	-1.62829	7.30053e-05		AGCTTTCAAACACCTTTGCCATCTCTTCGCAAACTTTCTAGATTAAGAATCCCTTTGAGA	ref|Homo sapiens uncharacterized LOC730183 (LOC730183), mRNA [NM_001256932]
A_23_P212475	SHISA5	NM_016479	9.17519e-07	-1.62755	0.000100706		ATCTGTTGTGTTTCTGAGTCTAGGGTCTGTACACTTGTTTATAATAAATGCAATCGTTTG	ref|Homo sapiens shisa family member 5 (SHISA5), transcript variant 1, mRNA [NM_016479]
A_24_P317762	LY6E	NM_002346	9.78637e-07	-1.62248	0.000104925		CTACTGCGTGACTGTGTCTGCTAGTGCCGGCATTGGGAATCTCGTGACATTTGGCCACAG	ref|Homo sapiens lymphocyte antigen 6 complex, locus E (LY6E), transcript variant 1, mRNA [NM_002346]
A_24_P912048	MGC50722	NM_001291516	1.04118e-06	-1.62117	0.000109456		GGGTAGAGAAATCCTTTTCCACGTGGAGAGCATCCACGCCTCGTTATTAAAGGTTTTAGA	ref|Homo sapiens uncharacterized MGC50722 (MGC50722), transcript variant 1, mRNA [NM_001291516]
A_24_P384018	OR7E156P	NR_002171	1.88655e-06	-1.61862	0.000161173		TCTCAGTGTTTTAGACGCCCAGCTGCACAACTTGATTGCCTTACAAATGACCTGCTTCCA	ref|Homo sapiens olfactory receptor, family 7, subfamily E, member 156 pseudogene (OR7E156P), non-coding RNA [NR_002171]
A_24_P316257	NHLRC4	NM_176677	4.45665e-06	-1.61813	0.000271755		TGGGGGAGCTTCCTACAAGGAGAGACTCCTGCTGCTTTGGAAAACTGAGAAAAAATAGGG	ref|Homo sapiens NHL repeat containing 4 (NHLRC4), mRNA [NM_176677]
A_32_P148345	ANXA2	NM_001002857	2.25768e-07	-1.61707	5.12073e-05		TAAGCCAAAGAAATGTACATTCCAAGCAGTTGGAAGTGAAATCTATGATGTGAAACACTT	ref|Homo sapiens annexin A2 (ANXA2), transcript variant 2, mRNA [NM_001002857]
A_23_P157736	PPAPDC3	NM_032728	1.69137e-06	-1.61705	0.000150453		AATAGGTCGTTTCCAAGTCACCCGTTTTGGATGTGCATTTCATGTGACAATACAGATGAC	ref|Homo sapiens phosphatidic acid phosphatase type 2 domain containing 3 (PPAPDC3), mRNA [NM_032728]
A_24_P932760	KLC1	ENST00000553286	2.26359e-05	-1.61207	0.00070406		TTCTAATACGTTGCCAATCTTTACGCTTAAAGTGTTGACATTTACTTTGATGACCATTGG	ens|kinesin light chain 1 [Source:HGNC Symbol;Acc:6387] [ENST00000553286]
A_24_P367812	LMF1	ENST00000568394	3.57401e-05	-1.61149	0.000925042		ACCGACCGCACAGGACGCGCCTCCTACCCCCTGTTCTGGCCCGGCCGAGAGCTGGTGCCC	gb|Homo sapiens hypothetical protein LOC650392, mRNA (cDNA clone IMAGE:5242623), partial cds. [BC028099]
A_32_P223488	LOC101928719	XR_244460	8.60317e-06	-1.6091	0.000410253		TCCTGCCTGTGGTTTCCCTTTATTCCGGCAGCGGCGCGAGCCCACCCTTCACATACAGGA	ref|PREDICTED: Homo sapiens uncharacterized LOC101928719 (LOC101928719), transcript variant X2, ncRNA [XR_244460]
A_23_P111525	BX648200	BX648200	4.08209e-05	-1.60759	0.000997539		CCCGTGCCCCCACTGTAATTGTGCTGAAAATGTTTCTCAAATGACCCAAATTGGCTCTTA	gb|Homo sapiens mRNA; cDNA DKFZp779C0742 (from clone DKFZp779C0742). [BX648200]
A_23_P145904	H2AFV	NM_012412	7.30268e-07	-1.60722	9.14206e-05		TAAAAGTACCTTTTCATGTGGTGACAGTTGTGTGTTGATTGGCTAGGTTTCTCCCGTGTG	ref|Homo sapiens H2A histone family, member V (H2AFV), transcript variant 1, mRNA [NM_012412]
A_23_P74391	OPN3	NM_014322	5.67815e-07	-1.60376	8.1612e-05		TAGGAATGAAGGATGGCAACGAAAGGTGGGGCCTTAAATTGGATGCCACTTTTGGACTTT	ref|Homo sapiens opsin 3 (OPN3), mRNA [NM_014322]
A_24_P795230	LOC100996579	NR_110163	1.248e-06	-1.60213	0.000122895		ACAAGTTCTAGGAGTTTGAACTTTGGGTCAAGATGTTGATTCCTTTTAATGTGCGAGGGT	ref|Homo sapiens uncharacterized LOC100996579 (LOC100996579), transcript variant 1, long non-coding RNA [NR_110163]
A_32_P70891	AK098629	AK098629	2.41888e-06	-1.60099	0.000186087		AGACAGTGTGGTCTGTTGACAGTATGGAATATTCTTTACCCATCAGATATGATCTGTATG	gb|Homo sapiens cDNA FLJ25763 fis, clone TST06294. [AK098629]
A_32_P149174	C6orf226	NM_001008739	1.86387e-06	-1.59966	0.00016008		CGGCGGAGCCTGGCTTGGTTGAGGCAGCGACTGCGCCTTCTTCATGGCATACAGTGGGCC	ref|Homo sapiens chromosome 6 open reading frame 226 (C6orf226), mRNA [NM_001008739]
A_24_P255836	A_24_P255836	A_24_P255836	2.24269e-06	-1.59952	0.000178418		AATTCCGTCTTGCATGTTGTGGCACCTTCACCAATAACATAATCATGTATTTCCCTGCTG	Unknown
A_32_P153195	BEAN1	NM_001178020	9.49576e-06	-1.5947	0.000431831		CTACTCATCAGTGTTTGAAAGATGGAGCTGAATAGCTTTTCTTGTTCCTGGACTAGGCAA	ref|Homo sapiens brain expressed, associated with NEDD4, 1 (BEAN1), transcript variant 1, mRNA [NM_001178020]
A_23_P82588	C7orf55	NM_197964	2.55623e-06	-1.59446	0.000192484		TTGGATGCTGCATTCATAGGAGAATTGAATAATTTCTATCAATATGTATTTATCATTAAA	ref|Homo sapiens chromosome 7 open reading frame 55 (C7orf55), transcript variant 1, mRNA [NM_197964]
A_23_P370924	SMIM4	NM_001124767	2.36105e-06	-1.58271	0.000183708		GGCTGGAAGATGAATGAGACTGAACTTCAGCAGTCAATAAAGTCAATATGAATTTTTACT	ref|Homo sapiens small integral membrane protein 4 (SMIM4), mRNA [NM_001124767]
A_23_P427703	MT1L	NR_001447	5.60087e-07	-1.58234	8.1612e-05		CTGCTGTGCCTGATGTGGGGACAGACCTGCTCCCAGATGTAAACAGAGCAACCTGCACAA	ref|Homo sapiens metallothionein 1L (gene/pseudogene) (MT1L), non-coding RNA [NR_001447]
A_32_P89480	A_32_P89480	A_32_P89480	1.28164e-06	-1.58028	0.00012573		CTGTATCAAATCCTCCCTATGTGAATATCATGCTTGGTACTTAGATAGTTTAGGAGCAGT	Unknown
A_23_P37441	B2M	NM_004048	3.51626e-06	-1.57715	0.000239607		TTGTCTTTCAGCAAGGACTGGTCTTTCTATCTCTTGTACTACACTGAATTCACCCCCACT	ref|Homo sapiens beta-2-microglobulin (B2M), mRNA [NM_004048]
A_23_P59005	TAP1	NM_000593	1.66463e-06	-1.57616	0.000149305		TCCAGGATGAGTTACTTGAAATTTGCCTTGAGTGTGTTACCTCCTTTCCAAGCTCCTCGT	ref|Homo sapiens transporter 1, ATP-binding cassette, sub-family B (MDR/TAP) (TAP1), transcript variant 1, mRNA [NM_000593]
A_32_P215938	GPSM1	NM_001145638	2.12116e-06	-1.57465	0.000173		GTCTGTGCCATGTTGTCAATGGGTCCTTTCCAACCCAAGAGGTACATTTGTTTTTCTGTT	ref|Homo sapiens G-protein signaling modulator 1 (GPSM1), transcript variant 1, mRNA [NM_001145638]
A_32_P162709	LOC100505938	XR_108740	7.20455e-06	-1.57376	0.000367364		GACTTCACTGCCAAGAAAAGTTACAGAGGCCTGCTGTACCTGGAAATCAAGTTTGAGCTT	ref|PREDICTED: Homo sapiens uncharacterized LOC100505938 (LOC100505938), ncRNA [XR_108740]
A_23_P37983	MT1B	NM_005947	5.81585e-07	-1.57375	8.1612e-05		TCATCAGAGAAGTGCCGCTGCTGTGCCTGATGTTGGGAGAGCCCTGCTCCCAGACATAAA	ref|Homo sapiens metallothionein 1B (MT1B), mRNA [NM_005947]
A_32_P24338	A_32_P24338	A_32_P24338	1.11967e-05	-1.57234	0.000477569		AACCGGAACCAGACCCATTTGGATGCTACCAGTAATCTCTGTCAACAGCCCTGCTATTTT	Unknown
A_23_P202189	KCNIP2	NM_014591	9.30654e-06	-1.57207	0.000427427		TGAGTTTTTGTTTCCCATGTTCTCTATAGACTTGGGACCTTCCTGAACTTGGGGCCTATC	ref|Homo sapiens Kv channel interacting protein 2 (KCNIP2), transcript variant 1, mRNA [NM_014591]
A_23_P316460	ZBED6CL	NM_138434	4.42051e-07	-1.57063	7.16349e-05		TAGTTTGACATTTTTCCCTCTTTTACATTGAGATCATACCCTAGGTACTGTTTAGTATGC	ref|Homo sapiens ZBED6 C-terminal like (ZBED6CL), mRNA [NM_138434]
A_23_P207911	TRPV2	NM_016113	3.57e-06	-1.5706	0.000241259		CAGAGGACAGAGCAGAGGATCTTTCCAACCACATCTGCTGGCTCTGGGGTCCCAGTGAAT	ref|Homo sapiens transient receptor potential cation channel, subfamily V, member 2 (TRPV2), mRNA [NM_016113]
A_24_P335305	OAS3	NM_006187	9.38256e-06	-1.56969	0.000427884		TCTTTGGCAATGGCCACCCTGGTGTTGGCATATTGGCCCCACTGTAACTTTTGGGGGCTT	ref|Homo sapiens 2'-5'-oligoadenylate synthetase 3, 100kDa (OAS3), mRNA [NM_006187]
A_24_P931476	BOD1L1	ENST00000482713	3.73078e-07	-1.56783	6.4346e-05		GTTATTCGTATTCAACAAGTGGAATTTTTACTTTGCTGTTCTCAGAAACCCATGAATCTG	ens|biorientation of chromosomes in cell division 1-like 1 [Source:HGNC Symbol;Acc:31792] [ENST00000482713]
A_23_P64372	TCN1	NM_001062	6.82017e-06	-1.56687	0.000355822		CCAGAAAATGAATGATACTATATTTGGTTTCACAATGGAGGAGCGCTCATGGGGGCCCTA	ref|Homo sapiens transcobalamin I (vitamin B12 binding protein, R binder family) (TCN1), mRNA [NM_001062]
A_23_P363769	KRT86	NM_002284	7.18658e-07	-1.56464	9.14206e-05		CTCCTTCCGGGGCTGCCCTCAAGAGCTTCTGAAAAACTAATGACTCTGCTGCCTTCTCCT	ref|Homo sapiens keratin 86 (KRT86), mRNA [NM_002284]
A_24_P54847	UBE2D3	NM_181892	9.86637e-07	-1.56401	0.000105197		GTGACATCTGCATAAGACTTGTAATAGCTGAAGTTAATTGAGCTTAAAGGAATTGTTACC	ref|Homo sapiens ubiquitin-conjugating enzyme E2D 3 (UBE2D3), transcript variant 8, mRNA [NM_181892]
A_23_P105794	EPSTI1	NM_033255	1.20161e-06	-1.5621	0.000119713		AGAAGAGAAGCATTTAGAGAGCATCAGCAATACAAAACCGCTGAGTTCTTGAGCAAACTG	ref|Homo sapiens epithelial stromal interaction 1 (breast) (EPSTI1), transcript variant 2, mRNA [NM_033255]
A_32_P29016	XLOC_008542	TCONS_00018262	1.15913e-06	-1.55994	0.000117654		TGGATGACCTACTGATGTGTTGACAGAGTGATCTGGTGTCAGGACTGTAAAATACGCCTA	linc|BROAD Institute lincRNA (XLOC_008542), lincRNA [TCONS_00018262]
A_32_P123729	CU690915	CU690915	4.86493e-07	-1.55633	7.51266e-05		CTTGTAGACTCTGTTAATTTCCTGCAGCTCCTGGTTGGTTCTGGAGCAGATGATCTCAAT	gb|Synthetic construct Homo sapiens gateway clone IMAGE:100022447 3' read ANXA2 mRNA. [CU690915]
A_23_P78980	B3GNT3	NM_014256	2.3774e-05	-1.55437	0.000724839		CCAGTCAAGCTTCACAGGCATTGTGATGGGGCAGCCTTGGGGAATATAAAATTTTGTGAA	ref|Homo sapiens UDP-GlcNAc:betaGal beta-1,3-N-acetylglucosaminyltransferase 3 (B3GNT3), mRNA [NM_014256]
A_24_P727501	ENST00000530759	ENST00000530759	1.78131e-06	-1.54256	0.00015463		AACTAACATAGTGGACATCGCAGTTGTCCGTAGCCGATTTGCGGGTTACGGAGTTGTTGC	tc|ALU7_HUMAN (P39194) Alu subfamily SQ sequence contamination warning entry, partial (9%) [THC2572886]
A_32_P150040	ENST00000606452	ENST00000606452	9.90288e-07	-1.54106	0.000105197		CCTAGGCTTGTGGGGTCATGCTCTGTTGAGGGCCCTTCCTCTAACTGGCGAGCTTGTTTA	Unknown
A_23_P141893	PPM1N	NM_001080401	4.39375e-07	-1.53964	7.16349e-05		GGAACCCAAAATGCTTATTTCTTCTTCTCTTACTTCCCTCTCACAGAAAAGTCTTACGAA	ref|Homo sapiens protein phosphatase, Mg2+/Mn2+ dependent, 1N (putative) (PPM1N), mRNA [NM_001080401]
A_23_P125348	TRAPPC1	NM_021210	1.57156e-05	-1.53707	0.000569827		GGATGCTCTTCTCTATCCGCTCGTTTGTCAGCAAGATGTCCCCGCTAGACATGAAGGATG	ref|Homo sapiens trafficking protein particle complex 1 (TRAPPC1), transcript variant 1, mRNA [NM_021210]
A_23_P207507	ABCC3	NM_003786	6.3294e-07	-1.5357	8.57488e-05		GTAACTGTGCTGAATGCTTTAGATGAGGAAATGATCCCCAAGTGGTGAATGACACGCCTA	ref|Homo sapiens ATP-binding cassette, sub-family C (CFTR/MRP), member 3 (ABCC3), transcript variant 1, mRNA [NM_003786]
A_24_P678104	STMN3	NM_015894	4.95097e-06	-1.53355	0.000289363		CTGCATGGTCTAGAGGTTGTGGGCAGCATGGACAGTCCCCCACTCAGAAGTGCAAGAGTT	ref|Homo sapiens stathmin-like 3 (STMN3), transcript variant 1, mRNA [NM_015894]
A_23_P33216	ATP5B	NM_001686	1.06767e-06	-1.53177	0.000110802		TGGCCACTGACATGGGTACTATGCAGGAAAGAATTACCACTACCAAGAAGGGATCTATCA	ref|Homo sapiens ATP synthase, H+ transporting, mitochondrial F1 complex, beta polypeptide (ATP5B), mRNA [NM_001686]
A_32_P134167	BG031574	BG031574	6.37889e-07	-1.52783	8.59588e-05		GCTTACAACAGCTGTCTTCAATAACTCGTGCATAGAATGCGCCCAGTAAATATGTGTTGA	gb|602299712F1 NIH_MGC_87 Homo sapiens cDNA clone IMAGE:4394138 5', mRNA sequence [BG031574]
A_23_P15394	CD68	NM_001251	2.73945e-05	-1.52569	0.000791972		GGGTACCCTTATTTCCTCGACACGCAACTGGCTCAAAGACAATGTTATTTTCCTTCCCTT	ref|Homo sapiens CD68 molecule (CD68), transcript variant 1, mRNA [NM_001251]
A_23_P103232	DUSP23	NM_017823	1.96908e-05	-1.52397	0.000651243		CTGCAGGCAGGTCCTGATTGAAGGGGAGGCTTGTACTGCTTTGTTGAATAAATGAGTTTT	ref|Homo sapiens dual specificity phosphatase 23 (DUSP23), mRNA [NM_017823]
A_32_P125177	THC2630830	THC2630830	1.3903e-06	-1.52281	0.000131709		CAGTGCTTTGAAGTAAAAAAGTGAAATGCAGTAGCTAGCCCTCTGGGCTTGGGATGTTGT	tc|BC017370 RBX1 protein {Homo sapiens} (exp=-1; wgp=0; cg=0), partial (63%) [THC2630830]
A_23_P52806	BACE1	NM_012104	3.72448e-06	-1.5187	0.000247121		TTGTGGGGTGCATGGAGGAATTGGGACCTGGTTATGTTGTTATTCTCGGACTGTGAATTT	ref|Homo sapiens beta-site APP-cleaving enzyme 1 (BACE1), transcript variant a, mRNA [NM_012104]
A_23_P54918	LDHD	NM_153486	8.5137e-07	-1.51818	9.81014e-05		CCCTTCACCTGGTGACAGGAACACTCCTTTCCTGGTATGGAACGTGAGCTCCCGTGACAT	ref|Homo sapiens lactate dehydrogenase D (LDHD), transcript variant 1, mRNA [NM_153486]
A_24_P178963	ENST00000525262	ENST00000525262	8.76578e-06	-1.51437	0.000413742		AGCACCCTGAACAAAACTGGACTCAGCACACTCCTGGGAATCTTGTACGAAGACAAGGAG	ens|unc-93 homolog B6 (C. elegans) [Source:HGNC Symbol;Acc:34053] [ENST00000525262]
A_23_P140146	IFI27L2	NM_032036	5.547e-05	-1.51341	0.0012152		TAAAGAAGATGAGGCAAGAGAAAATGTACCCCAAGGTGAACCTCCAAAACCCCCACTCAA	ref|Homo sapiens interferon, alpha-inducible protein 27-like 2 (IFI27L2), mRNA [NM_032036]
A_23_P6196	SCAND1	NM_016558	6.54939e-06	-1.51201	0.000345379		GAAGGAGCCGGTTCGAGCTCAGCCCCTGAGCGTAACTGTGTGGGCTCCTCGCTGCCAGAG	ref|Homo sapiens SCAN domain containing 1 (SCAND1), transcript variant 1, mRNA [NM_016558]
A_23_P425066	CRYBB2	NM_000496	8.7165e-07	-1.51198	9.90286e-05		TCTATGAAAACCCCAACTTCACCGGGAAGAAGATGGAAATCATAGATGACGATGTACCCA	ref|Homo sapiens crystallin, beta B2 (CRYBB2), mRNA [NM_000496]
A_23_P76071	B3GNT4	NM_030765	5.7238e-06	-1.51079	0.000315188		TCCAGGCTATCATGGAAGATGCTGAACTCTTCCCCATTGATGATGTCTTTGTGGGTATGT	ref|Homo sapiens UDP-GlcNAc:betaGal beta-1,3-N-acetylglucosaminyltransferase 4 (B3GNT4), mRNA [NM_030765]
A_24_P263803	A_24_P263803	A_24_P263803	0.0140469	-1.51036	0.0480587		CAAAAGAAGTAGATGAAACCAGTGCTGAAGATGAGGGCATCTCGCAGAGGAAGTTTCTGA	Unknown
A_32_P232035	LOC100270746	NR_026776	4.87248e-07	-1.50926	7.51266e-05		AGTGTGTGTTTACACGGAGTATCGGGCGTCTTTCTTATGGGTGGACATTGTGGATAAGAA	ref|Homo sapiens uncharacterized LOC100270746 (LOC100270746), long non-coding RNA [NR_026776]
A_23_P302595	LINC00518	NR_027793	2.29979e-06	-1.50794	0.00018118		ATTTGGGAAACGTTTGGGAAAGGGATATTTGAGAGCTTCTTTTTCTTTTTTGTGGTTTAG	ref|Homo sapiens long intergenic non-protein coding RNA 518 (LINC00518), long non-coding RNA [NR_027793]
A_23_P164797	ZNF580	NM_016202	1.50517e-05	-1.50634	0.000563741		TGAACCGGTGGTTGTCTGCGGGGAAGAGATGATAAAGAGCACGGGCACGGTCTGGTTCAT	ref|Homo sapiens zinc finger protein 580 (ZNF580), transcript variant 1, mRNA [NM_016202]
A_24_P633543	ENST00000596267	ENST00000596267	3.81336e-06	-1.50366	0.000248509		CTTTCACTAGCTCACAAAATTTAACTACATCACTTGTCAGTCTCCTAAAAATGCAGTGTA	ens|zinc finger protein 487 [Source:HGNC Symbol;Acc:23488] [ENST00000596267]
A_24_P398323	TRIM34	NM_001003827	2.66743e-06	-1.50059	0.000198093		AGAATAAATGTAAGTATGGTGTCTTTGAAGAGTCTTTGTCCTCTGATCCCGAGGTTTTGA	ref|Homo sapiens tripartite motif containing 34 (TRIM34), transcript variant 4, mRNA [NM_001003827]
A_23_P74778	C1orf54	NM_024579	3.93648e-06	-1.4996	0.000250904		AGAAGGCTGCTATGACTCTTTGGATGGGAGTCTGGCAAGAGGAAATTGGAAGATAAAATA	ref|Homo sapiens chromosome 1 open reading frame 54 (C1orf54), mRNA [NM_024579]
A_32_P154321	A_32_P154321	A_32_P154321	2.4193e-06	-1.49877	0.000186087		CCCATAGGCAGAGGCCAGCTTGTGGAAGCACTTGACTGACGACAGGGTGATGTCAATCCT	Unknown
A_32_P82409	NAP1L1	NM_004537	1.76343e-05	-1.49833	0.000610021		TTTGAAGTATGTAACCTGAAATCCTTAATAAAATTTGGATTTAATTTTATAAAATGTAAA	ref|Homo sapiens nucleosome assembly protein 1-like 1 (NAP1L1), transcript variant 2, mRNA [NM_004537]
A_23_P256988	ACYP2	NM_138448	7.27013e-07	-1.4959	9.14206e-05		ATACTAGAATAATAGTAGCAGAGTAGGGTGAAAAGGAACTTTCTGTTCTGAAAGCTAAGC	ref|Homo sapiens acylphosphatase 2, muscle type (ACYP2), mRNA [NM_138448]
A_24_P102726	PPOX	NM_000309	3.14451e-06	-1.49229	0.000222792		GAGCAGTGAGCGTCTGGGAGGCTGGATTCGCTCCGTTCGAGGCCCTAATGGTGCTATCTT	ref|Homo sapiens protoporphyrinogen oxidase (PPOX), transcript variant 1, mRNA [NM_000309]
A_24_P941625	ZNF70	NM_021916	2.55055e-05	-1.48885	0.00075696		TGGGCTAACATGAACTCATCATGGTAACACTGGGTATTTCAGCTGATCAGAAGCTCAGCA	ref|Homo sapiens zinc finger protein 70 (ZNF70), mRNA [NM_021916]
A_23_P110196	HERC5	NM_016323	1.24245e-05	-1.4867	0.000507947		TGTCCTGAAAGTTGGAATGAAAGAGACCCTATAAGAGCACTGACATGTTTCAGTGTCCTC	ref|Homo sapiens HECT and RLD domain containing E3 ubiquitin protein ligase 5 (HERC5), mRNA [NM_016323]
A_23_P75430	SMCO4	NM_020179	6.85234e-07	-1.48537	8.92369e-05		ACCTCATTCCCATTGTTTGGATCATGCTTCTTTCCAACACGTGTTCACAATCTCCAAAGG	ref|Homo sapiens single-pass membrane protein with coiled-coil domains 4 (SMCO4), mRNA [NM_020179]
A_23_P307002	SSU72	ENST00000359060	8.95922e-07	-1.4828	0.000100031		CAGCCCCTTCCAGGAGTCTGGTTTAGGGCTGGGTCTTCCCATCTTCACCTCTGAGTCTTA	ens|SSU72 RNA polymerase II CTD phosphatase homolog (S. cerevisiae) [Source:HGNC Symbol;Acc:25016] [ENST00000359060]
A_23_P167983	HIST1H2AC	ENST00000314088	4.4653e-05	-1.47976	0.00105152		GCATTATGCAAATGCATTATATTTTATGTAACCTGTCCACTGTTGGTAGGCACTTGAGTT	ens|histone cluster 1, H2ac [Source:HGNC Symbol;Acc:4733] [ENST00000314088]
A_23_P59179	RXRB	NM_021976	5.03271e-06	-1.47504	0.000290471		CGGTGGCCTTGAGTCTCTGAATTTGTCGGGTTCTCCCATGATTTGGGGTGATTTCTCACC	ref|Homo sapiens retinoid X receptor, beta (RXRB), transcript variant 2, mRNA [NM_021976]
A_32_P96776	SMIM4	ENST00000482728	2.05056e-06	-1.47259	0.000169778		GACTGATGATGTCTACCGTAGAAAAGCCTCAGAAAGACAGTATCAGAGAAGGCTGGAAGA	ens|small integral membrane protein 4 [Source:HGNC Symbol;Acc:37257] [ENST00000482728]
A_23_P406385	FBXL16	NM_153350	6.47655e-06	-1.47248	0.000342654		ATGCGGAAGATATAACCTTATATTTGGTAAGTGTTTCTTGTGCTATTTTATCACGTGACC	ref|Homo sapiens F-box and leucine-rich repeat protein 16 (FBXL16), mRNA [NM_153350]
A_23_P58390	C4orf32	NM_152400	2.79002e-06	-1.47208	0.000202921		TAATACTAACTATTTAGTATACTGTCAGTACTGTACATCTGCACACTGGTGTTAATAGGG	ref|Homo sapiens chromosome 4 open reading frame 32 (C4orf32), mRNA [NM_152400]
A_24_P203696	CYP2A7P1	U22030	1.3405e-06	-1.47152	0.000128035		TTTGACTATGAGGACAAAAGTTCCTGTCACTGCTGTGCATGATGCTGGAAAGCTTCCAGT	gb|Human cytochrome P450 (CYP2A7PT) pseudogene mRNA, partial cds. [U22030]
A_23_P306148	PML	NM_002675	2.87681e-05	-1.47046	0.000813521		AGGCAGAGGAACGCGTTGTGGTGATCAGCAGCTCGGAAGACTCAGATGCCGAAAACTCGT	ref|Homo sapiens promyelocytic leukemia (PML), transcript variant 6, mRNA [NM_002675]
A_23_P432448	ZNF205-AS1	NR_024166	1.45381e-05	-1.46902	0.000552094		AGGAGTCCTGGGATTCTGATTGATGCTATTGTCAATTTGATGAAAGAAAAATTACTCCTG	ref|Homo sapiens ZNF205 antisense RNA 1 (ZNF205-AS1), transcript variant 1, long non-coding RNA [NR_024166]
A_23_P24987	TSPAN31	NM_005981	2.55413e-06	-1.46744	0.000192484		GTCACATCCTCTAAAATTGATGGAATAGCAAGACTTTATGCCTTGACATATTTTAGTGGG	ref|Homo sapiens tetraspanin 31 (TSPAN31), mRNA [NM_005981]
A_23_P334664	PML	NM_033247	1.10207e-05	-1.46662	0.000473558		CCTCAGCTCTTGCATCACCCAGGGGAAAGATGCAGCTGTATCCAAGAAAGCCAGCCCAGA	ref|Homo sapiens promyelocytic leukemia (PML), transcript variant 8, mRNA [NM_033247]
A_24_P230938	MORN4	BC022054	1.9602e-05	-1.46569	0.000649515		TATAGCCAACTTTATGGATCTTCATTTTCAACTCCAGGATTTAATTCCATATAGTGCCTG	gb|Homo sapiens MORN repeat containing 4, mRNA (cDNA clone IMAGE:4690584), complete cds. [BC022054]
A_23_P414343	MT1H	NM_005951	9.08135e-07	-1.464	0.00010013		TGTGCCAAGTGTGCCCACGGCTGCATCTGCAAAGGGACGTCGGAGAAGTGCAGCTGCTGT	ref|Homo sapiens metallothionein 1H (MT1H), mRNA [NM_005951]
A_23_P103981	HIST2H2AA4	NM_001040874	6.84896e-06	-1.46398	0.000355822		GGCCCGCGTCTCGAAGGGGCACCTGTGAACTCAAAAGGCTCTTTTCAGAGCCACCCACGT	ref|Homo sapiens histone cluster 2, H2aa4 (HIST2H2AA4), mRNA [NM_001040874]
A_24_P225719	MOB4	NM_015387	3.51486e-06	-1.4638	0.000239607		GACTATTTTCTTAGTGAATATTTATACTAAGGTAGTGACTGAGATTTGGTGATCTGGCTG	ref|Homo sapiens MOB family member 4, phocein (MOB4), transcript variant 1, mRNA [NM_015387]
A_23_P161190	VIM	NM_003380	6.398e-07	-1.46363	8.59588e-05		TGATTAAGACGGTTGAAACTAGAGATGGACAGGTTATCAACGAAACTTCTCAGCATCACG	ref|Homo sapiens vimentin (VIM), mRNA [NM_003380]
A_32_P117758	ENST00000590744	ENST00000590744	7.81547e-07	-1.46351	9.44243e-05		TCTGTGCCATCCAACTGGAGTCTCAAGTCCTGAGGCAGGACGTCCAGATGCCCCAGTGCA	ref|PREDICTED: Homo sapiens uncharacterized LOC100996660 (LOC100996660), ncRNA [XR_424858]
A_32_P3932	LOC101926907	XR_246327	1.18829e-06	-1.462	0.000119713		GGTGACAGTTAAACTCCTTTTTGCATGAAAAAATACAGATTCTTATTAAAACAATAATCG	ref|PREDICTED: Homo sapiens uncharacterized LOC101926907 (LOC101926907), ncRNA [XR_246327]
A_24_P89426	APOM	NM_019101	2.09251e-06	-1.46182	0.000171963		GTGCCCCGGAAATGGATCTACCACCTGACTGAAGGGAGCACAGATCTCAGAACTGAAGGC	ref|Homo sapiens apolipoprotein M (APOM), transcript variant 1, mRNA [NM_019101]
A_32_P209230	CITED4	NM_133467	2.34217e-06	-1.46074	0.000183206		ACAGCCCGAACCCGTGGAGCAATGCCCTGTCTGGCCTCCAAAACCAAAATAAAACTGGGT	ref|Homo sapiens Cbp/p300-interacting transactivator, with Glu/Asp-rich carboxy-terminal domain, 4 (CITED4), mRNA [NM_133467]
A_32_P82475	SNHG10	NR_003138	1.06715e-06	-1.45777	0.000110802		TCAGAGGAACAAGCAACATGAACAGAAATATGTAGAAAAAGCTATTATGCAGAAGCATAA	ref|Homo sapiens small nucleolar RNA host gene 10 (non-protein coding) (SNHG10), transcript variant 1, long non-coding RNA [NR_003138]
A_32_P144953	A_32_P144953	A_32_P144953	1.53026e-05	-1.45439	0.000566438		TGACATCGGTTTCACCTCAGCCACAGTTCCCAAGATGATTGTGGACATGCAGTGGTATAG	Unknown
A_32_P197942	CDHR3	ENST00000470188	2.10276e-05	-1.45357	0.000677507		ACCAGTGGGTAGATGTCGTTCTGAAACGCAGTTCTTCTTTTTGTAAAGGTGTGTCCTGAG	ens|cadherin-related family member 3 [Source:HGNC Symbol;Acc:26308] [ENST00000470188]
A_23_P169293	DMRT1	NM_021951	1.40947e-06	-1.45243	0.000132605		TTTAGTCCAGAGGCTGTAACACATTTGTAATACTTTAGGGTCCGTGACTACCATCTGCAT	ref|Homo sapiens doublesex and mab-3 related transcription factor 1 (DMRT1), mRNA [NM_021951]
A_24_P316965	RSAD2	NM_080657	9.62365e-06	-1.45145	0.000435202		ATTCTGGATGAATATATGCGCTTTCTGAACTGTAGAAAGGGACGGAAGGACCCTTCCAAG	ref|Homo sapiens radical S-adenosyl methionine domain containing 2 (RSAD2), mRNA [NM_080657]
A_32_P9924	LOC102723983	XR_424358	7.20055e-07	-1.45125	9.14206e-05		AAGCTGCTTCTGTTCCGTTTCTCTTATCTGGGGCAATACCTGTCTGAATAGAGTGACTGT	ref|PREDICTED: Homo sapiens uncharacterized LOC102723983 (LOC102723983), ncRNA [XR_424358]
A_23_P53176	FOLR1	NM_016725	1.0432e-05	-1.45111	0.000457789		CCACAGCTCCCAACTATTTGGTTCCTGCTCCATGGTCGGGCCTCTGACAGCCACTTTGAA	ref|Homo sapiens folate receptor 1 (adult) (FOLR1), transcript variant 1, mRNA [NM_016725]
A_23_P63980	LRFN4	NM_024036	6.90387e-06	-1.45047	0.000357093		GGTGTGATGGACGGGCAGCTTCCTGTGTGCTCCAAGGGATGAGCCTCGTGGGGCAGAGGG	ref|Homo sapiens leucine rich repeat and fibronectin type III domain containing 4 (LRFN4), mRNA [NM_024036]
A_32_P75141	A_32_P75141	A_32_P75141	3.58139e-05	-1.45023	0.000926212		CAGCCGTTTCGGCTGGGGAATTCTCAGGTAATGTTTACAGACTGACAGAGGAGTTTAGGG	Unknown
A_32_P159939	THC2748857	THC2748857	3.95739e-06	-1.44787	0.000251247		AATTGGAAGGCCGCGCCTCAGGAAAACAGGATGGTAGTGAATGGCACCGAGCCGCCCCAG	tc|Q2RX18_RHORT (Q2RX18) Two component CheB methylesterase , partial (5%) [THC2748857]
A_23_P58266	S100P	NM_005980	7.99952e-06	-1.44765	0.000390295		CCAAAAGTGTTTGTTGGCAATTATTCCCCTAGGCTGAGCCTGCTCATGTACCTCTGATTA	ref|Homo sapiens S100 calcium binding protein P (S100P), mRNA [NM_005980]
A_24_P624263	BE254357	BE254357	2.72588e-05	-1.44726	0.000791062		CATGGGAGCCAAATGTATTACTCCTCTGATGCCTACAATTCCACTATAATAGTCTGGTGG	gb|601109106F1 NIH_MGC_16 Homo sapiens cDNA clone IMAGE:3350136 5', mRNA sequence [BE254357]
A_24_P483956	HCG25	BM913108	0.00015948	-1.4459	0.00235769		CGGCACACCCCGCAAAATCACCACCTCTTTGACTCTCGCCGATCCACACGCGCCCATCCA	gb|AGENCOURT_6614092 NIH_MGC_41 Homo sapiens cDNA clone IMAGE:5475119 5', mRNA sequence [BM913108]
A_23_P141146	FBXL20	NM_032875	1.73594e-06	-1.44412	0.000152326		ACACTCAAATTATCACTGTCTGTAGCACACTTGTGCACCTGTCTTACATTCTCTGTTGCT	ref|Homo sapiens F-box and leucine-rich repeat protein 20 (FBXL20), transcript variant 1, mRNA [NM_032875]
A_23_P202117	PCGF5	NR_046310	1.2853e-06	-1.44408	0.00012573		GTTGACCTCAGGATACATTAAAGCTACTTAGTGGTGACTGGTTTCTGCCTACCACTTCCT	ref|Homo sapiens polycomb group ring finger 5 (PCGF5), transcript variant 3, non-coding RNA [NR_046310]
A_23_P350045	REEP5	NM_005669	7.34098e-07	-1.44324	9.14206e-05		TCGGGAAGACTCCTCTACTCACAGCTGAAGAAAATGAGCACACCCTTCACACTGTTATTA	ref|Homo sapiens receptor accessory protein 5 (REEP5), mRNA [NM_005669]
A_24_P322847	POLR3H	NM_001018050	1.08858e-05	-1.43912	0.000471867		ACATGCCTGGGTCCTGGCTGATGACTGATTAGTCTCTTCTGTCACAGGGGTGCCTGGAGA	ref|Homo sapiens polymerase (RNA) III (DNA directed) polypeptide H (22.9kD) (POLR3H), transcript variant 3, mRNA [NM_001018050]
A_23_P334083	TRIM14	NM_033219	3.11818e-06	-1.43724	0.000221411		AACAAGCTGACTCTTGCAGAGAGCAACTTGACATCATGAATGATCTCTCCAACAGGGTCT	ref|Homo sapiens tripartite motif containing 14 (TRIM14), transcript variant 2, mRNA [NM_033219]
A_23_P4112	PYY	NM_004160	5.8142e-06	-1.43511	0.000318003		TATGGTGTTCGTGCGCAGGCCGTGGCCCGCCTTGACCACAGTGCTTCTGGCCCTGCTCGT	ref|Homo sapiens peptide YY (PYY), mRNA [NM_004160]
A_24_P298928	A_24_P298928	A_24_P298928	0.000130771	-1.43433	0.00206851		CGACCTCACTTAACCCTAGTCACAGCTTCCAAACCAGCACCACTTCAAGGGATATTGGCA	Unknown
A_23_P16110	OR7E24	NM_001079935	2.66368e-06	-1.42957	0.000198093		TTCAAGGATGTGGACATTTCTAATTTCTTCTGTGACCCTTCTCAACTCCTCCACCTTAGG	ref|Homo sapiens olfactory receptor, family 7, subfamily E, member 24 (OR7E24), mRNA [NM_001079935]
A_23_P206724	MT1E	NM_175617	3.8742e-06	-1.42888	0.000249539		GGCATCGGAGAAGTGCAGCTGCTGTGCCTGATGTGGGAACAGCTCTTCTCCCAGATGTAA	ref|Homo sapiens metallothionein 1E (MT1E), mRNA [NM_175617]
A_23_P106898	ORAI3	NM_152288	6.19557e-06	-1.42594	0.000331845		GCCACCATTTCCATTCCTATACAGGATGTGAAGGTCAGAAGGCAGCCAATTGTTGGTTTA	ref|Homo sapiens ORAI calcium release-activated calcium modulator 3 (ORAI3), mRNA [NM_152288]
A_23_P381017	WBSCR27	NM_152559	1.56622e-05	-1.4258	0.000568528		TCTGCCAAGGATGGCTTCATCTCCGGCATTGTCTACCTGTACCGAAAGTGGAAGGCGACC	ref|Homo sapiens Williams Beuren syndrome chromosome region 27 (WBSCR27), mRNA [NM_152559]
A_23_P350107	TRIM56	NM_030961	5.44949e-06	-1.42535	0.000303177		AGATTTCGAATGGGCAGTGAATGGCCTCTTCTGCCAGCCACAGGCAGGATGCTCCTTGAT	ref|Homo sapiens tripartite motif containing 56 (TRIM56), mRNA [NM_030961]
A_24_P917194	THC2694612	THC2694612	0.00673433	-1.42463	0.0285976		GGAAATGTATATCTGTGTTTTGCAGATACTGGTTTAGGTTCTGTTAGTTCTTGGATGAAA	tc|Q9B8U2_9TREM (Q9B8U2) NADH dehydrogenase subunit 6, partial (7%) [THC2694612]
A_24_P353638	SLAMF7	NM_021181	3.37109e-05	-1.42301	0.000899114		GGAGACCTCCCTACCAAGTGATGAAAGTGTTGAAAAACTTAATAACAAATGCTTGTTGGG	ref|Homo sapiens SLAM family member 7 (SLAMF7), transcript variant 1, mRNA [NM_021181]
A_23_P130304	TXNL4A	NM_006701	6.8317e-07	-1.42268	8.92369e-05		AAATACAGGAAGCTCCAGGGCTGGAGCACCTCTGAGATGGAATTGATAACATGGTCTTAA	ref|Homo sapiens thioredoxin-like 4A (TXNL4A), mRNA [NM_006701]
A_24_P202717	PLEKHJ1	NM_018049	1.6446e-06	-1.41978	0.000147918		GGCCAGCTACGAGTTCATGCGGAGAAGCCTCATCTTCTACAGGAACGAAATCCGGAAGGT	ref|Homo sapiens pleckstrin homology domain containing, family J member 1 (PLEKHJ1), mRNA [NM_018049]
A_24_P574071	BX089650	BX089650	0.000624496	-1.41918	0.00571848		CCACACAGGGCGCCAAGTGCCCCGACCCGCGAGTGACGAGGACGCACAGCCTGGAAGCCT	gb|BX089650 Soares_senescent_fibroblasts_NbHSF Homo sapiens cDNA clone IMAGp998G064262 ; IMAGE:1678877, mRNA sequence [BX089650]
A_23_P121215	CAMK1	NM_003656	3.54215e-05	-1.41907	0.000920476		TGAACAGATTTTGAAGGCCGAGTACGAGTTTGACTCTCCTTACTGGGACGACATCTCTGA	ref|Homo sapiens calcium/calmodulin-dependent protein kinase I (CAMK1), mRNA [NM_003656]
A_23_P303242	MT1X	NM_005952	1.09479e-06	-1.41802	0.000112892		TGCCAAGTGTGCCCAGGGCTGCATCTGCAAAGGGACGTCAGACAAGTGCAGCTGCTGTGC	ref|Homo sapiens metallothionein 1X (MT1X), mRNA [NM_005952]
A_32_P201107	A_32_P201107	A_32_P201107	0.00191784	-1.41794	0.0120181		GGGTCGTTCTGATGGGACCCAGCCCGCTTTGATAATTGCTTGATGTAAATTTCACAATTC	Unknown
A_23_P20022	HILPDA	NM_013332	1.15336e-06	-1.41692	0.000117436		GGATGCCAAAGCCTGCTCAAGTTATGGACATTGTGGCCACCATGTGGCTTAAATGATTTT	ref|Homo sapiens hypoxia inducible lipid droplet-associated (HILPDA), transcript variant 1, mRNA [NM_013332]
A_23_P500410	ATP6V1G2	NM_130463	3.75436e-06	-1.41639	0.000248222		CATATGCATGCCCTTCCTTTCTATATCCTTGACACCTTACTTTCCCATTGTAACAATAAA	ref|Homo sapiens ATPase, H+ transporting, lysosomal 13kDa, V1 subunit G2 (ATP6V1G2), transcript variant 1, mRNA [NM_130463]
A_24_P328969	YIPF5	NM_030799	2.21716e-06	-1.4147	0.000177387		AATTATCTCGCTGTTGGTTAGACTTAACACTGTTAATCTTCAGCCAAATATCACATATGG	ref|Homo sapiens Yip1 domain family, member 5 (YIPF5), transcript variant 2, mRNA [NM_030799]
A_24_P926058	CRHR2	Y10152	0.000652699	-1.41435	0.00589012		ACCGCCGCTCCAATACGTCCCTACTCCTACTGCAACACGACCTTGGACCAGATCGGAACG	gb|H.sapiens mRNA for CRF2 receptor, beta isoform, aberrantly spliced, (94bp deletion). [Y10152]
A_24_P886960	DCAF8	AK026213	6.16279e-06	-1.4122	0.000331845		GCAAAGTTGTTTTTGTAGTTTCTTCGGGCTTGCTTATCTTGTGATACTCAAAACAAATGC	gb|Homo sapiens cDNA: FLJ22560 fis, clone HSI01610. [AK026213]
A_32_P115707	A_32_P115707	A_32_P115707	1.00289e-05	-1.41163	0.00044728		ATATTACCTCCAACTGTGTTAACTCAACGTTTTTCAAGAGAGTAAGGGTACTTTCACCCT	Unknown
A_23_P22072	DLEU2	AF264787	8.98707e-06	-1.41041	0.000419297		TTCAGAGATACAGCTTCTTATAGTAACACTAAAACTTTCTTCCTCTTTGGACTGAATACC	gb|Homo sapiens BCMS-upstream neighbor (BCMSUN) mRNA, partial sequence. [AF264787]
A_32_P201329	CASC9	NR_103848	1.56057e-05	-1.40977	0.000568376		AATTTCCAGAGTTTGCAGATGGACACATTTGCTGCTTCCATTCTAAACATAAGTTAGAAG	ref|Homo sapiens cancer susceptibility candidate 9 (non-protein coding) (CASC9), transcript variant 1, long non-coding RNA [NR_103848]
A_23_P135611	DALRD3	NM_018114	2.42673e-06	-1.40932	0.000186087		AATTGTGCCCGTCTTGCCACACTCTTTGAGAGTTACAAGTGTAGTATGGAACAAGGTCTG	ref|Homo sapiens DALR anticodon binding domain containing 3 (DALRD3), transcript variant 2, mRNA [NM_018114]
A_32_P149060	LINC00515	NR_024092	2.34021e-05	-1.40887	0.000719248		TATTCTGTTTGTTTAAACTAGCTAGTGTAGATCCTGTTGTTTGTAACCAAGAGTGTTGAC	ref|Homo sapiens long intergenic non-protein coding RNA 515 (LINC00515), long non-coding RNA [NR_024092]
A_23_P258493	LMNB1	NM_005573	2.16521e-05	-1.4087	0.000688002		AATATTAACCTAATCACCATGTAAGCACTCTGGATGATGGATTCCACAAAACTTGGTTTT	ref|Homo sapiens lamin B1 (LMNB1), transcript variant 1, mRNA [NM_005573]
A_23_P67198	CPAMD8	NM_015692	8.78248e-06	-1.40817	0.000413927		CATTCATACCCACACACCCAGCTTGTGCCTGTGGTTAACATCTCAGAAAACTCTGGTAAA	ref|Homo sapiens C3 and PZP-like, alpha-2-macroglobulin domain containing 8 (CPAMD8), mRNA [NM_015692]
A_24_P791968	THC2658813	THC2658813	5.89465e-05	-1.40678	0.00126399		CGCCACGCTCGCCCCCTGTATGGGGAAGGCCGCCACGCTCGCCCCCTGATGGGGAAGGCC	Unknown
A_23_P164623	ZBTB45	NM_032792	5.1019e-06	-1.40346	0.000293019		CATCATATATGGGGGCTGGGCCTCGGGACTCTCGCTCTAATAAAGGACTGTAGGCCATGG	ref|Homo sapiens zinc finger and BTB domain containing 45 (ZBTB45), mRNA [NM_032792]
A_23_P69267	ABHD14A	NM_015407	6.67093e-06	-1.40272	0.000349511		ACGCAATGCAGGCCATGCCTGTTACCTCCACAAGCCGCAAGACTTCCACCTTGTCCTGCT	ref|Homo sapiens abhydrolase domain containing 14A (ABHD14A), mRNA [NM_015407]
A_32_P117760	LOC102723851	XR_429959	9.71047e-07	-1.40047	0.000104457		TTTGACCTGGGCTGAGTCTGTCTGTGCCATCCAACTGGAGTCTCAAGTCCTGAGGCAGGA	ref|PREDICTED: Homo sapiens uncharacterized LOC102723851 (LOC102723851), ncRNA [XR_429959]
A_23_P86252	PIGC	NM_002642	8.21235e-07	-1.39862	9.65493e-05		AAAGCAAGCTGATAGATTAGCCTCCTAACTAGTATAGAACTTAAAGACAGAGTTCCATTC	ref|Homo sapiens phosphatidylinositol glycan anchor biosynthesis, class C (PIGC), transcript variant 2, mRNA [NM_002642]
A_23_P88522	NMB	NM_021077	9.93885e-06	-1.39643	0.000444234		GGGTCACCAGAAATATCGCTGATGCAGACACAGATTATGTTCCTGCTGTATTTCCTGCTT	ref|Homo sapiens neuromedin B (NMB), transcript variant 1, mRNA [NM_021077]
A_24_P418786	A_24_P418786	A_24_P418786	6.27492e-05	-1.39597	0.00132276		CCCCATCAGAGGCTGTCATGGACTCAGCATCAACAGTGCAATATGAGCACGATTTAAATA	Unknown
A_24_P75183	TEPP	NM_199456	0.000144895	-1.39567	0.00220779		TCAGCGGCTACGCGGTGCGGTACTTGAAGCCCGACGTGACCCAGACCTGGCGGTACTGCC	ref|Homo sapiens testis, prostate and placenta expressed (TEPP), transcript variant 2, mRNA [NM_199456]
A_23_P5512	A_23_P5512	A_23_P5512	1.18113e-05	-1.39562	0.000489051		ATTGTGTTTCCCTATTAGCAATGTTATGTATTTCTATATCGCATATCATAAGTGACCGCC	Unknown
A_23_P394836	INF2	NM_022489	1.36492e-05	-1.39538	0.000529913		AAATGCAATGCTTTGCAAGTCTTTACTGCTTGGAGGTGGCTGAGTTGGGGGCCCTAGGCA	ref|Homo sapiens inverted formin, FH2 and WH2 domain containing (INF2), transcript variant 1, mRNA [NM_022489]
A_24_P24890	A_24_P24890	A_24_P24890	2.27307e-06	-1.39476	0.000180391		ATGAAGCAGATTTGGTCTTTGTATTCTTACGTTCCTCTACTTTGTAGCTGTGGCTGTACT	Unknown
A_23_P69637	OTUD4	NM_017493	8.1243e-06	-1.39442	0.000394457		GAAAGTTGGTGTTTTTGGTTGATGAGAATTTACGTCTGCAATCTAGATGCATATTTGTAG	ref|Homo sapiens OTU deubiquitinase 4 (OTUD4), transcript variant 2, mRNA [NM_017493]
A_32_P406142	ENST00000610135	ENST00000610135	8.30663e-06	-1.39434	0.000400835		CAGCTGTGTCCAAGATCAACCCTGACCCTGTTACTCCAATGCCTTTGTAGGAGTATTTTT	gb|Homo sapiens cDNA: FLJ22322 fis, clone HRC05532. [AK025975]
A_32_P2730	BC005081	BC005081	4.78102e-06	-1.39157	0.000284045		GTTGTTCAAAGAAGAAGGAGGAGGGAGTCAATTAGACTGTAAGAAGTGGATGAAGGGAGA	gb|Homo sapiens brevican, mRNA (cDNA clone IMAGE:3618761), with apparent retained intron. [BC005081]
A_23_P312851	PMEL	NM_006928	9.25225e-06	-1.39146	0.000427165		ATCTCTGATATATAGGCGCAGACTTATGAAGCAAGACTTCTCCGTACCCCAGTTGCCACA	ref|Homo sapiens premelanosome protein (PMEL), transcript variant 3, mRNA [NM_006928]
A_23_P63010	CERS2	NM_181746	1.52668e-06	-1.38994	0.00013964		CCAAAGCTGAGCTTTTAACTTTCTCCCTCTATGACACAAATGAATTGAGGGTAGGAGGAG	ref|Homo sapiens ceramide synthase 2 (CERS2), transcript variant 1, mRNA [NM_181746]
A_23_P39074	RRAS	NM_006270	5.74825e-06	-1.388	0.000315998		GTGGGGGTGAGGGGCTCCGGGTCACTGCTGTATATAACTCCCCTCCCCCAGAAAAATAAA	ref|Homo sapiens related RAS viral (r-ras) oncogene homolog (RRAS), mRNA [NM_006270]
A_24_P145009	ZNRF2P1	NR_003502	1.75465e-06	-1.38563	0.000153137		TGTCAGTAGTCCCACTTACTATGTCACTTTAATTGGATGAATGCGTTAATGAAAAGTTTG	ref|Homo sapiens zinc and ring finger 2 pseudogene 1 (ZNRF2P1), non-coding RNA [NR_003502]
A_32_P162537	THC2575678	THC2575678	1.02155e-05	-1.38536	0.000452469		AGCTTAAAGCCGCGAGGATAGATTGGAGTTAAAATAGATACCGTGAGCCGGCATTGATGT	tc|Q753E4_ASHGO (Q753E4) AFR372Wp, partial (3%) [THC2575678]
A_23_P139912	IGFBP6	NM_002178	6.92983e-06	-1.38525	0.000357295		TGCTGCAGCAACTCCAGACTGAGGTCTACCGAGGGGCTCAAACACTCTACGTGCCCAATT	ref|Homo sapiens insulin-like growth factor binding protein 6 (IGFBP6), mRNA [NM_002178]
A_24_P392151	C11orf86	NM_001136485	3.67997e-06	-1.38519	0.000246185		TGAGGCGGTACCAACAGCAGGTAAGAAGAAGGTGGGAGAGCTTTGTCGCCATCTTCCCCA	ref|Homo sapiens chromosome 11 open reading frame 86 (C11orf86), mRNA [NM_001136485]
A_24_P88696	SCG2	NM_003469	2.0237e-06	-1.38464	0.000168446		GATGGCATATGAAAACCTGAACGACAAGGATCAAGAATTAGGTGAGTACTTGGCCAGGAT	ref|Homo sapiens secretogranin II (SCG2), mRNA [NM_003469]
A_23_P8571	SRCRB4D	NM_080744	1.87572e-05	-1.38409	0.000630021		TGTAGCCACCAGTTCATAGGTGCCAAGTCAATAAAGCATTGTCCCCCGTCTCTTATAACT	ref|Homo sapiens scavenger receptor cysteine rich domain containing, group B (4 domains) (SRCRB4D), mRNA [NM_080744]
A_32_P94199	MAFIP	NR_046442	5.36138e-05	-1.38351	0.00118461		TTTTTTCAAAATCATACACATAATACACAAACCAAAGACAAATGATGAATATTATGTCAG	ref|Homo sapiens MAFF interacting protein (pseudogene) (MAFIP), transcript variant 4, non-coding RNA [NR_046442]
A_24_P45767	AGBL5	NM_021831	9.12994e-06	-1.38339	0.000422916		CTTCTTGTTCCATAGGATTAAGGAAGACTCTGAGGAAATAAAAGTTGTTTGGAAAAATCC	ref|Homo sapiens ATP/GTP binding protein-like 5 (AGBL5), transcript variant 1, mRNA [NM_021831]
A_23_P1819	OR8B8	NM_012378	9.28764e-06	-1.38321	0.000427165		ACACCCCTATGTACTTCTTCCTCTATAACTTGTCCTTCATAGATTTCTGCTATTCCAGTG	ref|Homo sapiens olfactory receptor, family 8, subfamily B, member 8 (OR8B8), mRNA [NM_012378]
A_23_P142537	MBD5	BC014534	1.70352e-05	-1.38011	0.0006002		CAATCTGTGTCATTTTGAATATTGTTCGACTTTCACTTGGTTTTATAACCATTGGACTCC	gb|Homo sapiens methyl-CpG binding domain protein 5, mRNA (cDNA clone IMAGE:3996924). [BC014534]
A_23_P200901	ENSA	NM_004436	7.65986e-06	-1.37837	0.000379814		GCCTAGGACAAAAGCCTGGAGGCTCCGACTTCCTCATGAAGAGACTCCAGAAAGGGCAAA	ref|Homo sapiens endosulfine alpha (ENSA), transcript variant 3, mRNA [NM_004436]
A_23_P138025	GPN2	NM_018066	6.49993e-05	-1.37828	0.00135258		TCTGGCCAAAAAGCCAGACATGGTGCCAAGCAGAACACCCCCCATACTGTCAGTGGTGTC	ref|Homo sapiens GPN-loop GTPase 2 (GPN2), mRNA [NM_018066]
A_24_P177279	CSDC2	NM_014460	5.30986e-06	-1.37827	0.00029945		GGTGGGACCCTTATGAGACTCAGTCTGTGAGTAAAACTGGGGGCTCAAATGCCCAGGATG	ref|Homo sapiens cold shock domain containing C2, RNA binding (CSDC2), mRNA [NM_014460]
A_23_P141362	FZD2	NM_001466	1.2533e-05	-1.37752	0.000508325		CACGGTCTACATGATCAAATACCTCATGACGCTCATCGTGGGCATCACGTCGGGCTTCTG	ref|Homo sapiens frizzled class receptor 2 (FZD2), mRNA [NM_001466]
A_23_P369343	KLK8	NM_144505	6.25649e-05	-1.37687	0.00132091		CTATACCAACATCTGCCGCTACCTGGACTGGATCAAGAAGATCATAGGCAGCAAGGGCTG	ref|Homo sapiens kallikrein-related peptidase 8 (KLK8), transcript variant 2, mRNA [NM_144505]
A_24_P916686	KLHL18	ENST00000483201	9.62321e-05	-1.37618	0.00170443		TGTGCGACGTGACCCTCAAGAGCTTTGCTGTTCCTTGATCATCAGTCCGAAAGGCGGTAT	ens|kelch-like family member 18 [Source:HGNC Symbol;Acc:29120] [ENST00000483201]
A_32_P78164	A_32_P78164	A_32_P78164	0.00137041	-1.37544	0.00966932		GTCCCCTGGTCTCCCTTGATGCCCAAAGCAGAAGATAGAGAGAACAGTCTGGAAGGTTGC	Unknown
A_24_P263956	ATXN7L3B	NM_001136262	3.57652e-06	-1.37305	0.000241259		CCTTTTAATAGCAGAATTCCTATTTTTCCCTTGATTATGTGTATTGATCACCCTGCAATC	ref|Homo sapiens ataxin 7-like 3B (ATXN7L3B), mRNA [NM_001136262]
A_23_P71379	PSCA	NM_005672	1.8512e-06	-1.37029	0.00015984		GTGGACTGAGTAGAACTGGAGGACAAGAGTCGACGTGAGTTCCTGGGAGTCTCCAGAGAT	ref|Homo sapiens prostate stem cell antigen (PSCA), transcript variant 1, mRNA [NM_005672]
A_32_P177955	LOC441461	NR_038853	3.46033e-06	-1.36993	0.000236875		CCCAGACTTCTGATCAACAAATATTGCTGCTACATTAACTGATTCGCAACAAAGAAAGAA	ref|Homo sapiens uncharacterized LOC441461 (LOC441461), long non-coding RNA [NR_038853]
A_24_P943205	EPSTI1	NM_001002264	4.50294e-05	-1.36956	0.00105729		AACCAAATATCTATGTAGGCAGAGGTAACCAGGAGAGAAGCAAGACTTGCTGCCTAAAGG	ref|Homo sapiens epithelial stromal interaction 1 (breast) (EPSTI1), transcript variant 1, mRNA [NM_001002264]
A_23_P418199	LOC730098	XR_113195	2.182e-05	-1.36702	0.000689278		TGGAGGCGGAGGAGGAGATCTACTGGGGCTGTTTCTACTTTTTCCCCTGGCTTCGCATGT	ref|PREDICTED: Homo sapiens uncharacterized LOC730098 (LOC730098), transcript variant X1, misc_RNA [XR_113195]
A_32_P121059	LOC100506125	NR_110020	2.11128e-06	-1.36681	0.000172629		AAGCCAGTTTCCAACATTTATCAGCCACGTGTACCTGCAAACTATATACCTTGGGTAAAT	ref|Homo sapiens uncharacterized LOC100506125 (LOC100506125), transcript variant 1, long non-coding RNA [NR_110020]
A_32_P147603	THC2499508	THC2499508	1.56229e-05	-1.36591	0.000568376		GCGTTGACTCGGAGGAAAATATCTAAAAATTCCCGGCTCGCCGTAGGGGTCCTGTGGTTT	Unknown
A_23_P26945	NAGLU	NM_000263	1.88791e-05	-1.36588	0.000632149		CGGCTCTTGGTGATAGATTCGCCACCACTGGGCCTTGTTTTCCGCTAATTCCAGGGCAGA	ref|Homo sapiens N-acetylglucosaminidase, alpha (NAGLU), mRNA [NM_000263]
A_23_P123732	IDNK	NM_001001551	2.20298e-06	-1.36462	0.000177387		TCAATGCTGGAAATCGTTACATTGTTTAGAACATTCTTGCTCATGCCTGTATTTGCACAA	ref|Homo sapiens idnK, gluconokinase homolog (E. coli) (IDNK), transcript variant 1, mRNA [NM_001001551]
A_24_P323072	GNRH2	NM_178332	0.00103069	-1.36462	0.00796235		ACCTTGGACCCTCAGAGGCTCAGCACTGGTCCCATGGCTGGTACCCTGGAGGAAAGCGAG	ref|Homo sapiens gonadotropin-releasing hormone 2 (GNRH2), transcript variant 2, mRNA [NM_178332]
A_23_P396299	MRVI1-AS1	NR_034094	2.27903e-05	-1.36379	0.000708046		TGGTATTCCTTGAACATGCATACCTTTCCCAGCGTGAGGGACATGGACCGTGCCGTGCGA	ref|Homo sapiens MRVI1 antisense RNA 1 (MRVI1-AS1), transcript variant 4, long non-coding RNA [NR_034094]
A_23_P58251	CPZ	NM_001014448	5.47972e-06	-1.36335	0.000304195		TGGCAGCACAACAAGGAGTCACTCCTGAATTTCGTGGAGACGGTGCACCGGGGCATCAAA	ref|Homo sapiens carboxypeptidase Z (CPZ), transcript variant 3, mRNA [NM_001014448]
A_24_P391853	A_24_P391853	A_24_P391853	8.84884e-07	-1.3622	9.94849e-05		AACAAGCACATCATGGTTGTCTTGGGGACTGGCAACAACAAGATTAACTGGGCCATGGAG	Unknown
A_32_P42964	NUPR1L	NM_001145712	5.63491e-06	-1.3612	0.000310822		AAGTATTTACTGTAACTCCAACTGTAACTTGGTTCTGAGGAGGAGAGAATCCATGTTTGG	ref|Homo sapiens nuclear protein, transcriptional regulator, 1-like (NUPR1L), mRNA [NM_001145712]
A_23_P116557	LGALS9	NM_009587	0.00188214	-1.36065	0.0118626		AGTGTGGATCTTGTGTGAAGCTCACTGCCTCAAGGTGGCCGTGGATGGTCAGCACCTGTT	ref|Homo sapiens lectin, galactoside-binding, soluble, 9 (LGALS9), transcript variant 1, mRNA [NM_009587]
A_24_P631848	ENST00000451828	ENST00000451828	0.00126454	-1.36049	0.00915554		TCAAGACTGACAACGCCTCACGCCCACCCGAAAACGTTTACATGGCTTCCTTGTCTCTTT	ens|U1 spliceosomal RNA [Source:RFAM;Acc:RF00003] [ENST00000451828]
A_32_P205478	ENST00000608477	ENST00000608477	1.26919e-05	-1.36027	0.000510973		CAGTGTAGAACAGGTGGGGCATCTATGGTGACAGAACTGGGTTCCAATTCTGTCCCTTCA	gb|AGENCOURT_6859850 NIH_MGC_47 Homo sapiens cDNA clone IMAGE:5928467 5', mRNA sequence [BQ071984]
A_23_P55477	ADORA2B	NM_000676	3.61461e-06	-1.35934	0.000242314		TTATGATCTATTCAGCTGCTTTTACTGTGTGGATTATGCCAACAGCTTGAATGGATTCTA	ref|Homo sapiens adenosine A2b receptor (ADORA2B), mRNA [NM_000676]
A_23_P78742	FLT3LG	NM_001459	1.53465e-05	-1.35905	0.000566438		ACTGTCGCTGGGTCCAAGATGCAAGGCTTGCTGGAGCGCGTGAACACGGAGATACACTTT	ref|Homo sapiens fms-related tyrosine kinase 3 ligand (FLT3LG), transcript variant 3, mRNA [NM_001459]
A_23_P33759	DHRS3	NM_004753	0.000118132	-1.35789	0.00195804		AGGCAGGAAAACAGCCAGAAGCCACCTTGACACTTTTGAACATTTCCAGTTCTGTAGAGT	ref|Homo sapiens dehydrogenase/reductase (SDR family) member 3 (DHRS3), mRNA [NM_004753]
A_23_P112103	GSDMD	NM_024736	4.95556e-05	-1.35766	0.00112207		AGAGGTGGAGACCATCTCCAAGGAACTGGAGCTTTTGGACAGAGAGCTGTGCCAGCTGCT	ref|Homo sapiens gasdermin D (GSDMD), transcript variant 1, mRNA [NM_024736]
A_32_P65157	A_32_P65157	A_32_P65157	1.1913e-06	-1.35621	0.000119713		GATGTGGTGGTCTACTCTGATGTCAATCTTGAGGGCTAGGTATGTCCCAAGATCTCTTAT	Unknown
A_23_P124122	PXMP2	NM_018663	2.73334e-05	-1.35604	0.000791062		AGAAACAGAAATCTCTGAATGTCAGAAACCCTGTCTTTTAAAAAGGCAGTCACTGCCTTC	ref|Homo sapiens peroxisomal membrane protein 2, 22kDa (PXMP2), mRNA [NM_018663]
A_23_P18692	ADH5	NM_000671	1.04342e-05	-1.35532	0.000457789		GCCAAATTGCTCTTCAAAGTAAATGTGAGTTTTTGTGAATTACATGAGTATGGAATGGTG	ref|Homo sapiens alcohol dehydrogenase 5 (class III), chi polypeptide (ADH5), mRNA [NM_000671]
A_23_P23924	CAPN2	NM_001748	4.81855e-05	-1.35491	0.00110311		AGAAGTTCTTATAGAAAGGACACAAGTTTGTTTCCTGGCTTTACCTTGGGAAAATGCTAG	ref|Homo sapiens calpain 2, (m/II) large subunit (CAPN2), transcript variant 1, mRNA [NM_001748]
A_23_P163506	CYBA	NM_000101	5.053e-05	-1.3546	0.00113461		CCTTTACCAGGAATTACTATGTTCGGGCCGTCCTGCATCTCCTGCTCTCGGTGCCCGCCG	ref|Homo sapiens cytochrome b-245, alpha polypeptide (CYBA), mRNA [NM_000101]
A_32_P234700	LOC101930586	XM_005276006	7.8596e-06	-1.35328	0.000386757		TTTCTTCTAAGGGCCTGGACACATTTCTTTTCTCCCTGTATCGTGAATTGGAAAATACCT	ref|PREDICTED: Homo sapiens uncharacterized LOC101930586 (LOC101930586), mRNA [XM_005276006]
A_24_P627678	A_24_P627678	A_24_P627678	7.50827e-06	-1.35287	0.0003775		TCACCTAATAGCACATGTCTCCAAAGCTGGACTTGATGTGGCAGAAAACACCTTTCCCTT	Unknown
A_23_P252413	MT2A	NM_005953	1.7331e-06	-1.35019	0.000152326		CTGACCGTGACCGTTTGCTATATTCCTTTTTCTATGAAATAATGTGAATAATAATTAAAC	ref|Homo sapiens metallothionein 2A (MT2A), mRNA [NM_005953]
A_23_P115862	COMTD1	NM_144589	1.65547e-05	-1.34892	0.00058839		TCTAGGGCTGGCCCCTAGTGAGTGGGCTCGAGGGAGGGTTGCCTGGGAACCCCAGGAATT	ref|Homo sapiens catechol-O-methyltransferase domain containing 1 (COMTD1), mRNA [NM_144589]
A_32_P52227	ENST00000602192	ENST00000602192	3.27591e-06	-1.3486	0.000228564		TTTGGGGATAAAATCTGGCAGGATTGCTGACCTGGACTCTGTCATCTAAAGTTCTCACAC	tc|Q6DIG3_XENTR (Q6DIG3) Hedgehog interacting protein, partial (3%) [THC2611641]
A_32_P107746	ENSA	NM_207042	1.73417e-05	-1.34818	0.000605725		CAAGTGCAGGACCAGACAAGAACCTGGTGACTGGTGATCACATCCCACCCCACAGGATCT	ref|Homo sapiens endosulfine alpha (ENSA), transcript variant 1, mRNA [NM_207042]
A_32_P174214	LOC100289098	ENST00000452565	1.29966e-05	-1.344	0.00051505		GTCCAAGTGAGTTAGCCTTTTTAGGGTTGATTAATTAAAAGAGCAGCAAGAATGGCATTT	ref|PREDICTED: Homo sapiens uncharacterized LOC100289098 (LOC100289098), transcript variant X4, ncRNA [XR_242285]
A_24_P935163	A_24_P935163	A_24_P935163	0.00282287	-1.34399	0.0157247		GTTCAATACCACATCTTGACAGTGATCAAGAGATACATTAACTTCCTTTTTTCTGTCTGT	Unknown
A_24_P920388	LOC100996246	ENST00000538731	1.02034e-05	-1.34366	0.000452469		AGTTACCTGCTCGGGGACAAAGAAGATGGGAGCCTTGTTTGTGGTTTCTTCTTGTTCTTT	ref|PREDICTED: Homo sapiens uncharacterized LOC100996246 (LOC100996246), ncRNA [XR_158871]
A_23_P118690	ZNF207	NM_001032293	1.44147e-06	-1.34336	0.000134119		AGCAGGAACTTTTCCTGAAGTTGCAATTTATACTGTATGGCTTCTTTTTCATGTTTCATC	ref|Homo sapiens zinc finger protein 207 (ZNF207), transcript variant 2, mRNA [NM_001032293]
A_23_P501547	ADCY6	NM_015270	2.70229e-05	-1.34322	0.000788054		CACTAGCCTGAATTTTGCTTGAAGATCACTTTGTCTTGGAAATGACTAGAGAGGCAGAGG	ref|Homo sapiens adenylate cyclase 6 (ADCY6), transcript variant 1, mRNA [NM_015270]
A_23_P353865	KRT19P2	NR_036685	0.000110056	-1.34242	0.00186571		TGCAGATGACTTCTGAACCAAGTTTGGTTTGAGTGTTTGGGTGCTGGATGAGGTGACCCT	ref|Homo sapiens keratin 19 pseudogene 2 (KRT19P2), non-coding RNA [NR_036685]
A_24_P924484	MFI2	K03200	4.59645e-06	-1.34207	0.000277665		GCTAATGAAACATGTTGGTTGGTTTCTAAAATAAAGCCAAACAAGCCAGCACATGCCGAG	gb|Human melanoma-associated antigen p97 (melanotransferrin) mRNA, 3' flank. [K03200]
A_32_P197432	BQ438133	BQ438133	8.13791e-06	-1.34128	0.000394457		ACCTAAAAATGTTCTTCCTTCCAAAAACTAACTAACCTGAAGTATAAAACCTCAGACGGC	gb|AGENCOURT_7858573 NIH_MGC_71 Homo sapiens cDNA clone IMAGE:6175090 5', mRNA sequence [BQ438133]
A_23_P166508	LINC01315	NR_120595	3.81448e-06	-1.34	0.000248509		AATCGGTTTCCCTCCAGCTGTAGTAACAGGCGTGAAGTCAGGAGAATTTGAGCTTTGTTT	ref|Homo sapiens long intergenic non-protein coding RNA 1315 (LINC01315), transcript variant 1, long non-coding RNA [NR_120595]
A_23_P37942	CLDN6	NM_021195	1.40245e-05	-1.33933	0.00053905		GTGGCAGTGCCCAACAGCTTTGGGATGGGTTCGTACCTTTTGTTTCTGCCTCCTGCTATT	ref|Homo sapiens claudin 6 (CLDN6), mRNA [NM_021195]
A_23_P211550	RBX1	NM_014248	3.86011e-06	-1.33754	0.000249539		CCTGGGATATTGTGGTTGATAACTGTGCCATCTGCAGGAACCACATTATGGATCTTTGCA	ref|Homo sapiens ring-box 1, E3 ubiquitin protein ligase (RBX1), mRNA [NM_014248]
A_23_P119778	SLC39A10	NM_020342	8.98347e-05	-1.33641	0.00163597		TAGATTATTGCCAGTGTCTTTTCTGTATGCTATAAGCAAGGGAGCTTAGGTGTTATTTCT	ref|Homo sapiens solute carrier family 39 (zinc transporter), member 10 (SLC39A10), transcript variant 2, mRNA [NM_020342]
A_23_P29237	APOL3	NM_145641	1.23149e-06	-1.33476	0.00012194		CCAAACATCCTGGAGAGTATGCGAGAACCTACCAAGAAAAACAGTCTCATTACTCATATA	ref|Homo sapiens apolipoprotein L, 3 (APOL3), transcript variant beta/a, mRNA [NM_145641]
A_23_P21882	A_23_P21882	A_23_P21882	5.47198e-05	-1.33457	0.00120202		AGTGCCAGGCCTTGTCCCTAGACAGCAGGGCTCTCCGCAGCCCTACATGCCTTTAATAAA	Unknown
A_24_P279797	MRI1	NM_001031727	2.57268e-06	-1.33433	0.000192826		TTTTATGTGTAAAGATCATAAAACGTTGTAAGTTTTCTAAAACACATAAGCTCTCAATAA	ref|Homo sapiens methylthioribose-1-phosphate isomerase 1 (MRI1), transcript variant 1, mRNA [NM_001031727]
A_32_P1587	ACYP2	BQ066852	5.16471e-06	-1.33413	0.000293019		GCTGTCTCCACAGCGCTCCCTACCATTTAATTGATCAAGGTACTCTGTTCTCAAAGTTAG	gb|AGENCOURT_6818400 NIH_MGC_114 Homo sapiens cDNA clone IMAGE:5762573 5', mRNA sequence [BQ066852]
A_24_P631625	A_24_P631625	A_24_P631625	0.000298074	-1.33286	0.00352239		TTGGGACACTAAGGAAAAAACCTGTGTAGCAGAGAGTAAACAAATTTAACACCCATAGTA	Unknown
A_23_P47777	42803	NM_138396	6.23779e-06	-1.32939	0.00033274		GGCTGTAGACCCCTATTCCCCACCCCATGGCCACAGGGCATCTGGCAATAAGACTAGTAT	ref|Homo sapiens membrane-associated ring finger (C3HC4) 9 (MARCH9), mRNA [NM_138396]
A_23_P207905	SECTM1	NM_003004	6.18514e-06	-1.32775	0.000331845		GAAGAAGTTCTTCCTCCTAGAACCCCAGATGAAGGTCGCAGCCCTCAGAGCGGGAGCCCA	ref|Homo sapiens secreted and transmembrane 1 (SECTM1), mRNA [NM_003004]
A_23_P157215	BZW2	NM_014038	2.36592e-06	-1.32705	0.000183708		CCCCACTGGTGTCTATTACAGGCCACTTTGGTAGTTGTGTATCTGCTCATGTATGTGATT	ref|Homo sapiens basic leucine zipper and W2 domains 2 (BZW2), transcript variant 2, mRNA [NM_014038]
A_23_P123672	TDRD7	NM_014290	2.05202e-05	-1.3264	0.000667092		AAATCTTAACTCTGCTACATGGCTCTGACTGCTGTGGGGGATTGAAAAGAATATGCTTAT	ref|Homo sapiens tudor domain containing 7 (TDRD7), mRNA [NM_014290]
A_24_P922808	DESI2	ENST00000484738	4.65597e-06	-1.32576	0.000279177		GCGGATCATTTCTTTTCTTCCATAACTCTGCCGTATGCATGAAAATAATTCTATTGGGGG	ens|desumoylating isopeptidase 2 [Source:HGNC Symbol;Acc:24264] [ENST00000484738]
A_23_P149448	HES4	NM_021170	1.77429e-05	-1.32139	0.000611817		GCGCTCCCGCCTGCTGGGCCACCTGGCAGCCTGCCTGCGCCAGCTGGGACCCTCCCGCCG	ref|Homo sapiens hes family bHLH transcription factor 4 (HES4), transcript variant 2, mRNA [NM_021170]
A_24_P601831	LINC00326	NR_026969	7.31117e-06	-1.32052	0.000369311		ATCGTTTTCATCACGAAGAATATGTGCTCAGTAAGAATCAGAATGTTCAATTGTGTGAAG	ref|Homo sapiens long intergenic non-protein coding RNA 326 (LINC00326), long non-coding RNA [NR_026969]
A_23_P39844	IMMT	NM_006839	3.87653e-06	-1.31929	0.000249539		GGCTTGTGAGGCCAATCAAAATAATGTTTGTGATCTCTACTACTGTTGATTTTGCCCTCG	ref|Homo sapiens inner membrane protein, mitochondrial (IMMT), transcript variant 1, mRNA [NM_006839]
A_23_P16252	KLK1	NM_002257	2.52988e-05	-1.318	0.000752204		GTCAGAGTGCTGTCTTATGTGAAGTGGATCGAGGACACCATAGCGGAGAACTCCTGAACG	ref|Homo sapiens kallikrein 1 (KLK1), mRNA [NM_002257]
A_23_P219117	DMTN	NM_001978	8.06802e-05	-1.31743	0.00153569		TGGATCGGATGCGGCTTGAGAGGCATCTGTCTGCCGAGGACTTCTCAAGGGTATTTGCCA	ref|Homo sapiens dematin actin binding protein (DMTN), transcript variant 1, mRNA [NM_001978]
A_24_P916586	BICD1	BC010091	5.53643e-06	-1.31679	0.000306434		CGTGCTTTGATTTCCTATCAGTCACTCTTAAGAACATACATATTGTTTAAGTAACTCGGT	gb|Homo sapiens bicaudal D homolog 1 (Drosophila), mRNA (cDNA clone IMAGE:3050215), with apparent retained intron. [BC010091]
A_23_P92120	SNTN	NM_001080537	0.00013549	-1.31616	0.00210915		TTGATTAATTGAATATATCTATCATGCATCTGACATTGCCTAGGATGGTTCTGATTGCTG	ref|Homo sapiens sentan, cilia apical structure protein (SNTN), mRNA [NM_001080537]
A_32_P84333	THC2582300	THC2582300	2.58497e-06	-1.31577	0.0001933		TTTTCCTCGTTTATGAAGTTCTTTTCACTCGTCGTTACTATTTTGTAAGTTCACCATTTA	tc|Q2IIH7_ANADE (Q2IIH7) PE-PGRS family protein, partial (3%) [THC2582300]
A_24_P137434	DCBLD2	NM_080927	1.28162e-05	-1.31505	0.000510973		TCATGTCACATGAAACGATTCTCTGCTTTTTGGTTCTGAACTTGAAGTCCCTAAACTGCA	ref|Homo sapiens discoidin, CUB and LCCL domain containing 2 (DCBLD2), mRNA [NM_080927]
A_23_P166566	EFCC1	NM_024768	3.23339e-05	-1.31468	0.000878535		TGTCATTAGAGAGAAAGATCCATTGCCAAACAGTGCCATGGGGGTGAAACCAGTGCTAAA	ref|Homo sapiens EF-hand and coiled-coil domain containing 1 (EFCC1), mRNA [NM_024768]
A_24_P689119	A_24_P689119	A_24_P689119	0.000414573	-1.31406	0.00437816		CGCCCTCCCCACAACACCAAAGACCAGAACCCAGCTCCTCACTGCATCCCCGACGCCCTC	Unknown
A_24_P156566	FAM127A	NM_001078171	2.14795e-06	-1.31264	0.000174307		ATCGCATCCCACCGACAGACTGCTGCTCCTAGTGATCTGGACTCACCTCGGAGGTATCTG	ref|Homo sapiens family with sequence similarity 127, member A (FAM127A), mRNA [NM_001078171]
A_23_P502274	MAPK11	NM_002751	2.65405e-05	-1.31254	0.000780522		CTCGGAGACGGGACCCTGCCCAGAGCTGAGTTGGGGGTGTGGCTCTGCCCTGGAAAGGGG	ref|Homo sapiens mitogen-activated protein kinase 11 (MAPK11), transcript variant 1, mRNA [NM_002751]
A_23_P143713	APOBEC3G	NM_021822	2.46841e-05	-1.31094	0.000741767		CAGCACTGTTGGAGCAAGTTCGTGTACAGCCAAAGAGAGCTATTTGAGCCTTGGAATAAT	ref|Homo sapiens apolipoprotein B mRNA editing enzyme, catalytic polypeptide-like 3G (APOBEC3G), mRNA [NM_021822]
A_23_P150457	LYVE1	NM_006691	2.77357e-06	-1.30947	0.000202921		CTCTGTAAAGCTAAAATAAAGAAATAGAACAAGGCTGAGGATACGACAGTACACTGTCAG	ref|Homo sapiens lymphatic vessel endothelial hyaluronan receptor 1 (LYVE1), mRNA [NM_006691]
A_32_P225659	UTS2B	NM_198152	0.000702714	-1.30926	0.00616635		CTGTATCTATTGTATGCTTTCCATAAATTCATTGCTTATGTAAAGTTTTGTCCTGTTGTG	ref|Homo sapiens urotensin 2B (UTS2B), mRNA [NM_198152]
A_32_P142602	BX091689	BX091689	1.63271e-05	-1.30861	0.000584126		CGAGTAATAACAGGATGGAGATGGAGTTTCATGACAAAAATGAAGGTGAATATGATGTGG	gb|BX091689 Soares_NFL_T_GBC_S1 Homo sapiens cDNA clone IMAGp998E133811 ; IMAGE:1505652, mRNA sequence [BX091689]
A_23_P208158	DTNA	NM_001392	6.80834e-05	-1.30838	0.00138821		TCGGACGGTGCTTTTGGTGGATGCGTCTAGATGGATAACATGACTTCTTCTACCCTAAAA	ref|Homo sapiens dystrobrevin, alpha (DTNA), transcript variant 7, mRNA [NM_001392]
A_24_P42527	SCAMP1	NM_004866	2.34384e-05	-1.30833	0.000719248		AGGGATTTTAAATTGGCTTGCTTTTTAGCTGTTTCAGTCACCAGTGAAGAGCCTATGTGC	ref|Homo sapiens secretory carrier membrane protein 1 (SCAMP1), transcript variant 1, mRNA [NM_004866]
A_23_P35021	B3GALT6	NM_080605	1.14868e-05	-1.30805	0.000485411		TGCGTCTCAGATCTAACGTGGTTTCACATCAATCCGCTTTCATGGGATTTTGGTCTCTGT	ref|Homo sapiens UDP-Gal:betaGal beta 1,3-galactosyltransferase polypeptide 6 (B3GALT6), mRNA [NM_080605]
A_23_P15272	ABCC6	NM_001079528	8.00382e-06	-1.3079	0.000390295		GTTCCCCCACTGGCTGTATTATAGGACAATTTTTATATGTGATATGTATTTACCTTAGTG	ref|Homo sapiens ATP-binding cassette, sub-family C (CFTR/MRP), member 6 (ABCC6), transcript variant 2, mRNA [NM_001079528]
A_24_P936767	TRIM25	NM_005082	1.41966e-06	-1.30753	0.000132605		CCTTGCTGTCTTGAACCATTCTGTTTGCAATGGTGAGACCTTACATAACCTAGCCTTGCA	ref|Homo sapiens tripartite motif containing 25 (TRIM25), mRNA [NM_005082]
A_23_P163782	MT1HL1	NM_001276687	1.39116e-06	-1.30716	0.000131709		AAGTGCAAATGCACCTCCTGCAAGAAGAGCTGCTGCTCCTGTTGCCCCCTGGGCTGTGCC	ref|Homo sapiens metallothionein 1H-like 1 (MT1HL1), mRNA [NM_001276687]
A_23_P140821	PARD6A	NM_016948	3.45791e-05	-1.30567	0.000909845		TCAATGGCATTGAAGTAGCCGGGAAGACCTTGGACCAAGTGACGGACATGATGGTTGCCA	ref|Homo sapiens par-6 family cell polarity regulator alpha (PARD6A), transcript variant 1, mRNA [NM_016948]
A_23_P91802	TYMP	NM_001953	3.55343e-05	-1.30372	0.000922077		CCGCCTGGGGGTGGGCGCAGAGCTGCTGGTCGACGTGGGTCAGAGGCTGCGCCGTGGGAC	ref|Homo sapiens thymidine phosphorylase (TYMP), transcript variant 2, mRNA [NM_001953]
A_24_P118884	A_24_P118884	A_24_P118884	0.000485637	-1.30175	0.00482345		TCACACCATGGAGTTACAGAAGGTCTCCAAGGCCATGGAGTTACTGAAGACCTCCAAGAT	Unknown
A_32_P191541	BU853136	BU853136	6.56669e-05	-1.3007	0.00136253		AAGGGCAAATGGCAGTGAAGCAAGAAGAGCTGGCTTCAGGCTCAGAAGAGAATGCTGTGC	gb|AGENCOURT_10411121 NIH_MGC_82 Homo sapiens cDNA clone IMAGE:6619843 5', mRNA sequence [BU853136]
A_23_P119152	A_23_P119152	A_23_P119152	3.99484e-05	-1.30048	0.000988151		TGCCTGACTCAGGTATCTCTTTTTGCCGTTTTTGGATGCATGGAAGACATGCTTCTGAGT	Unknown
A_32_P228348	ENST00000517910	ENST00000517910	5.33279e-06	-1.29937	0.00029945		TCCCACCACGGAAAGAAAATTCTGTGACGTGTACCCAGTATTTATTGGAGGGTATTTCCT	gb|Homo sapiens cDNA FLJ45248 fis, clone BRHIP2006819. [AK127183]
A_24_P624792	A_24_P624792	A_24_P624792	4.92839e-06	-1.29765	0.000289363		ATTCCTAATTTCTTCTGGGAACCTTCTGTGACACCTTCACCAGGAACATCAACATGTATT	Unknown
A_32_P153889	LOC100132057	NR_111930	6.83951e-06	-1.29687	0.000355822		AAAGCTCTTCTCTACTTTTAACAAAGCTTAGTCACAAACAGTTCCCCAGTTGACGAGAAC	ref|Homo sapiens phosphodiesterase 4D interacting protein pseudogene (LOC100132057), non-coding RNA [NR_111930]
A_23_P29347	MAPK12	NM_002969	0.000276985	-1.29631	0.00336528		TGCTGGACGTATTCACTCCTGATGAGACCCTGGATGACTTCACGGACTTTTACCTGGTGA	ref|Homo sapiens mitogen-activated protein kinase 12 (MAPK12), mRNA [NM_002969]
A_24_P480206	A_24_P480206	A_24_P480206	0.000602646	-1.29629	0.00557995		ACCCCGACCAAGTCCAGGACCCATGCTCACGGTTCCGCTCCCCACCTCACACCCCGAGCA	Unknown
A_32_P224040	HY215385	HY215385	3.70121e-06	-1.29585	0.000247096		GAGGCGCTAACAGCGTCACCTGGGAGAAAACCTGGAAACCGTCTAATGAAGCAGGTGACT	gb|HY215385 RIKEN full-length enriched human cDNA library, testis Homo sapiens cDNA clone H04D106K17, mRNA sequence [HY215385]
A_24_P746314	THC2633920	THC2633920	7.61832e-06	-1.2951	0.000379439		GTAGGCTGTCTGGGATACTACCTACCTTTCTTTGGGGTCTTTATTAATAAATTAAAGATT	tc|Q3RFB1_XYLFA (Q3RFB1) Aminotransferase, class I and II, partial (4%) [THC2633920]
A_23_P119390	EHD2	NM_014601	1.4547e-05	-1.29509	0.000552094		CTGGGGACTTTCCTGATTGCCAGAAAATGCAGGAGCTGCTGATGGCGCACGACTTCACCA	ref|Homo sapiens EH-domain containing 2 (EHD2), mRNA [NM_014601]
A_23_P354027	KCTD11	NM_001002914	3.85414e-06	-1.29488	0.000249539		AGTCACTGGGATCTTCCTGGTGAGAGGTAAGAGAAGTCACTGGGCTTAGCTGGGCCTCTG	ref|Homo sapiens potassium channel tetramerization domain containing 11 (KCTD11), mRNA [NM_001002914]
A_24_P14776	SYTL5	NM_001163335	4.01963e-05	-1.29433	0.000989746		TCAATATAGTCCTTGGCATAATGCTATGCTTATTAGGTAGATAAAAGGGCTTATGTCAAG	ref|Homo sapiens synaptotagmin-like 5 (SYTL5), transcript variant 2, mRNA [NM_001163335]
A_24_P244495	AGAP2	NM_001122772	4.16628e-05	-1.29321	0.00100824		CCCATCTCCTTGGAGGCAGTGGTGTGAATCTTCTTCAACAGCAATTAAAGAGGAAGTGAT	ref|Homo sapiens ArfGAP with GTPase domain, ankyrin repeat and PH domain 2 (AGAP2), transcript variant 1, mRNA [NM_001122772]
A_23_P78952	PIP5K1C	NM_012398	0.000170928	-1.29316	0.00245323		AATTTCTATGCAGCCCCCGACCCAGAGCCGAGCTCCACTTCTGCTCCGGCTGCCCCCGAA	ref|Homo sapiens phosphatidylinositol-4-phosphate 5-kinase, type I, gamma (PIP5K1C), transcript variant 2, mRNA [NM_012398]
A_23_P420942	MT1E	XM_005255956	4.18832e-05	-1.29294	0.00101129		TTTTTCTCGTGGGACACAAACCCCAACTGTACCCCCTATGGTTTCAGAACAGAGCTGTGC	ref|PREDICTED: Homo sapiens metallothionein 1E (MT1E), transcript variant X1, mRNA [XM_005255956]
A_24_P931845	ENST00000552653	ENST00000552653	0.000139013	-1.29286	0.00214563		GGCATCTGGGCCTCTCACCTACATTCCTCATAGATGTCTCCTCCATTGAATGCCTGCGAT	gb|Homo sapiens clone DNA165054 PAMP6501 (UNQ6501) mRNA, complete cds. [AY358246]
A_23_P52797	TMPRSS5	NM_030770	1.99086e-06	-1.29232	0.000166568		ACAAGAAGGTTGGAGTTGGTCTAGGACATTGGTTTTAAATGACAGTTCTGTGAACTGGTC	ref|Homo sapiens transmembrane protease, serine 5 (TMPRSS5), transcript variant 1, mRNA [NM_030770]
A_24_P87931	APOL1	NM_145343	7.1456e-05	-1.29167	0.00142963		ACAGCGGCTCCACTACAGACCCAGCCCCAGGTTCAATGTCCTCCGAAGAATGAAGTCTTT	ref|Homo sapiens apolipoprotein L, 1 (APOL1), transcript variant 2, mRNA [NM_145343]
A_23_P10987	A_23_P10987	A_23_P10987	1.56325e-06	-1.2914	0.000142181		GAAGCTGAAATCAAGGAAGACTTGTCTAGGTTCCTTAGCTAATCTAGGGACCTTCATTTC	Unknown
A_24_P930635	THC2616992	THC2616992	1.90746e-05	-1.2908	0.000637375		TAGAAGTGGAGATTATGGATGATTCCAACACTCAATGTTGTAAGCATACAATGTTCATTC	tc|Q4SG10_TETNG (Q4SG10) Chromosome 7 SCAF14601, whole genome shotgun sequence, partial (61%) [THC2616992]
A_24_P230502	HSD17B1	BC033110	0.00028733	-1.29005	0.00344763		GGAGACAAGAGGCCCGACCAGCCCGCCTCAGCATCACCCTCAGCACGGCCTGTCCCCTCG	gb|Homo sapiens, clone IMAGE:5443970, mRNA, partial cds. [BC033110]
A_23_P71503	RHPN1-AS1	NR_026785	6.14515e-06	-1.29004	0.000331623		AGTGACTGTCAGCAAGCATGTGTGACTGAAATGGTATCCAGTTCTTACGTATTTGTTTTG	ref|Homo sapiens RHPN1 antisense RNA 1 (head to head) (RHPN1-AS1), long non-coding RNA [NR_026785]
A_23_P101054	KRT34	NM_021013	1.30119e-05	-1.28954	0.00051505		GATGTTCAGCTCCCTGTAATCTGAGCTCCAGTTACTACTTAAGGTGTTTCCTGAACGTAC	ref|Homo sapiens keratin 34 (KRT34), mRNA [NM_021013]
A_23_P48070	ING4	NM_016162	1.81089e-06	-1.2894	0.000156778		AGGGACGTGGTCTTGCCCACTGTCCTTTTGCCTCCATGCTGAGGTCGGTGCTGTATTTCA	ref|Homo sapiens inhibitor of growth family, member 4 (ING4), transcript variant 1, mRNA [NM_016162]
A_23_P159539	ASMTL	NM_004192	1.93703e-05	-1.28898	0.000643934		CTGGATGCCATCTTGGCCACCAAAGTGGCCCCCTGAAGCCCAGGCAGCATGTTCATTATA	ref|Homo sapiens acetylserotonin O-methyltransferase-like (ASMTL), transcript variant 1, mRNA [NM_004192]
A_24_P195276	A_24_P195276	A_24_P195276	0.00157884	-1.28873	0.0105666		CTCAGAAAGAAAACATCAGGAAATTCTGCAAGGGCAAGAGATGCGAGCCCCTGACCCTGA	Unknown
A_32_P17672	CCAT1	NR_108049	6.37246e-06	-1.28709	0.000338252		CAAAATTACTGTTGAAGGGATGTGTGAGTCCTAATTGAAATGAGGCCTCTTAAGGGAATT	ref|Homo sapiens colon cancer associated transcript 1 (non-protein coding) (CCAT1), long non-coding RNA [NR_108049]
A_23_P90359	NRTN	NM_004558	0.000134078	-1.28626	0.00209522		TGGACGCGCACAGCCGCTACCACACGGTGCACGAGCTGTCGGCGCGCGAGTGCGCCTGCG	ref|Homo sapiens neurturin (NRTN), mRNA [NM_004558]
A_24_P87413	ZNF771	NM_016643	3.18553e-05	-1.28599	0.000869682		GCCACCGACGCGCGCACATGCGGCGCCGCCTGTATATTTGCGCCGGCTGCGGCAGGGACT	ref|Homo sapiens zinc finger protein 771 (ZNF771), transcript variant 1, mRNA [NM_016643]
A_23_P373126	BC035647	BC035647	5.77684e-06	-1.28576	0.000317031		TGTAGTCACTGGAGCTGTGGTTTCTGCTGTGATGTGCAGGAAGAAGAACTCAGATAGAAA	gb|Homo sapiens, clone IMAGE:5575764, mRNA. [BC035647]
A_23_P98402	SIDT2	NM_001040455	4.60664e-05	-1.28427	0.00107		TCTTTTCTCAGAGCGTCTCCATGCTATGGTTGCATTTCCGTTTTCTATGAATGAATTTGC	ref|Homo sapiens SID1 transmembrane family, member 2 (SIDT2), mRNA [NM_001040455]
A_24_P940599	SYNCRIP	NM_001159677	2.06728e-05	-1.28311	0.000670094		TGTAAGACATCAGATGTTCAAAAAAGTGCATCCGAACTTGTACTAAATACTGCAGTGTCC	ref|Homo sapiens synaptotagmin binding, cytoplasmic RNA interacting protein (SYNCRIP), transcript variant 6, mRNA [NM_001159677]
A_23_P61987	TMEM121	NM_025268	5.85338e-05	-1.2831	0.00125848		GTGTGGGCGGAGATCTGCTCCTTCGGTGGGGGCCTCTGGCTCAGATTTGGGGCCAAGGAG	ref|Homo sapiens transmembrane protein 121 (TMEM121), mRNA [NM_025268]
A_23_P125233	CNN1	NM_001299	1.27321e-05	-1.28278	0.000510973		AGAGACCCAGCGGACACACGCGGTTTCGTTTGCAGCGACTGGCATACTATGTGGATGTGA	ref|Homo sapiens calponin 1, basic, smooth muscle (CNN1), mRNA [NM_001299]
A_23_P211488	APOL2	NM_145637	4.76329e-05	-1.28253	0.00109787		TGGGTGCAGCCACTGGAGGCATCTTGCTTCTGCTGGATGTGGTCAGCCTTGCATATGAGT	ref|Homo sapiens apolipoprotein L, 2 (APOL2), transcript variant beta, mRNA [NM_145637]
A_23_P102364	NGEF	NM_019850	8.24475e-06	-1.28173	0.000398443		AGGAGCCCAGGTGTTTTAAGGAATGAATTGGTCACTGCATCTTGTATCGATTATGGTTCT	ref|Homo sapiens neuronal guanine nucleotide exchange factor (NGEF), transcript variant 1, mRNA [NM_019850]
A_24_P316046	PP7080	NR_024158	3.17561e-06	-1.28134	0.000224016		TTTTTGGGATTCAGTGGTTATTCTCCACACTTCGTAGCCATTTCAACCAACTCTGAGCAC	ref|Homo sapiens uncharacterized LOC25845 (PP7080), long non-coding RNA [NR_024158]
A_23_P351757	PLCD3	NM_133373	0.000101124	-1.28011	0.00175659		CCAATGACTTTGTGGGCCAGTTTACACTGCCTCTTAGCAGCCTAAAGCAAGGGTACCGCC	ref|Homo sapiens phospholipase C, delta 3 (PLCD3), mRNA [NM_133373]
A_32_P181452	THC2661765	THC2661765	4.57601e-06	-1.27976	0.000276947		TGGTTACCTAGAAAACCATGTGGAATAAAACGACGAGGCTTATGATATTTAAAAGACTTC	tc|Q9BSH2_HUMAN (Q9BSH2) MARVELD3 protein (Fragment), partial (10%) [THC2604700]
A_24_P207503	MEIS3	NM_001009813	3.5102e-05	-1.27815	0.000917165		TGTGGATTCGAGACCATGAGGATAGTGGGTCTGTACATTTGGGGACCCCAGGTCCATCCA	ref|Homo sapiens Meis homeobox 3 (MEIS3), transcript variant 2, mRNA [NM_001009813]
A_32_P116219	A_32_P116219	A_32_P116219	0.00019071	-1.27793	0.00263439		GGCACCAAGCCCCGCCTACTGGGGGAGACCACGCCCCCAAGCGAGACCTCCCTCACCGAG	Unknown
A_23_P62429	FAM127B	NM_001078172	4.06184e-06	-1.27563	0.000256371		GTGCCTTTTGTTCAACACAGTAAGCCCTGCTCCCTTCCCTGCTCTAATACACTACCTGTA	ref|Homo sapiens family with sequence similarity 127, member B (FAM127B), transcript variant 1, mRNA [NM_001078172]
A_24_P11737	LINC01123	NR_046111	1.69773e-05	-1.27414	0.00059894		GTGAGAAGTTCTGCAGATGTATGTGGCGCACAGCCTCTACAGCCGCCGACTCCGACTCCT	ref|Homo sapiens long intergenic non-protein coding RNA 1123 (LINC01123), transcript variant 2, long non-coding RNA [NR_046111]
A_24_P24002	A_24_P24002	A_24_P24002	0.000308672	-1.27187	0.00360735		CAGCCACTGTGGGCGCCTGACCAAACTCACTAAATTTGTGTGGGACATGATCCCAGAGGT	Unknown
A_23_P35293	GJB5	NM_005268	2.46934e-06	-1.27133	0.000188129		GCTCTGGTGGACATATGTCTGCAGCCTAGTGTTCAAGGCGAGCGTGGACATCGCCTTTCT	ref|Homo sapiens gap junction protein, beta 5, 31.1kDa (GJB5), mRNA [NM_005268]
A_32_P70315	TIMP4	NM_003256	0.000105546	-1.27025	0.00181203		TGTTACTGCAAGTGTTTCTTCTGGCTTAGTCTGTTTTCTAAAGCCAGGACTATTCCCTTT	ref|Homo sapiens TIMP metallopeptidase inhibitor 4 (TIMP4), mRNA [NM_003256]
A_23_P67360	PLEKHA4	NM_020904	6.52446e-06	-1.26977	0.000344626		GCGTCGCAGTGGCACAGAATGATGACAGGTGGAAATTTGGACTCCCAGGGAGACCCTCTT	ref|Homo sapiens pleckstrin homology domain containing, family A (phosphoinositide binding specific) member 4 (PLEKHA4), transcript variant 1, mRNA [NM_020904]
A_24_P934162	AK128413	AK128413	4.54839e-06	-1.26887	0.00027671		AGGTGAGGAAAGAGGACTTCCTGTATATCTCTATCCTTTTGTTTCCATTACTCACTTTCT	gb|Homo sapiens cDNA FLJ46556 fis, clone THYMU3039807. [AK128413]
A_24_P180830	ENST00000481053	ENST00000481053	0.000419378	-1.26775	0.00440735		GGCGGCATAGCGCAGCGCGCCCCCGACCCGGAAGACGGAAGCCCAAGAACGCCGCTTCCG	ens|caspase recruitment domain family, member 9 [Source:HGNC Symbol;Acc:16391] [ENST00000481053]
A_32_P86180	LINC00577	NR_046407	0.000315049	-1.26721	0.00365495		CTTTACCGCGGGCGCCCCCGAACCCCCGAAGCGCGTCCCCGCGCAGGCCGTGGGCGCGCA	ref|Homo sapiens long intergenic non-protein coding RNA 577 (LINC00577), long non-coding RNA [NR_046407]
A_23_P398372	C9orf69	NM_001256526	6.96306e-05	-1.26683	0.00140497		TCAGGTAGAGAAAGCAAAAAATCTCTGGCCGTAAACCGTGCTCTCTAATTTATCGGCAGC	ref|Homo sapiens chromosome 9 open reading frame 69 (C9orf69), transcript variant 2, mRNA [NM_001256526]
A_23_P408930	OR7E5P	NR_027688	2.7534e-05	-1.26614	0.000793876		TGGGGACTGCCTGACACAGATGTCTTTCTTTGTCCTTTTTGCATGTAAGGATGACATGAT	ref|Homo sapiens olfactory receptor, family 7, subfamily E, member 5 pseudogene (OR7E5P), non-coding RNA [NR_027688]
A_23_P88484	DUT	NM_001025248	4.84334e-06	-1.26592	0.000286173		CAGAAATAGAAGAAGTTCAAGCCTTGGATGACACCGAAAGGGGTTCAGGAGGTTTTGGTT	ref|Homo sapiens deoxyuridine triphosphatase (DUT), transcript variant 1, mRNA [NM_001025248]
A_23_P32404	ISG20	NM_002201	4.555e-06	-1.26379	0.00027671		CAGGGACTAGAGGCTTTCGGCTTTTTGGGACAGCAACTACCTTGCTTTTGGAAAATACAT	ref|Homo sapiens interferon stimulated exonuclease gene 20kDa (ISG20), mRNA [NM_002201]
A_24_P927474	A_24_P927474	A_24_P927474	2.02784e-05	-1.26368	0.000662363		CAGGGAGATCAGGTCTATACGCTGGAGAAATTTGACTCGATGGGACAACAGACCTGCTTA	Unknown
A_24_P110601	A_24_P110601	A_24_P110601	5.25258e-05	-1.26341	0.00116409		GACCCGAGAGCCACACTTTCAAGTAAACTTGGGTGGGGGAGACTCCATTCTTGGCCGCTT	Unknown
A_24_P565390	A_24_P565390	A_24_P565390	0.00850598	-1.26253	0.0336611		TACCAAGTCCTCAATAATCCTTGGTAATGGATTATTATTTCAATGTGTGCTTATCTGTGC	Unknown
A_23_P86390	NRP1	NM_003873	1.71088e-05	-1.26233	0.000602136		TGTCTGCCCTGGAGAACTATAACTTTGAACTTGTGGATGGTGTGAAGTTGAAAAAAGACA	ref|Homo sapiens neuropilin 1 (NRP1), transcript variant 1, mRNA [NM_003873]
A_23_P4611	SLC27A5	NM_012254	2.06746e-05	-1.26218	0.000670094		CCATACCCTCAACCTCAGTGGGCTGGAAATGACAGTGGGCCCTGTAGCAGTGGCAGAATA	ref|Homo sapiens solute carrier family 27 (fatty acid transporter), member 5 (SLC27A5), mRNA [NM_012254]
A_23_P426501	TLE6	BC007329	0.000516437	-1.26182	0.00503514		AGGAACAGGAAGCCATGCAGATACCCAGCATGGAGAACCCGGCAATACCCATCCCAGCTT	gb|Homo sapiens transducin-like enhancer of split 6 (E(sp1) homolog, Drosophila), mRNA (cDNA clone IMAGE:3687767). [BC007329]
A_24_P845223	M27126	M27126	9.15476e-05	-1.26154	0.00164862		AAGCGTGACAAGCCCTCTCACAGTGGAATGGATGAAGTGCAGATGACAATTTAAGGAAGA	gb|Human lymphocyte antigen (DRw8) mRNA. [M27126]
A_32_P93442	AF086125	AF086125	8.686e-06	-1.26068	0.000411951		GACACTCTTTACTGGTACTCCTTTGTATCTCTTGAATGAATTAAGGCATGTATTACCTCT	gb|Homo sapiens full length insert cDNA clone ZA79D12. [AF086125]
A_24_P339858	C21orf90	NR_026547	4.13334e-05	-1.26062	0.001004		CATTCGTTAGATGATTGGAAGTGACTGCCTACGTCTTCTTTCAGGATAAAGCCTCAAGTC	ref|Homo sapiens chromosome 21 open reading frame 90 (C21orf90), transcript variant 1, long non-coding RNA [NR_026547]
A_23_P6786	TRNT1	ENST00000339437	4.83905e-06	-1.25934	0.000286173		TCGGGTTCTACCTGCAGCCTACTGAATTAGAATCTCTGGGTGGGATGACCATCTATATTT	ens|tRNA nucleotidyl transferase, CCA-adding, 1 [Source:HGNC Symbol;Acc:17341] [ENST00000339437]
A_23_P212400	NAT6	NM_012191	3.34824e-05	-1.25761	0.000895232		CATCCAGGGCAAGGAACTGTCTTTCTGGTTCAATAGACTGCCCCGACAGTCTACAAGCCT	ref|Homo sapiens N-acetyltransferase 6 (GCN5-related) (NAT6), transcript variant 1, mRNA [NM_012191]
A_23_P78903	CNTD2	NM_024877	4.6852e-06	-1.25752	0.00027985		TATTGCCTTCCAGGGCTGAGAACGAAGGATCACCCAGGCCTCGAGTCCTCCATCTCTGTA	ref|Homo sapiens cyclin N-terminal domain containing 2 (CNTD2), mRNA [NM_024877]
A_23_P94230	LY96	NM_015364	3.87221e-06	-1.25747	0.000249539		TGAAGCTATTTCTGGGAGCCCAGAAGAAATGCTCTTTTGCTTGGAGTTTGTCATCCTACA	ref|Homo sapiens lymphocyte antigen 96 (LY96), transcript variant 1, mRNA [NM_015364]
A_32_P100464	TGFBR3L	NM_001195259	1.87369e-05	-1.25703	0.000629993		TGCGCCCCCAACATGGTCCGGAGATACACCCAGCTACCAATTCGGGACCAGGACCAACAG	ref|Homo sapiens transforming growth factor, beta receptor III-like (TGFBR3L), mRNA [NM_001195259]
A_32_P103837	FAM60A	NM_021238	4.94016e-06	-1.25678	0.000289363		TATGTAGTCATGCACTTTGTATTAATATATTAGAAATCTACAGATCTGTTTTGTACTTTT	ref|Homo sapiens family with sequence similarity 60, member A (FAM60A), transcript variant 2, mRNA [NM_021238]
A_23_P29773	LAMP3	NM_014398	1.80366e-05	-1.25632	0.000618651		ACCATGTTGACTTTCCTCATGTGTTTCCTTATGACTCAGTAAGTTGGCAAGGTCCTGACT	ref|Homo sapiens lysosomal-associated membrane protein 3 (LAMP3), mRNA [NM_014398]
A_23_P27005	DHRS11	NM_024308	0.000125789	-1.25539	0.00201846		AAAGGAGGTGGTGTCCCTAATTGTTTTACTTGTTAACTTGTTCTTGTGCCCCTGGGCACT	ref|Homo sapiens dehydrogenase/reductase (SDR family) member 11 (DHRS11), mRNA [NM_024308]
A_23_P159424	ACYP2	X84195	7.56517e-06	-1.25536	0.000378434		ATGTATACAGAAGATGAAGCTAGGAAAATAGGAGTGGTTGGCTGGGTGAAGAATACAAGC	gb|H.sapiens mRNA for acylphosphatase, muscle type (MT) isoenzyme. [X84195]
A_23_P165219	PRAM1	NM_032152	2.43878e-05	-1.25518	0.000735929		CCCAGAACAGCGCTCCTGCCCCTGGAGACGGAGGTGTACGATGATGTCGACTTCTGCGAT	ref|Homo sapiens PML-RARA regulated adaptor molecule 1 (PRAM1), mRNA [NM_032152]
A_23_P91859	TRANK1	NM_014831	8.84179e-06	-1.25488	0.000416117		AGTTTCCCCCACAAACAAATTCAGGTAGAGAAGTTGTAGTCGAAGGGAATGTTGGGACTC	ref|Homo sapiens tetratricopeptide repeat and ankyrin repeat containing 1 (TRANK1), mRNA [NM_014831]
A_32_P203959	A_32_P203959	A_32_P203959	0.00131345	-1.2548	0.00937155		CCCGGCCCTCCCGGAGCCCCGACAGCGCCGCTGCGCGGACAGGCCGAGGCGGGTCGGGAG	Unknown
A_23_P256033	EEF1A2	NM_001958	1.52173e-05	-1.25476	0.000566075		CTCTGGCAAGAAGCTGGAGGACAACCCCAAGTCCCTGAAGTCTGGAGACGCGGCCATCGT	ref|Homo sapiens eukaryotic translation elongation factor 1 alpha 2 (EEF1A2), mRNA [NM_001958]
A_24_P178663	A_24_P178663	A_24_P178663	1.28299e-05	-1.25459	0.000510973		GTTGTTAGCACACAGAACACTTCATTGTTTGTTGGGGGAGGGGCATATGTCACTAACAGA	Unknown
A_32_P76992	LINC00984	XM_006720803	9.7197e-06	-1.254	0.000438321		TCTTCCTGATCCCTGCTTTCTGGACTGTTTAAATCCTCTTTGGGATGGATCAGAGAGTCT	ref|PREDICTED: Homo sapiens long intergenic non-protein coding RNA 984 (LINC00984), mRNA [XM_006720803]
A_23_P21436	PHF19	NM_015651	1.33661e-05	-1.2539	0.000522681		GCTTCAGAGAGCCCAGCAACCTTCTAGGCCTGCTTTCCAGACTTCTGAGATAGCCTGGGA	ref|Homo sapiens PHD finger protein 19 (PHF19), transcript variant 1, mRNA [NM_015651]
A_23_P73279	AV650911	AV650911	4.18655e-05	-1.25383	0.00101129		TAGCAGAATTGCACAACTTTGCACGTTTCAGGAAGTGAGTTTTCAGAATTTTATGAGGTT	gb|AV650911 GLC Homo sapiens cDNA clone GLCCJG07 3', mRNA sequence [AV650911]
A_23_P106906	PPL	NM_002705	0.000129203	-1.25313	0.00205475		TCCCTTTTCCTGTACACTCCCAGCAACAAACTCCTCATGATAACTGCACACAATCTGAAA	ref|Homo sapiens periplakin (PPL), mRNA [NM_002705]
A_23_P399265	STMN2	S82024	1.97622e-06	-1.25306	0.000166259		GTAAATCCCCCTGCCTATATTTATAATGGATCATGCGATATCATGCGATATCAGGATGGG	gb|SCG10=neuron-specific growth-associated protein/stathmin homolog [human, embryo, mRNA, 696 nt]. [S82024]
A_32_P75559	ENST00000597169	ENST00000597169	1.01913e-05	-1.2519	0.000452469		GGTGAATCCTAGTTATCCAAACAAGCACAGTTGCAAACGTAATGCAAATAACACGGATAT	gb|Homo sapiens cDNA FLJ59809 complete cds, highly similar to Bone marrow stromal antigen 2. [AK303593]
A_32_P219377	A_32_P219377	A_32_P219377	3.91146e-06	-1.25135	0.000250593		TAGGCTGTTTTGGTCGTCGGGCTTTATCAGTAAACAATTCGAGCCCATGGTTCGAATGAT	Unknown
A_23_P95486	AF119879	AF119879	0.0145986	-1.25131	0.0494958		TGTCCTTCATTCTTTTGATGTGATGTATCGCATTTACAGATCTGAATATGTATTAGGTGG	gb|Homo sapiens PRO2369 mRNA, complete cds. [AF119879]
A_23_P368484	LRRC75A	NM_207387	5.83203e-06	-1.25032	0.000318441		CAGGGAAGTTTACAAGCTAGAGCGAATATCTGGACTGCTAATATCTGACAACAGTAGGCG	ref|Homo sapiens leucine rich repeat containing 75A (LRRC75A), transcript variant 2, mRNA [NM_207387]
A_32_P130522	THC2655527	THC2655527	4.67048e-06	-1.24922	0.000279529		ATTCACTGTAAATGATTCCATGGCTCCCTGTAGTACTTCTACAAAGCATCTATCACAATT	Unknown
A_24_P920398	PARP14	NM_017554	6.29962e-05	-1.24905	0.00132538		TCCTTCCCACAAAATTATTCTCCATTTGTACATATCTAGTTGTAAAACAAGTTTTAGCTT	ref|Homo sapiens poly (ADP-ribose) polymerase family, member 14 (PARP14), mRNA [NM_017554]
A_24_P533142	THC2579856	THC2579856	0.0002819	-1.24874	0.00340837		GATGGCCTATGGCCGGTTCGTAGCCATCTGTCACCCTCTATATCGTTCAGCCATCTTGAA	tc|Q6IFN5_HUMAN (Q6IFN5) Olfactory receptor OR19-14, partial (39%) [THC2579856]
A_23_P61149	INPP5D	NM_001017915	3.38752e-05	-1.24844	0.000900529		TGTTGCTTTTTCAACATAGCAGAATTAATGTAGGGAGCTAAATCCAGTGGTGTGTGTGAA	ref|Homo sapiens inositol polyphosphate-5-phosphatase, 145kDa (INPP5D), transcript variant 1, mRNA [NM_001017915]
A_32_P155841	AL079294	AL079294	6.85915e-06	-1.24737	0.000355822		CCTTCCTGTTATATACCTGCAGTTACCATGTTCTTGTTAAGGAAGAATGGCAAATGCAAA	gb|Homo sapiens mRNA full length insert cDNA clone EUROIMAGE 362780. [AL079294]
A_23_P321377	C1orf216	NM_152374	6.31587e-06	-1.24618	0.000336351		AAGCTTCTGATGAAAAGCAATGTATGTTTATAAGCTTGCAAGTAACAGACAAGATGTTCC	ref|Homo sapiens chromosome 1 open reading frame 216 (C1orf216), mRNA [NM_152374]
A_32_P760762	A_32_P760762	A_32_P760762	2.28797e-06	-1.246	0.000180888		TTTATACTAGGTCCTCAGCGGTACTCTGGTTTATTAGAATAAATTTCAAGGACATAGAAC	Unknown
A_24_P247273	ENST00000391480	ENST00000391480	0.00256706	-1.24537	0.0147258		AGTCCGCTCCATCCTGGAGCTGAGCCCCCAGCCCAAGAACTTCAACCGCACAGCGACTGG	ens|chromosome 11 open reading frame 89 [Source:HGNC Symbol;Acc:35118] [ENST00000391480]
A_24_P917492	TTLL3	ENST00000492440	0.000121812	-1.24495	0.00198715		GCTATATCCGCTTTTCCACGCAGCCCTTCTCCCTGAAGAACCTGGACAAGTGAGCCCCTC	ens|tubulin tyrosine ligase-like family, member 3 [Source:HGNC Symbol;Acc:24483] [ENST00000492440]
A_23_P170464	RNF208	NM_031297	0.000137225	-1.24483	0.002129		TGGCCCCAGAGGATGAGGTCATTGTGAATCAGTACGTGATTCGGCCTGGCCCCTCGGCCT	ref|Homo sapiens ring finger protein 208 (RNF208), mRNA [NM_031297]
A_32_P197698	ENST00000606994	ENST00000606994	6.64743e-06	-1.24471	0.000348845		AACAGTTGACCAGTTTTGTTTGTAAAACTTCTTTCCTTGCCTCGGACTTGTGCTATAAAG	gb|Homo sapiens cDNA FLJ31377 fis, clone NESOP1000087. [AK055939]
A_23_P65174	PHF11	NM_001040443	4.9438e-06	-1.2446	0.000289363		TATGAAGAAATCGGGAGTGCACTTTTTGACTGTAGATTGTTCGAAGACACATTTGTAAAT	ref|Homo sapiens PHD finger protein 11 (PHF11), transcript variant 1, mRNA [NM_001040443]
A_32_P157415	AI869485	AI869485	3.75731e-05	-1.2435	0.000955841		GGTAAGAACCGGCTGTAAGTCATGGGGTCACTAAACCGGCCGCAGTTACAGTAAGCAGAA	gb|wl95g08.x1 NCI_CGAP_Brn25 Homo sapiens cDNA clone IMAGE:2432702 3' similar to SW:THTR_HUMAN Q16762 THIOSULFATE SULFURTRANSFERASE ;, mRNA sequence [AI869485]
A_23_P13382	LSP1	NM_001013254	5.16736e-06	-1.24325	0.000293019		CCCAGATCCAAGGGGAAACTGCAGGTCAAGGGCTGATAACGGCCATGCAGGATGCTTGAT	ref|Homo sapiens lymphocyte-specific protein 1 (LSP1), transcript variant 3, mRNA [NM_001013254]
A_23_P78782	CA11	NM_001217	7.96679e-06	-1.24316	0.000390252		TCCTTAACCGCGACACCATCACTCGCATCTCCTACAAGAATGATGCCTACTTTCTTCAAG	ref|Homo sapiens carbonic anhydrase XI (CA11), mRNA [NM_001217]
A_24_P193295	RAB15	NM_198686	6.59155e-06	-1.24276	0.000347037		TCTCGGGTCCATATATGAATTGTGAGCAGGGTTCATCTATTTTAAACACAGATGTTTACA	ref|Homo sapiens RAB15, member RAS oncogene family (RAB15), mRNA [NM_198686]
A_23_P112341	RMI1	NM_024945	4.22757e-06	-1.24253	0.000262734		AAAGAGGGACTGTTTACCATTCTTCCACTGTGCTGTTATAAAGTTGTATTTGAAAGGTAA	ref|Homo sapiens RecQ mediated genome instability 1 (RMI1), mRNA [NM_024945]
A_23_P161209	DLG5	NM_004747	3.3181e-06	-1.24217	0.000229475		TTGCACTCAGATCTTGGCAATGGTCAATCAAGAACAAAATAAAGTCCTGTGGATTCCAGC	ref|Homo sapiens discs, large homolog 5 (Drosophila) (DLG5), mRNA [NM_004747]
A_24_P287613	BC066984	BC066984	0.000107043	-1.24093	0.00183384		AGAACAAATGAATAAACAGGTACTGTAAGAATCCGGAATAAATAGACTCACCATGAGTTG	gb|Homo sapiens cDNA clone IMAGE:4826623. [BC066984]
A_24_P110591	A_24_P110591	A_24_P110591	3.6046e-06	-1.23982	0.000242314		TGATGGAACTATAACAACAGAATCAGGAACTGTAATGAGGTCTCTTGGGCAGAATCCCAC	Unknown
A_24_P893239	COX7B	ENST00000481445	4.3988e-05	-1.23805	0.00104497		CATTACTTTCTTGGCTGAGAGCTGTAGTCTGTGGTAGTTGTTTTGTTTTGTTTTTTGTTT	ens|cytochrome c oxidase subunit VIIb [Source:HGNC Symbol;Acc:2291] [ENST00000481445]
A_23_P29551	TMEM40	NM_018306	0.000246147	-1.23762	0.00312304		TGATGAGTTTTTCCATTTCGTCCTCCTGTGCTTTGCCATCGGGGCCTTGCTGGTGTGTTA	ref|Homo sapiens transmembrane protein 40 (TMEM40), transcript variant 2, mRNA [NM_018306]
A_23_P41765	IRF1	NM_002198	5.27138e-06	-1.23705	0.000298395		CTTGGGTCATTGACCTCTCAGGGCCTGGCAGGCCAGTGTCTGGGTTTTTCTTGTGGTGTA	ref|Homo sapiens interferon regulatory factor 1 (IRF1), mRNA [NM_002198]
A_32_P199292	FAM60A	NM_001135812	2.78142e-06	-1.23527	0.000202921		GGAAGACTATTACCCAGAAGAAAAGATGTTTGTTTTTCACAAGCCAAAGATGTACCGAAG	ref|Homo sapiens family with sequence similarity 60, member A (FAM60A), transcript variant 3, mRNA [NM_001135812]
A_24_P384029	A_24_P384029	A_24_P384029	0.000347523	-1.23515	0.00388686		GGAAGGAACGCTTCTGAAGCAAACTCTGCATTCTTAGATCTGAAGGGAGAAGGTGACATT	Unknown
A_23_P421811	MROH8	NM_152503	3.15595e-06	-1.233	0.000223115		AGAATTCCAGTCTTGAGAAACAGGTCAAGGACAGCTTCAAAAGAGATTCTAAATAAATGT	ref|Homo sapiens maestro heat-like repeat family member 8 (MROH8), transcript variant 1, mRNA [NM_152503]
A_24_P117803	NP414444	NP414444	0.000525843	-1.23122	0.00509616		GGGCATGATCCAAGAGGTATGTGGCTTCACCCCATACGAGCGGTGCACCATGGAGTTACT	tc|GB|AL589786.8|CAD13460.1 bA161I19.3 (similar to ribosomal protein L36) [Homo sapiens] [NP414444]
A_24_P942933	APOBEC3G	ENST00000481958	0.000114488	-1.23112	0.00191551		TGCTAATAATTCACTTTTACCTTTATAATTGTGGTTTTGTAAGGACAGGTATTTTTGGCA	ens|apolipoprotein B mRNA editing enzyme, catalytic polypeptide-like 3G [Source:HGNC Symbol;Acc:17357] [ENST00000481958]
A_24_P382001	POLR3K	NM_016310	2.02875e-05	-1.23102	0.000662363		GATGACCACCTTCTACAAGTGCTGCAATGCTCAGTGTGGACACCGCTGGAGGGATTAGGG	ref|Homo sapiens polymerase (RNA) III (DNA directed) polypeptide K, 12.3 kDa (POLR3K), mRNA [NM_016310]
A_23_P96087	H1FX	NM_006026	6.09957e-06	-1.23052	0.000329713		CCAAGAAGGTTCCGTGGTTCGACCAGCAGAATGGGCGCACCTACCTCAAGTACTCGATCA	ref|Homo sapiens H1 histone family, member X (H1FX), mRNA [NM_006026]
A_24_P286465	PURB	NM_033224	3.30327e-05	-1.22914	0.000888344		AGCTTCAGACTGGTCTGTAAAAATGGCGGGTCCCGTATTTACCACTAACTAGCAAAACTG	ref|Homo sapiens purine-rich element binding protein B (PURB), mRNA [NM_033224]
A_32_P121234	A_32_P121234	A_32_P121234	1.27692e-05	-1.22877	0.000510973		AGCCTTTATCCCCAGCGAATTTGTGAAATGTAAACATCATGGTTTCCATGGCGTGTTCCA	Unknown
A_32_P181297	ST7-AS1	NR_002330	8.33077e-06	-1.228	0.000401402		ATTTTGACTGTGAAACGGCCACCTCTAACAGAAAGTCCATTTTAAACATTGTTTTGTTGT	ref|Homo sapiens ST7 antisense RNA 1 (ST7-AS1), antisense RNA [NR_002330]
A_24_P699737	SARS	NR_034072	4.26636e-06	-1.22725	0.000264017		AGCATTATAAGTTGGCGATAGTCTGTAATTGTTAATTTGTTTGTATCCAATATAAAAAAT	ref|Homo sapiens seryl-tRNA synthetase (SARS), transcript variant 2, long non-coding RNA [NR_034072]
A_24_P269814	PLEKHA1	NM_001001974	5.72259e-05	-1.22649	0.00124274		GTGTGTTATCTTTATATGTCAAACTGGTTGAACACTGTAATGAGAATAAACTGCACAGAG	ref|Homo sapiens pleckstrin homology domain containing, family A (phosphoinositide binding specific) member 1 (PLEKHA1), transcript variant 2, mRNA [NM_001001974]
A_23_P78244	LOC100287525	BC053363	1.54647e-05	-1.22475	0.000566438		AGCCTAGATCCACTACGCACTAACCATGCCCTGTGAAGATGGTCTTCGGGGACAGAGGGA	gb|Homo sapiens cDNA clone IMAGE:6141118, partial cds. [BC053363]
A_23_P26426	CPNE7	NM_014427	3.49111e-05	-1.22386	0.000914275		CACCTGTCCCCACAGTCAAAGCCTGGGGACCCAGACATCCTGTCCCCACAGTCAGCCTCC	ref|Homo sapiens copine VII (CPNE7), transcript variant 2, mRNA [NM_014427]
A_32_P144852	THC2603880	THC2603880	4.16228e-06	-1.22317	0.000259174		GAATGAATGAAAGCCAGTGCAGTTAGTTCATCATGACTGCAGACATTAGAGGACTTTGAA	tc|Q4RE99_TETNG (Q4RE99) Chromosome undetermined SCAF15132, whole genome shotgun sequence. (Fragment), partial (7%) [THC2603880]
A_23_P370707	HLA-F	XM_005275547	1.5347e-05	-1.22282	0.000566438		GTCGCTGCTGTAATGTGGAGGAAGAAGAGCTCAGGACATTTTCTTCCCACAGATAGAAAA	ref|PREDICTED: Homo sapiens major histocompatibility complex, class I, F (HLA-F), transcript variant X1, mRNA [XM_005275547]
A_24_P323148	LYPD5	NM_182573	9.16604e-06	-1.22251	0.000423982		TCATAACTGCATGAACTTCATAGAGATGGGATCCTTTAGCATGTTCTCTGTGCACATGCT	ref|Homo sapiens LY6/PLAUR domain containing 5 (LYPD5), transcript variant B, mRNA [NM_182573]
A_23_P310	MARCKSL1	NM_023009	8.75313e-05	-1.22176	0.00161644		TTCTCCTCTTAAGGCCAGTTGAAGATGGTCCCTTACAGCTTCCCAAGTTAGGTTAGTGAT	ref|Homo sapiens MARCKS-like 1 (MARCKSL1), transcript variant 1, mRNA [NM_023009]
A_24_P942163	FAM63A	AB037811	5.01152e-06	-1.22109	0.000290283		TAACACAGGTACAAGTCATCAAAATCCTGAATTATAATTGATTATACTAAGTAATGTGTT	gb|Homo sapiens mRNA for KIAA1390 protein, partial cds. [AB037811]
A_23_P333330	ZDHHC24	ENST00000310442	1.72469e-05	-1.22102	0.00060568		CTGGCCTCCTCAAGAGCTGCTTGTTAAATGTTTCCGTGTAAATAGAATGAATAGAGACCG	ens|zinc finger, DHHC-type containing 24 [Source:HGNC Symbol;Acc:27387] [ENST00000310442]
A_32_P102300	RCOR3	ENST00000472734	1.2812e-05	-1.22101	0.000510973		CCCAGTGCCCATAATATTGCGTTTGTGTCAGACATTGGATTTCTATGTTAGATATTAAAG	ens|REST corepressor 3 [Source:HGNC Symbol;Acc:25594] [ENST00000472734]
A_24_P73702	FBXL8	NM_018378	0.000455868	-1.2188	0.00464023		GCGACACCGTAGGCCCAGTGCGCTTCGCAGCACACCACTACGCCGCAACCCTGTGCGCGC	ref|Homo sapiens F-box and leucine-rich repeat protein 8 (FBXL8), mRNA [NM_018378]
A_32_P218707	A_32_P218707	A_32_P218707	6.00882e-06	-1.21878	0.000326633		CAGATGAGTAGGGCACAGCCCTGTAACTGCACTTGCCTTCTGTCATTTGGAATGAAATAA	Unknown
A_23_P408328	TRIOBP	NM_138632	3.52984e-06	-1.21853	0.000239607		TCCTCAGAGTGCACTGAGATCCCAGGAGGATGGCCACATCCCCCCGGGCTACATCTCACA	ref|Homo sapiens TRIO and F-actin binding protein (TRIOBP), transcript variant 2, mRNA [NM_138632]
A_24_P258235	OR5L2	NM_001004739	3.16044e-05	-1.21836	0.000865887		CTCTTCTATAGATCTAATGTGATTAACCACTTCTTCTGTGATCTACCCCCTCTCCTAAGT	ref|Homo sapiens olfactory receptor, family 5, subfamily L, member 2 (OR5L2), mRNA [NM_001004739]
A_23_P393758	MVB12A	NM_138401	7.28151e-05	-1.21831	0.00144821		CAGCCTCTATGGCATCTCAGCCATGGATGGGGTTCCCTTCACACTCCACCCACGATTTGA	ref|Homo sapiens multivesicular body subunit 12A (MVB12A), mRNA [NM_138401]
A_32_P186138	TSTD3	NM_001195131	1.07465e-05	-1.21695	0.000468949		AAGAAGGCCCTGGACACAGCAATATCTCTGGGCTTTCACAGGTGTGTAGATGAATGAAAA	ref|Homo sapiens thiosulfate sulfurtransferase (rhodanese)-like domain containing 3 (TSTD3), mRNA [NM_001195131]
A_24_P32560	ENHO	NM_198573	4.015e-05	-1.21599	0.000989612		TGGGGGCAGCCATCTCCCAGGGGGCCCTCATCGCCATCGTCTGCAACGGTCTCGTGGGCT	ref|Homo sapiens energy homeostasis associated (ENHO), mRNA [NM_198573]
A_23_P147106	TOR4A	NM_017723	4.63331e-06	-1.21595	0.000278851		TACCTTGAGGCCAAATTCTGCGCTTAAGGAGAATGTGCACCAAGTGCTGGGGTGGGGGCT	ref|Homo sapiens torsin family 4, member A (TOR4A), mRNA [NM_017723]
A_23_P408094	MXD1	NM_002357	1.17323e-05	-1.2156	0.000487649		CGGGAGAGAGAAGCTGAACATGGTTATGCCTCCATGTTACCATACAATAACAAGGACAGA	ref|Homo sapiens MAX dimerization protein 1 (MXD1), transcript variant 1, mRNA [NM_002357]
A_23_P23346	MLLT11	NM_006818	3.31897e-06	-1.21215	0.000229475		AATCTTCTGAACGGCATAAGTCCTATTTTAGCCTTACCTCCTGCATTTGCAATACGTAAT	ref|Homo sapiens myeloid/lymphoid or mixed-lineage leukemia (trithorax homolog, Drosophila); translocated to, 11 (MLLT11), mRNA [NM_006818]
A_24_P828125	A_24_P828125	A_24_P828125	4.92408e-05	-1.21197	0.00111885		CAGTCCCCACCCCCACAGCAGCAAAGTCAGCCCCAGCATTGACACCCAGCAGTGGGGGCC	Unknown
A_23_P106204	GSTZ1	NM_145870	6.97278e-05	-1.21179	0.0014058		TACCCTACCATCAGCTCCATCAACAAGAGGCTGCTGGTCTTGGAGGCCTTCCAGGTGTCT	ref|Homo sapiens glutathione S-transferase zeta 1 (GSTZ1), transcript variant 1, mRNA [NM_145870]
A_23_P65442	IRF9	NM_006084	1.23045e-05	-1.21075	0.000504154		GATAATTCTCAGTAGTTGTCCGTGATAATCGTGTCCTGAAAATCCTCGCACACACTGGCT	ref|Homo sapiens interferon regulatory factor 9 (IRF9), mRNA [NM_006084]
A_24_P920016	FAM200B	NM_001145191	1.40843e-05	-1.21052	0.00053905		CTCACTGGATCAGACCATAAAAATGATCCAGGAATGAAAATCTAAGATAAATTCCCACCA	ref|Homo sapiens family with sequence similarity 200, member B (FAM200B), mRNA [NM_001145191]
A_23_P97952	FUOM	NM_198472	0.000210219	-1.20972	0.00280804		AGTCTTGGGGTGGGCCCTGCCAATTGGGACGAGTATCCCTGATTTGTGAAAATGATGGAA	ref|Homo sapiens fucose mutarotase (FUOM), transcript variant 2, mRNA [NM_198472]
A_24_P744148	SEC24B-AS1	NR_039978	2.97764e-05	-1.20853	0.000831147		TCTAGTTTGTAAATCACATTTGGCGTTTGTAGATCACTCCTTCCCTTTTAGTGGCATTCT	ref|Homo sapiens SEC24B antisense RNA 1 (SEC24B-AS1), long non-coding RNA [NR_039978]
A_24_P256929	FAM110D	NM_024869	0.000126287	-1.20846	0.00202429		GGAAAGCGGGCGCTGTGTCCCACGTGCTCGCTGCCCCTGTCGGAGAAGGAGCGCTTCTTC	ref|Homo sapiens family with sequence similarity 110, member D (FAM110D), mRNA [NM_024869]
A_23_P48936	SMAD3	NM_005902	7.64058e-06	-1.20717	0.000379439		ATATCTTAAAAGCAGAGCACCTGTTTAAGCATTGTACCCCTATTGTTAAAGATTTGTGTC	ref|Homo sapiens SMAD family member 3 (SMAD3), transcript variant 1, mRNA [NM_005902]
A_24_P110012	HLA-L	NR_027822	3.71445e-06	-1.20706	0.000247121		ACAAATACTCAGAGCAGGTCAGGGCCTACGAGGGCAAGTGCATGGAGTGGCTCCGCAGAC	ref|Homo sapiens major histocompatibility complex, class I, L (pseudogene) (HLA-L), non-coding RNA [NR_027822]
A_23_P8961	IL7	NM_000880	1.45615e-05	-1.2051	0.000552094		TAAACCTTAAGTAAGCAACAGCATAACAAGGTCCAAGATACCTAAAAGAGATTTCAAGAG	ref|Homo sapiens interleukin 7 (IL7), transcript variant 1, mRNA [NM_000880]
A_23_P102551	MALL	NM_005434	2.24074e-05	-1.20408	0.000698969		AGGAAGCTTTTCTTTTTCCTGGGAAAACAACTGTCTCTTGGAATTATCTGACCATGAACT	ref|Homo sapiens mal, T-cell differentiation protein-like (MALL), mRNA [NM_005434]
A_23_P29922	TLR3	NM_003265	2.98053e-05	-1.20326	0.000831237		CTGAACCATGCACTCTGTTTGCGAAGAGGAATGTTTAAATCTCACTGCATCTTGAACTGG	ref|Homo sapiens toll-like receptor 3 (TLR3), mRNA [NM_003265]
A_32_P15466	ENST00000417112	ENST00000417112	1.76937e-05	-1.20319	0.000611424		CTCTCTCATGCATGTAACTGATCCTTAGATATTGTCAGCCAAATGACTAAAGGATTTAGA	ref|PREDICTED: Homo sapiens uncharacterized LOC102723721 (LOC102723721), ncRNA [XR_424100]
A_23_P97242	BEST4	NM_153274	0.000241761	-1.20292	0.00308431		AAGTGGTGACCATAGCCGTCTACTCTTTCTTTGCCCTCTCCCTGGTTGGCCGCCAGTTTG	ref|Homo sapiens bestrophin 4 (BEST4), mRNA [NM_153274]
A_32_P70483	THC2712447	THC2712447	0.00115978	-1.20141	0.00864964		CTGCCTCTCACATGGTGCCTCTGTTTGGCTTGCTTCAGCATGAGCAGCAGTAGGCGCTTA	Unknown
A_24_P896381	CCDC57	NM_198082	0.000128263	-1.19978	0.00204483		GCTGCCAGGGGCCCCCCAAGATCCGTAACTACAACATTATGGACTGACTTCCTCCCCCCA	ref|Homo sapiens coiled-coil domain containing 57 (CCDC57), mRNA [NM_198082]
A_23_P154235	NMI	NM_004688	8.73763e-06	-1.19879	0.000413063		CCATGTTTCTGAATCTTCTTTGTTTCAAATGGTGCTGCATGTTTTCAACTACAATAAGTG	ref|Homo sapiens N-myc (and STAT) interactor (NMI), mRNA [NM_004688]
A_24_P324396	ENST00000366221	ENST00000366221	0.000171299	-1.19848	0.00245634		GCCCACAGACATTCCCGCATTCTGAGGCTCGCTCCCGTCCCGTGCCGCTGTTACCGGCCT	ens|Uncharacterized protein [Source:UniProtKB/TrEMBL;Acc:H0Y6Q5] [ENST00000366221]
A_23_P207014	RAD51C	NM_002876	1.99192e-05	-1.198	0.000656119		GCTTCATAATCACCTTCTGTTCAGCACTAGATGATATTCTTGGGGGTGGAGTGCCCTTAA	ref|Homo sapiens RAD51 paralog C (RAD51C), transcript variant 2, mRNA [NM_002876]
A_23_P254797	BPIFB2	NM_025227	1.74244e-05	-1.19788	0.000606914		CCTCCTCCAACGTGGGCTTCATTGATACAGATCAGGTGCGCACACTGATGGGCACCGTTT	ref|Homo sapiens BPI fold containing family B, member 2 (BPIFB2), mRNA [NM_025227]
A_24_P111242	SVIP	NM_148893	8.19984e-05	-1.19611	0.00155083		TATAAAAATATTAGGTAATTCTATACAATGCATAGTCATAAACCTTAACATTTTTGTTCA	ref|Homo sapiens small VCP/p97-interacting protein (SVIP), mRNA [NM_148893]
A_24_P118361	A_24_P118361	A_24_P118361	0.000220281	-1.19584	0.00289966		ATTCGGCTCTGGGCGCTGATGCCACCAATATCCTGAGTGACATGCAGAGCCAATATGAGG	Unknown
A_24_P620583	AF334589	AF334589	0.000355684	-1.19405	0.00393598		ACGCAATTTAACCGCTTGCTTGCGGACCACTTGACGCAATTCGTTTTGTTTCACTTGCAA	gb|Homo sapiens P41 mRNA, complete cds. [AF334589]
A_23_P300124	SMCR8	NM_144775	0.000342496	-1.19387	0.0038556		CTGCACTGGCTATCTTTGTCCCCAGCTATGGCTGCTACGCTAAGCCCGTGAAACATTGGG	ref|Homo sapiens Smith-Magenis syndrome chromosome region, candidate 8 (SMCR8), mRNA [NM_144775]
A_23_P369966	APOBEC3D	XM_006724139	6.27207e-05	-1.19188	0.00132276		TACAAATTCGATGACAATTATGCATCCCTGCACCGCACGCTAAAGGAGATTCTCAGGTGA	ref|PREDICTED: Homo sapiens apolipoprotein B mRNA editing enzyme, catalytic polypeptide-like 3D (APOBEC3D), transcript variant X5, mRNA [XM_006724139]
A_32_P4626	LOC101928076	XR_241970	7.27959e-06	-1.19147	0.000369236		GACCCAGTCACACCATCCATGAAAAGCTGTTTCTATAATATGAAAAATTGTTAAATGACG	ref|PREDICTED: Homo sapiens uncharacterized LOC101928076 (LOC101928076), transcript variant X1, ncRNA [XR_241970]
A_24_P925292	RSBN1L	ENST00000445288	5.40337e-06	-1.19082	0.000301648		ATTTTCTGTATCGTTTCTTCCTCCCAGTTAGTGCGCTGCAGGATTTGTGAAAATCCATCT	ens|round spermatid basic protein 1-like [Source:HGNC Symbol;Acc:24765] [ENST00000445288]
A_23_P255637	A_23_P255637	A_23_P255637	5.28238e-06	-1.19022	0.000298496		CTGGTGTATGAGCAGGAGCAGCCTCTGAACTGTGACGAGCCCATCCTCAGCAACAAGTCT	Unknown
A_23_P13753	NFE2	NM_006163	1.27159e-05	-1.1895	0.000510973		GGCAACAAGTGTTTGGAAGTTCCAAGGTGTGTTCAAAGAGGCTTGCCTTGAGGGAGGGCT	ref|Homo sapiens nuclear factor, erythroid 2 (NFE2), transcript variant 1, mRNA [NM_006163]
A_24_P373885	C19orf25	NM_152482	2.51922e-05	-1.18935	0.00075163		ACTGGCATTCACGGGGTCCCAGCCCACGTGGGTGTTGACACAGGCGCCCCTCCTGATGCT	ref|Homo sapiens chromosome 19 open reading frame 25 (C19orf25), mRNA [NM_152482]
A_23_P422071	B3GALT4	NM_003782	1.05993e-05	-1.18877	0.000463481		TTCTCTCAAGCTAGGGCAGAAGAGGGTGTCAAGCTCCTCAATAAACTTGTCTCCACTTAA	ref|Homo sapiens UDP-Gal:betaGlcNAc beta 1,3-galactosyltransferase, polypeptide 4 (B3GALT4), mRNA [NM_003782]
A_24_P885873	PAX8-AS1	NR_047570	1.24683e-05	-1.1887	0.000508325		GCTGATTATTGGCATCATCTCCATTGTCCTACTCGGTTCTTAAAGGCATATGGACTTGCC	ref|Homo sapiens PAX8 antisense RNA 1 (PAX8-AS1), transcript variant 2, long non-coding RNA [NR_047570]
A_24_P289753	A_24_P289753	A_24_P289753	0.00355732	-1.18848	0.0184321		ACAAAGAATGGATGCCCATCACCAAGGCCAGCCTGGTCAAAGACATGAAGATCAAGTCCC	Unknown
A_32_P188	LOC101928659	XR_243494	6.61461e-05	-1.18555	0.00136591		CGCTCTTTTCGCTGGAACGCGTGTACTTTGGGCAGTTGCTGACGTGGAGACAGGACGTAT	ref|PREDICTED: Homo sapiens uncharacterized LOC101928659 (LOC101928659), ncRNA [XR_243494]
A_23_P30603	DDO	NM_003649	0.00292775	-1.18548	0.0161471		TTTCTTTGTTTTCAACATTAGAAGTGGTGTAACATGTAAGCTGAGCACGGTGGCATGCCT	ref|Homo sapiens D-aspartate oxidase (DDO), transcript variant 1, mRNA [NM_003649]
A_32_P115451	XLOC_011834	TCONS_00024914	5.14952e-06	-1.18504	0.000293019		TTCTATCCCTGGAAATCGGCCCTTGGGAATTAAGCTGAGTTATGTGGTTAAAGCCGTCAT	linc|BROAD Institute lincRNA (XLOC_011834), lincRNA [TCONS_00024914]
A_23_P121533	SPON2	NM_012445	2.36014e-05	-1.18276	0.000721615		GCGGTTTCGGAAGCGTCAGTGTTTCCATGTTATGGATCTCTCTGCGTTTGAATAAAGACT	ref|Homo sapiens spondin 2, extracellular matrix protein (SPON2), transcript variant 1, mRNA [NM_012445]
A_23_P51136	RHOB	NM_004040	7.08603e-06	-1.18243	0.000363036		GCGCTGCAGAAGCGCTACGGCTCCCAGAACGGCTGCATCAACTGCTGCAAGGTGCTATGA	ref|Homo sapiens ras homolog family member B (RHOB), mRNA [NM_004040]
A_23_P55564	ZCCHC2	BC006340	4.7874e-05	-1.18239	0.00109937		GACATCTGACGTAGAGACCTGCGAATGGATCTGAGATGAGTAGTAACGCAGGTTGTCCGG	gb|Homo sapiens zinc finger, CCHC domain containing 2, mRNA (cDNA clone IMAGE:4079754), complete cds. [BC006340]
A_32_P92171	TMEM238	NM_001190764	0.00019379	-1.18215	0.00266713		CCAGACAACCCCTTGGCTCCAGCTGTCAGGACCAGACTGAGATGTGCAGCTGCCCCTACA	ref|Homo sapiens transmembrane protein 238 (TMEM238), mRNA [NM_001190764]
A_24_P210082	C11orf71	NM_019021	1.85943e-05	-1.18183	0.000629115		TCACCTTACCCAATCCCTGCCGTTGAACCCGATCTCCTAAGAAGTGTGCTGCAACAGCGT	ref|Homo sapiens chromosome 11 open reading frame 71 (C11orf71), transcript variant 2, mRNA [NM_019021]
A_32_P108917	THC2724451	THC2724451	0.000415173	-1.18067	0.00437939		ATGTGAGGACCCTGTAGACCAGCTACATGCACACCCAGTCCAGCCGCCGGACAGCGTTCA	Unknown
A_23_P161022	SNAPIN	NM_012437	2.99819e-05	-1.18001	0.000834007		CCCATAGACCTTCAGACATTAAAAAGGGAGCCGTACAGTTTGTTTGAAGCACTTCGTCTT	ref|Homo sapiens SNAP-associated protein (SNAPIN), transcript variant 1, mRNA [NM_012437]
A_23_P417363	CLIP4	NM_001287528	1.25437e-05	-1.17981	0.000508325		GTAGAGTTTTAACACGTAGGAGAAAAGGTGTGATAAGTGTATTGAGAAGCGTTCTTCCTC	ref|Homo sapiens CAP-GLY domain containing linker protein family, member 4 (CLIP4), transcript variant 3, mRNA [NM_001287528]
A_23_P143748	TTLL12	NM_015140	9.3507e-06	-1.17945	0.000427778		GAGGGCAGGGCTAGGTGTAGCGGTGTCTCCTCTTTGAAATTAAGAACTATCTTTCTTGTA	ref|Homo sapiens tubulin tyrosine ligase-like family, member 12 (TTLL12), mRNA [NM_015140]
A_23_P159952	BEX1	NM_018476	0.000788391	-1.17816	0.00667032		TGAACCAGTCTGTAAGATTTTTGTTAGCAGAAGAATTTTACCTATTGCATGGAAAGATGC	ref|Homo sapiens brain expressed, X-linked 1 (BEX1), mRNA [NM_018476]
A_32_P138359	MSRA	NM_012331	3.88064e-05	-1.17745	0.000970279		TGCGGCTCCGCTGCCGGTAGCGCCGTCCCCCGGGACCACCCTTCGGCTGGCGCCCTCCCA	ref|Homo sapiens methionine sulfoxide reductase A (MSRA), transcript variant 1, mRNA [NM_012331]
A_24_P307674	LRRC41	ENST00000498402	0.000561358	-1.1752	0.00532447		GACCTCACCACCTCACCAGTCATATTTTAAGTATTCTTGATAATTTGATCTAACAATCCT	ens|leucine rich repeat containing 41 [Source:HGNC Symbol;Acc:16917] [ENST00000498402]
A_24_P152325	A_24_P152325	A_24_P152325	4.37628e-05	-1.17226	0.00104038		AGACTGAGCATCGAGTCCCTGATTTCTCTTTTCCAGAAGTATGTGGGAAAGGGTGGTTAT	Unknown
A_23_P34554	CACNA1E	NM_000721	0.0039676	-1.17225	0.0198865		CCCCCCTCCGATGCATGCTCTTCTCTCACATGGAGAAAACCAAGACAGAATTGGGAAGCC	ref|Homo sapiens calcium channel, voltage-dependent, R type, alpha 1E subunit (CACNA1E), transcript variant 3, mRNA [NM_000721]
A_23_P71270	AZGP1	NM_001185	0.000334873	-1.17217	0.00379386		GAGTTACGGGGAGATGTTCTTCACAATGGAAATGGCACTTACCAGTCCTGGGTGGTGGTG	ref|Homo sapiens alpha-2-glycoprotein 1, zinc-binding (AZGP1), mRNA [NM_001185]
A_23_P129246	PLEKHO2	NM_025201	1.63718e-05	-1.17101	0.000584126		GTAGGCAAGTAGCTCTGGGGCCACCTCAAGTGACCAAATGCTATTAATTTCCATCCTTTA	ref|Homo sapiens pleckstrin homology domain containing, family O member 2 (PLEKHO2), transcript variant 1, mRNA [NM_025201]
A_24_P295999	CD4	NM_000616	0.000567581	-1.16996	0.00536606		GTGCCCACTCTCCACCCCTGCTCCCCTGAGCTGAAATAAAAATACAATAAACTTACTATA	ref|Homo sapiens CD4 molecule (CD4), transcript variant 1, mRNA [NM_000616]
A_32_P80523	ENST00000416191	ENST00000416191	1.5086e-05	-1.16986	0.000564052		AAACTCACTTGCCAATTATTTGATTTTCAGGATATCTGACTTTTGTTAATTACTGAAAAT	Unknown
A_32_P1381	HMGN2	M12623	7.80329e-06	-1.16977	0.00038457		AGCCTTGTGGTATAGAAAAACAAATTTGTTTTTATGTCCTCGTCTCCCTTTCCCTCTTTC	gb|Human non-histone chromosomal protein HMG-17 mRNA, complete cds. [M12623]
A_23_P29257	H1F0	NM_005318	1.19755e-05	-1.1689	0.000493325		AGACTTACTGCAGTCGATTTGGGATTTGCTAAGTAGTTTTACAGAGCTAGATCTGTGTGC	ref|Homo sapiens H1 histone family, member 0 (H1F0), mRNA [NM_005318]
A_24_P170983	ESPNL	NM_194312	7.78454e-05	-1.16841	0.0015109		TTCCTCCACTGCTGAAGACCCTGCTGTAGAGCTGAAGCTGAACATGTGTTTGCTAAATAA	ref|Homo sapiens espin-like (ESPNL), mRNA [NM_194312]
A_24_P43723	GJC3	NM_181538	1.16592e-05	-1.16753	0.000486487		TGTTTGGAGTCAGCGGTTTCTGTCTCTTGTTTACTTTTTTGGAGCTTGTGCTTCTGGGTT	ref|Homo sapiens gap junction protein, gamma 3, 30.2kDa (GJC3), mRNA [NM_181538]
A_23_P66347	A_23_P66347	A_23_P66347	0.000279503	-1.16707	0.00338592		CAAGAGCTGGGAGCAGCACAAGGACCCAGCCTTTGTTCTGCACTTAATAAATGTTTGCTA	Unknown
A_23_P33643	IL7R	NM_002185	1.8645e-05	-1.1653	0.000629431		GCAATGAGTGAACTGACTGTGGCTACATTCTTGAAGATATACGGGAGAGACGTATTATTA	ref|Homo sapiens interleukin 7 receptor (IL7R), transcript variant 1, mRNA [NM_002185]
A_24_P322426	PTGIR	NM_000960	1.10009e-05	-1.16462	0.000473558		CATCTTCCTCTGCAACGGCTCGGTCACCCTCAGCCTCTGCCGCATGTACCGCCAGCAGAA	ref|Homo sapiens prostaglandin I2 (prostacyclin) receptor (IP) (PTGIR), mRNA [NM_000960]
A_23_P62768	TMEM54	NM_033504	0.000120111	-1.16456	0.00197189		GCAAGCAACTCTGCTCTGTGACCAGGCCAGGATTCCTGGAGCTGGCCTGAGAGGGCTCAA	ref|Homo sapiens transmembrane protein 54 (TMEM54), mRNA [NM_033504]
A_23_P212545	RAB5A	NM_004162	9.06765e-06	-1.16346	0.000421236		TTCAGCTGTACTGTAAATAGGGTACTGCATTGTAGTCTCCATATCTGTATTACTTTTCTG	ref|Homo sapiens RAB5A, member RAS oncogene family (RAB5A), transcript variant 1, mRNA [NM_004162]
A_32_P703	LOC646626	NR_045484	4.08405e-06	-1.16338	0.000257271		TGAGAAGTGTGGATGAAAAGCTACAGGTAGAGCCCTGGGCCCAAGACGGTGGCTTGGACA	ref|Homo sapiens uncharacterized LOC646626 (LOC646626), long non-coding RNA [NR_045484]
A_23_P7512	CTC-338M12.4	NR_109909	9.20365e-05	-1.16335	0.00165375		TGAACACCTCCTGTGGCTACCCAACTTTTCACACATCTTACTGATTATAGGCCTTGCTGT	ref|Homo sapiens uncharacterized LOC101928649 (CTC-338M12.4), long non-coding RNA [NR_109909]
A_23_P168818	IMPA1	NM_005536	5.58152e-05	-1.16245	0.00122028		TGGCATTATTGTTACTGAAGCTGGTGGCGTGCTAATGGATGTTACAGGTGGACCATTTGA	ref|Homo sapiens inositol(myo)-1(or 4)-monophosphatase 1 (IMPA1), transcript variant 1, mRNA [NM_005536]
A_23_P44177	C3orf38	NM_173824	9.88406e-06	-1.16216	0.00044412		TCGTGAGCCCTCGTTTGCTGTCACTAGTAAAAGAAGAATTTCTTTTTCTCAGCCCCAACC	ref|Homo sapiens chromosome 3 open reading frame 38 (C3orf38), mRNA [NM_173824]
A_23_P66241	MT1M	NM_176870	1.23162e-05	-1.16182	0.000504154		TTTTTTCAATACGATACTGAGCCATTTGCTGCATTTCTTTTTATGTTAAATATGTGAGTG	ref|Homo sapiens metallothionein 1M (MT1M), mRNA [NM_176870]
A_32_P116556	ZNF469	NM_001127464	1.45414e-05	-1.16148	0.000552094		GGGGCCCTGAGGTTGTACTGTAAACATCATAGTGACTTGTCTTTTCAAATATATTCCCAC	ref|Homo sapiens zinc finger protein 469 (ZNF469), mRNA [NM_001127464]
A_23_P56913	CIB4	NM_001029881	2.52437e-05	-1.16081	0.00075163		TGAGTGAGTCGGATCTGGACAATGACAACATGCTGTCCTTCTCAGAGTTTGAACATGCAA	ref|Homo sapiens calcium and integrin binding family member 4 (CIB4), mRNA [NM_001029881]
A_23_P386254	NKX3-2	NM_001189	5.68588e-05	-1.16012	0.00123642		TGGTTTCTTTTTATTTGTGTAAAGGAGGTTAAGACGTGTCGCACTTTTCAGTTGTTTGTA	ref|Homo sapiens NK3 homeobox 2 (NKX3-2), mRNA [NM_001189]
A_23_P404094	THAP7-AS1	NR_027052	3.92436e-05	-1.16012	0.000977323		TTATCTGGAGGAGGAATCTCTCAAAGTACAACACAGGAGAAAGACAGTATCGCAATACAG	ref|Homo sapiens THAP7 antisense RNA 1 (THAP7-AS1), transcript variant 2, long non-coding RNA [NR_027052]
A_23_P217528	KLF8	NM_007250	6.22427e-06	-1.15908	0.000332567		TTTCTGAGTTTGAGGCACATTCCCAGTGAATAAGCTGAGTCCCATACCACACTCAAAAGG	ref|Homo sapiens Kruppel-like factor 8 (KLF8), transcript variant 1, mRNA [NM_007250]
A_23_P18406	CAMK2N2	NM_033259	8.149e-05	-1.15851	0.00154483		CCCGGGAGGCGGAGGCGCGGGGGAGGAGGCCCCGCTTGGCTCCTCAGCCCCGGATGCTGC	ref|Homo sapiens calcium/calmodulin-dependent protein kinase II inhibitor 2 (CAMK2N2), mRNA [NM_033259]
A_24_P80406	NCBP2-AS2	NR_024388	5.16082e-06	-1.15751	0.000293019		CGCAGCTGGTGGAACGTCTGTCAGAGTCGCGGCCTATCCGACGTGCGGCGCAGCTCACGG	ref|Homo sapiens NCBP2 antisense RNA 2 (head to head) (NCBP2-AS2), long non-coding RNA [NR_024388]
A_24_P108281	A_24_P108281	A_24_P108281	3.31272e-05	-1.15659	0.000890145		ATAACAGCTTTACTGGCGTTACCAGAAAAAGATAAAATAATTACATTCCACATTTGTAAG	Unknown
A_32_P156746	A_32_P156746	A_32_P156746	1.63465e-05	-1.15653	0.000584126		GAGATTGTCCAGAGTCCTATGACAGACCTTCAAGGTTTTAAGTTCCACAGACTTGGACTT	Unknown
A_32_P159254	LINC01232	AK123584	1.68148e-05	-1.15616	0.000596326		TTAAAGGGTTGCTTTAAGTGGGATAGAAAAACCTTAAGGAAAGTTCATAGTAGGTCCTCA	gb|Homo sapiens cDNA FLJ41590 fis, clone CTONG2021132. [AK123584]
A_23_P44088	MCF2L-AS1	NR_034002	1.16954e-05	-1.15594	0.000486743		CACGAATGGTTTGGGAATTCAAGCATCATATGGCTGAGGTTTGAACTACAGCTCATGCCA	ref|Homo sapiens MCF2L antisense RNA 1 (MCF2L-AS1), long non-coding RNA [NR_034002]
A_24_P184388	LRTOMT	NM_145309	2.73014e-05	-1.15408	0.000791062		TAAAGTAGATCAGTAATTTCCAAACTCTTCACAGAGTACCAGGGTCTGTAGAGATGCCTC	ref|Homo sapiens leucine rich transmembrane and O-methyltransferase domain containing (LRTOMT), transcript variant 1, mRNA [NM_145309]
A_32_P222571	THC2717907	THC2717907	9.94686e-06	-1.15392	0.000444234		AGAGGTGTCCCCACCGTCCCCGCTAGCAGCGCTGGTTATATTGTGGGCCAACCTTTAAAA	tc|Q4IZP3_AZOVI (Q4IZP3) Outer membrane porin, partial (3%) [THC2717907]
A_32_P8724	THC2678411	THC2678411	0.000268915	-1.15366	0.00330695		CTTTAAGTCTACCCCAGCCCCCACGCCTTTTTAAAAACTCCCTGTGTTCGGAGAGCAAGT	tc|Q34Z38_9GAMM (Q34Z38) Outer membrane efflux protein precursor, partial (5%) [THC2678411]
A_24_P776523	LOC100506674	NR_109862	3.41529e-05	-1.15172	0.000902893		AAAGTGCTTCAAAGATGTTTATTAAAAAGTTGTCATAAAAATGTGAAGTAGATGTAGCAT	ref|Homo sapiens uncharacterized LOC100506674 (LOC100506674), transcript variant 1, long non-coding RNA [NR_109862]
A_23_P112311	TRIM32	NM_012210	3.09745e-06	-1.15097	0.000220423		AGACATCATATTCCCGTAACATTATGTCTCAGTCTGATCGTCTTTACCAGTATGAAAGTC	ref|Homo sapiens tripartite motif containing 32 (TRIM32), transcript variant 1, mRNA [NM_012210]
A_24_P350124	RNF213	NM_020954	0.000201277	-1.15021	0.00272684		GCAGATTCTGAGAACAATAACTCCACAATGGCGTCGGCCTCGGAGGGTGAAATGGAGTGT	ref|Homo sapiens ring finger protein 213 (RNF213), transcript variant 2, mRNA [NM_020954]
A_24_P913056	PLEC	NM_201384	0.00031931	-1.14963	0.00368327		GAACCAGCTCGGAGGACAACCTGTACCTGGCTGTGCTCAGGGCCTCTGAGGGCAAGAAAG	ref|Homo sapiens plectin (PLEC), transcript variant 11, mRNA [NM_201384]
A_23_P202345	ADO	NM_032804	0.000222656	-1.14954	0.00292351		ACGAGCAATTTGGAAGAAAAAACCTAAGGTGCTTTTCAAAAGAGTAACTGAAATTGTTGC	ref|Homo sapiens 2-aminoethanethiol (cysteamine) dioxygenase (ADO), mRNA [NM_032804]
A_24_P896373	A_24_P896373	A_24_P896373	0.000108034	-1.14914	0.00184108		TGACTGAAGGCCTCCCTGAGCACAGGGCCCATTAAAACCAGGTTCCTCCCTGGGGCGTCT	Unknown
A_24_P241815	JUNB	NM_002229	1.43875e-05	-1.14877	0.000548097		GCTTTGTCAAAGCCCTGGACGATCTGCACAAGATGAACCACGTGACACCCCCCAACGTGT	ref|Homo sapiens jun B proto-oncogene (JUNB), mRNA [NM_002229]
A_32_P9048	VIM-AS1	NR_108061	0.000287383	-1.14777	0.00344763		ACTTAGTAGTATATTATGTATTGGCTGTCCCACATTTTGAAATTTAATGGACTCGTGGTG	ref|Homo sapiens VIM antisense RNA 1 (VIM-AS1), transcript variant 1, long non-coding RNA [NR_108061]
A_23_P251293	SNCG	NM_003087	2.79894e-05	-1.14719	0.000800591		TGCGCAAGGAGGACTTGAGGCCATCTGCCCCCCAACAGGAGGGTGTGGCATCCAAAGAGA	ref|Homo sapiens synuclein, gamma (breast cancer-specific protein 1) (SNCG), mRNA [NM_003087]
A_24_P561165	A_24_P561165	A_24_P561165	3.39662e-05	-1.14636	0.00090147		CGATTTTTCTTCATGACCTTAACCTGTGTGGGCTAACAGAGGACCCAGATCTTACAGGTT	Unknown
A_23_P317760	FAM217A	NM_173563	0.0133605	-1.14505	0.0463763		TGGTTCACTTGGTAGACTATTCTATTCAAAAGGCTACTCTTTTTTCAGTGATTGTTTTCC	ref|Homo sapiens family with sequence similarity 217, member A (FAM217A), mRNA [NM_173563]
A_23_P69941	EPB41L4A-AS2	NR_027706	6.5196e-05	-1.1433	0.0013558		GCGACTTTTGATGGAGTTTCCTCTCATAGTGATTTGCCACAAAGGACCTTCTGTAGGAAG	ref|Homo sapiens EPB41L4A antisense RNA 2 (head to head) (EPB41L4A-AS2), long non-coding RNA [NR_027706]
A_23_P142424	IGFLR1	NM_024660	0.000134831	-1.14213	0.00210247		ATGCATTGCGGGTGCTGTCCAAGCTTGGCTCATCTGGGGTTTGCTGGGCTTAACACCCAA	ref|Homo sapiens IGF-like family receptor 1 (IGFLR1), mRNA [NM_024660]
A_32_P86739	CASC10	NM_001010911	5.80597e-06	-1.14155	0.000318003		CTGACTTTTCCCAGCTAAGTTTCCCCTCAATAAAAAGCCCGCTTTCTGGGAAAGACAGAA	ref|Homo sapiens cancer susceptibility candidate 10 (CASC10), mRNA [NM_001010911]
A_24_P76635	ACTR3C	NM_001164458	6.19332e-06	-1.14108	0.000331845		TAATAACATACCGACACTTACATCTGGGTGAATAATTTCATCAAATCTCTTAACTCACGC	ref|Homo sapiens ARP3 actin-related protein 3 homolog C (yeast) (ACTR3C), transcript variant 1, mRNA [NM_001164458]
A_32_P131347	FAM83B	NM_001010872	3.38666e-05	-1.14042	0.000900529		TCTGGATGAATTCAGCTTTACTCAAGATCCACATATTCAAGTATCATTCCACAGATATTC	ref|Homo sapiens family with sequence similarity 83, member B (FAM83B), mRNA [NM_001010872]
A_24_P273143	LINC00152	NR_024204	0.000118246	-1.1402	0.00195841		ACAGGAAGCTCTATGACACACTTGATCGAATATGACAGACACCGAAAATCACGACTCAGC	ref|Homo sapiens long intergenic non-protein coding RNA 152 (LINC00152), transcript variant 1, long non-coding RNA [NR_024204]
A_24_P912058	HEXA	S76980	0.000177664	-1.14007	0.00250985		ATATCTATCCTATGGCCCTGCTGGAAGGATTTCTACGTAGTGGAACCCCTGGCATTTGAA	gb|HEXA {HEXA4bpDeltaA mutation, exon 11} [human, Tay-Sachs disease patient, mRNA Partial Mutant, 78 nt]. [S76980]
A_23_P254181	LINC01260	NR_034104	3.77911e-05	-1.13998	0.000957739		GTGTAGCTGCCCATATGCCCTCAAAATCACCTCTACATGGCAATAGCTACTTACTGCTAA	ref|Homo sapiens long intergenic non-protein coding RNA 1260 (LINC01260), long non-coding RNA [NR_034104]
A_24_P245298	TNFSF12	NM_003809	4.25806e-05	-1.13949	0.00102203		CCTCCCTTGAGAATTCCCTGTGGATTTTTAAAACAGATATTATTTTTATTATTATTGTGA	ref|Homo sapiens tumor necrosis factor (ligand) superfamily, member 12 (TNFSF12), transcript variant 1, mRNA [NM_003809]
A_24_P134526	TSPO	NM_000714	1.59735e-05	-1.13893	0.000576595		GAAAGAGCTGGGAGGCTTCACAGAGAAGGCTGTGGTTCCCCTGGGCCTCTACACTGGGCA	ref|Homo sapiens translocator protein (18kDa) (TSPO), transcript variant PBR, mRNA [NM_000714]
A_32_P235358	LOC100130476	NR_049793	9.10408e-05	-1.13891	0.00164483		TGCTTACATGTCTAAGGCCTGAAAAATTGGTAGTGACATCCCAAAATAAATGAAGGTTTT	ref|Homo sapiens uncharacterized LOC100130476 (LOC100130476), long non-coding RNA [NR_049793]
A_23_P331908	LOC101060179	XM_003959932	3.08021e-05	-1.13842	0.0008488		TGCTGGAATCAAAGATTGCCTTCCGAAGTATTTTTGTTAAGATGGCAATAAAAAGAAATC	ref|PREDICTED: Homo sapiens uncharacterized LOC101060179 (LOC101060179), mRNA [XM_003959932]
A_23_P364613	HOGA1	NM_138413	1.0257e-05	-1.1384	0.000452469		AGTATCAGCTTAAGAAACTTGATCAGGAAAGTGACACTGGTCTTTCAAAGAGCCCTCTTT	ref|Homo sapiens 4-hydroxy-2-oxoglutarate aldolase 1 (HOGA1), transcript variant 1, mRNA [NM_138413]
A_24_P261567	GDPD5	NM_030792	0.000124832	-1.13837	0.00201292		TTTCTCAGAGATCAGCGATGGTGTAGAGGTCTCCGATGTGCTCTCCGTATGTTCAGACAA	ref|Homo sapiens glycerophosphodiester phosphodiesterase domain containing 5 (GDPD5), mRNA [NM_030792]
A_23_P15357	LGALS3BP	NM_005567	0.000108369	-1.13824	0.00184581		GGGCCTTTGGTCAAATATTCTTCTGATTACTTCCAAGCCCCCTCTGACTACAGATACTAC	ref|Homo sapiens lectin, galactoside-binding, soluble, 3 binding protein (LGALS3BP), mRNA [NM_005567]
A_24_P204515	BG187898	BG187898	2.70618e-05	-1.13805	0.000788054		CATCCGATCTCACAGCAGAGTCATCTCCTATGCAGGCTGCCTGACTCAGACATCTCTCTT	gb|RST6901 Athersys RAGE Library Homo sapiens cDNA, mRNA sequence [BG187898]
A_24_P913227	CDC23	ENST00000394884	1.146e-05	-1.13769	0.000485048		CATCCATATTTAGAACCAATGGAAAAGTTAAATCTTTTAAATAGCTTAGCAGTGGGCCAC	ens|cell division cycle 23 [Source:HGNC Symbol;Acc:1724] [ENST00000394884]
A_23_P145006	SCGB3A2	NM_054023	0.00130638	-1.13752	0.00933904		ATCCTCCCTGCCTGAAACCTGTTCTACCAATTATAGATCAAATGCCCTAAAATGTAGTGA	ref|Homo sapiens secretoglobin, family 3A, member 2 (SCGB3A2), mRNA [NM_054023]
A_23_P307328	WHSC1	NM_007331	1.30562e-05	-1.13751	0.000516173		TGCATAGATCCCATAGTGTGCATCATGTTCCTTATATGAAAACGTTTAAATTACTGGGTC	ref|Homo sapiens Wolf-Hirschhorn syndrome candidate 1 (WHSC1), transcript variant 8, mRNA [NM_007331]
A_24_P912382	HLA-A	ENST00000551120	7.14456e-06	-1.13738	0.000365456		CTCACCCTGAGACGGGATAGAAAAGGAGGGAGTTGCTCTCAGGCTGCAAGCAGTGACAGT	ens|major histocompatibility complex, class I, A [Source:HGNC Symbol;Acc:4931] [ENST00000551120]
A_23_P208866	GMFG	NM_004877	1.9717e-05	-1.13713	0.000651445		CTCCAAGAAAAGTTGTCTTTCTTTCGTTGATCTCTGGGCTGGGGACTGAATTCCTGATGT	ref|Homo sapiens glia maturation factor, gamma (GMFG), mRNA [NM_004877]
A_23_P19576	SF3B5	NM_031287	1.10079e-05	-1.13663	0.000473558		TGACCTGCCTTCATGTGGACCCTTAGAACAGCACTGGGAGACCAGCAGGACTCCTGAGAA	ref|Homo sapiens splicing factor 3b, subunit 5, 10kDa (SF3B5), mRNA [NM_031287]
A_23_P414308	FLCN	NM_144606	9.28469e-05	-1.13637	0.00166277		GCCTTCGGGAAGCTCACCCTCCGATCTCGGTGTGATTGTTGTGATTGTTGTGATTTCCTG	ref|Homo sapiens folliculin (FLCN), transcript variant 2, mRNA [NM_144606]
A_23_P360482	LINC01023	NR_046368	0.00247188	-1.13584	0.0143512		TCGCCCTCGATGCTGCTTCCCGCTGGGAGCCTCCTTCTGACGGCGGAAAGGAGCTTCACC	ref|Homo sapiens long intergenic non-protein coding RNA 1023 (LINC01023), long non-coding RNA [NR_046368]
A_23_P218523	MFSD12	ENST00000398558	2.66808e-05	-1.13584	0.000783937		TGGAATCAGATGGGATGGCTGCACGGCGTGGTGAAGGTACTGAACGCCACCTCACTGTAA	ens|major facilitator superfamily domain containing 12 [Source:HGNC Symbol;Acc:28299] [ENST00000398558]
A_23_P151529	C14orf132	NM_001282463	1.17985e-05	-1.13514	0.000489051		ATCTTTTGCAGAAACCTTACTATTATAACTTGCTACTCTCCAGATACCAATTCTTCATGC	ref|Homo sapiens chromosome 14 open reading frame 132 (C14orf132), transcript variant 1, mRNA [NM_001282463]
A_23_P55319	FLOT2	NM_004475	6.22331e-05	-1.13449	0.00131642		TCTAGCCCTGTTGGGGACAGAAAAGTGTGTAGACCTTCTTCCTGCTAGGGCTGCACTGTC	ref|Homo sapiens flotillin 2 (FLOT2), mRNA [NM_004475]
A_23_P250516	LOC101928710	NR_110848	2.70643e-05	-1.13314	0.000788054		CTGCATCCTTTCCAGCAAGATGTCATTCTGAGATTTTTGTCATTCCTGGGCGTTATGAGG	ref|Homo sapiens uncharacterized LOC101928710 (LOC101928710), transcript variant 1, long non-coding RNA [NR_110848]
A_24_P19175	ZNF358	NM_018083	6.5952e-05	-1.13287	0.00136364		GCTCCAGCACCTGCACGTGCATTCGGGCGAGCGTCCCTATCGCTGTCAGCTCTGCGGGAA	ref|Homo sapiens zinc finger protein 358 (ZNF358), mRNA [NM_018083]
A_23_P163099	POLE2	NM_002692	0.000161406	-1.13196	0.00237445		AAAGATGCTATGTTTGTGTTTTTATCTGATGTTTGGTTGGACCAGGTGGAAGTATTGGAA	ref|Homo sapiens polymerase (DNA directed), epsilon 2, accessory subunit (POLE2), transcript variant 1, mRNA [NM_002692]
A_32_P71675	SMIM1	NM_001163724	0.000148337	-1.13183	0.0022486		CAGGAGAGCCACGTCCACTATAGTAGGTGGGAGGACGGCAGCAGGGACGGAGTCAGCCTA	ref|Homo sapiens small integral membrane protein 1 (Vel blood group) (SMIM1), transcript variant 1, mRNA [NM_001163724]
A_23_P39364	HOMER3	NM_004838	4.11152e-06	-1.13176	0.000257981		TGGCAGCTTTGGGGCTGTTTTTGAGCTTCTCATTGTGTAGAATTTCTAGATCCCCCGATT	ref|Homo sapiens homer homolog 3 (Drosophila) (HOMER3), transcript variant 2, mRNA [NM_004838]
A_23_P145874	SAMD9L	NM_152703	4.41875e-06	-1.13176	0.000270462		CATTGATATCCACTGGTCACATCATAACTGTCTATAGGGCAATAAAATCTGTGTTAAACT	ref|Homo sapiens sterile alpha motif domain containing 9-like (SAMD9L), mRNA [NM_152703]
A_24_P267748	NDOR1	NM_014434	0.000684135	-1.13148	0.0060507		AAGCGGGACTGTCTGACCCTCATCCCTGCCTTCTCCCGGGAACAGGAGCAGAAAGTATAT	ref|Homo sapiens NADPH dependent diflavin oxidoreductase 1 (NDOR1), transcript variant 2, mRNA [NM_014434]
A_24_P247106	AK3	NM_016282	5.14543e-06	-1.13091	0.000293019		AATTCCAGAAAGAAAGCAACTGGATTTACAGATTTATTGTGAGACACAAATTCACTGCTG	ref|Homo sapiens adenylate kinase 3 (AK3), transcript variant 1, mRNA [NM_016282]
A_23_P115091	RAB25	NM_020387	3.14894e-05	-1.1301	0.000864063		GATGGCTGAAGGAGCTCTATGACCATGCTGAAGCCACGATCGTCGTCATGCTCGTGGGTA	ref|Homo sapiens RAB25, member RAS oncogene family (RAB25), mRNA [NM_020387]
A_23_P345139	MFSD12	NM_174983	0.000220302	-1.12939	0.00289966		GCCCTCTGGAGGATTTGGGGTGCCCCTCTCGGCAGGGAACAGGAAGTAGGAATCCCAGAA	ref|Homo sapiens major facilitator superfamily domain containing 12 (MFSD12), transcript variant 3, mRNA [NM_174983]
A_32_P42213	A_32_P42213	A_32_P42213	8.40497e-05	-1.12902	0.00157423		CGGATCCAGGTACTGCCGCAGCACGTGCAAGATGGGATCCTTGTTCCGCTCCGCGGCCGC	Unknown
A_23_P6433	MB	NM_203377	3.83579e-05	-1.12869	0.00096653		GGAGTTCATCTCGGAATGCATCATCCAGGTTCTGCAGAGCAAGCATCCCGGGGACTTTGG	ref|Homo sapiens myoglobin (MB), transcript variant 2, mRNA [NM_203377]
A_32_P155506	UBE2E2	NM_152653	3.37793e-05	-1.12772	0.000900196		TGCAAACAATGTTGGAGCTGTAATAGTAAGAGCTTTCTTACAAAGCTTTGTATTACTGTG	ref|Homo sapiens ubiquitin-conjugating enzyme E2E 2 (UBE2E2), mRNA [NM_152653]
A_32_P43409	SRP14-AS1	NR_040059	1.07652e-05	-1.1269	0.000469135		CGGATTTTCTGACGCATATGAAGAGTGAGAACTGTCTACATCTAAGTCTTCTTTGAGAAC	ref|Homo sapiens SRP14 antisense RNA1 (head to head) (SRP14-AS1), transcript variant 1, long non-coding RNA [NR_040059]
A_23_P436259	ERN1	AK055561	1.12898e-05	-1.12658	0.000479098		GTATTGTTCAGGATGTGAGCGTGGCAAATTTGTCCGTGTTCTGTTTAATGACCTCTTTAA	gb|Homo sapiens cDNA FLJ30999 fis, clone HLUNG1000110. [AK055561]
A_23_P93591	GJA1	NM_000165	0.000168251	-1.12503	0.00242932		TGGAGAAGAAAAAAGGTGCTGTAGAAAGTGCACCAGGTGTTAATTTTGTCCGGTGGAGGT	ref|Homo sapiens gap junction protein, alpha 1, 43kDa (GJA1), mRNA [NM_000165]
A_23_P402892	NLRC5	NM_032206	1.10715e-05	-1.12502	0.000473558		TGCTGCCGAAGATGGGCCGGCTGAAGAGAGTGGACCTGGAGAAGAATCAGATCACAGCTT	ref|Homo sapiens NLR family, CARD domain containing 5 (NLRC5), mRNA [NM_032206]
A_23_P2554	MLEC	NM_014730	1.14985e-05	-1.12404	0.000485411		ATTGAGTTTGTCAAGGGGTACTATGACAATCCCAAGGTCTGTGCACTCTACATCATGGCT	ref|Homo sapiens malectin (MLEC), mRNA [NM_014730]
A_23_P347040	DTX3L	NM_138287	7.54594e-06	-1.12129	0.00037822		AGCTGATTTTTACAGTGGGGTACTCTCGCGTATTAGGAGTCTCAGATGTCATCACTTGGA	ref|Homo sapiens deltex 3 like, E3 ubiquitin ligase (DTX3L), mRNA [NM_138287]
A_32_P175349	LOC100996291	NR_073178	0.000439782	-1.12003	0.00453567		AAAGATTAGAGGCCTCGCTGCCGCCCCAAGTTAGAGGACAAGTTCCTGGAAGGAGGAGGA	ref|Homo sapiens uncharacterized LOC100996291 (LOC100996291), long non-coding RNA [NR_073178]
A_23_P133236	PCDHB14	NM_018934	0.00236636	-1.11994	0.0139082		CTTTTTGCATAATCTTTTGTGGATTCTTGGTTGTACTGTAGTTGCATGCATGATTATAGC	ref|Homo sapiens protocadherin beta 14 (PCDHB14), mRNA [NM_018934]
A_23_P153651	FSD1	NM_024333	3.45785e-05	-1.11975	0.000909845		CTCCTGGTGCCTGCACGTCAACAATTGGCTGCAGGTCAGCTTCACGGCCAAGCACGCCAA	ref|Homo sapiens fibronectin type III and SPRY domain containing 1 (FSD1), mRNA [NM_024333]
A_23_P53298	BLOC1S1	NM_001487	8.15895e-05	-1.11942	0.00154561		AAGGAAATTGGGGATGTGGAGAACTGGGCTCGGAGCATCGAGCTGGACATGCGCACCATT	ref|Homo sapiens biogenesis of lysosomal organelles complex-1, subunit 1 (BLOC1S1), transcript variant 1, mRNA [NM_001487]
A_24_P876862	GTF2IRD2	NM_001281447	5.18177e-05	-1.11899	0.00115392		TCTCCTAGAAACGATCCTAACACATCTTCTTGGATTCAGCTTACCAAATAAACACTGCTT	ref|Homo sapiens GTF2I repeat domain containing 2 (GTF2IRD2), transcript variant 2, mRNA [NM_001281447]
A_23_P129101	HEXA	NM_000520	0.000239833	-1.11891	0.00306576		GCCCTGACTGGAAGGATTTCTACGTAGTGGAACCCCTGGCATTTGAAGGTACCCCTGAGC	ref|Homo sapiens hexosaminidase A (alpha polypeptide) (HEXA), mRNA [NM_000520]
A_24_P170357	A_24_P170357	A_24_P170357	3.28087e-05	-1.11879	0.000884524		CACTGGGTGACCATGCTTTGGGATTTTCATAGTTTGAGTAATTCCTATGGGCTCTACCAC	Unknown
A_23_P170453	CST5	NM_001900	9.49413e-05	-1.11852	0.00168936		AACTTGGACAACTGTCCCTTCAATGACCAGCCAAAACTGAAAGAGGAAGAGTTCTGCTCT	ref|Homo sapiens cystatin D (CST5), mRNA [NM_001900]
A_23_P203439	KCNC1	NM_004976	3.21457e-05	-1.11838	0.000874659		CCCGTCATCGTGAACAATTTCGGGATGTATTACTCCTTAGCCATGGCTAAGCAGAAACTA	ref|Homo sapiens potassium voltage-gated channel, Shaw-related subfamily, member 1 (KCNC1), transcript variant B, mRNA [NM_004976]
A_24_P919304	ENST00000476794	ENST00000476794	2.01194e-05	-1.11816	0.000659564		GCTAAAAGCAAGGAACTATATTATTAACAATCTTGGCTTTACTGTAGTTTAAGGCAGGTG	ens|fibronectin type III domain containing 3B [Source:HGNC Symbol;Acc:24670] [ENST00000476794]
A_24_P210637	CHST14	NM_130468	4.24513e-05	-1.11763	0.00101968		AGCCTTGTGCCGTGCACTATGACTTTGTGGGCTCCTATGAGAGGCTGGAGGCTGATGCAA	ref|Homo sapiens carbohydrate (N-acetylgalactosamine 4-0) sulfotransferase 14 (CHST14), mRNA [NM_130468]
A_24_P917897	A_24_P917897	A_24_P917897	3.20402e-05	-1.11755	0.000872524		TCTGCTGCACACTTCCCTCATATTTCACAGGTCCCTAGGATTACCAACATATTCAAAGTA	Unknown
A_23_P337729	TMEM180	NM_024789	7.43393e-05	-1.11732	0.00146681		TGGTTTCTCTGAGAGGTTTCTCTGCTTCGGCTGTGCTTGAAGTGGCATGCCTCCTCTGCT	ref|Homo sapiens transmembrane protein 180 (TMEM180), mRNA [NM_024789]
A_23_P308150	AMER1	NM_152424	9.91194e-06	-1.11717	0.000444234		CAACATATACTTCTTTGCTGAATGCTAATAAACTTCTGGGTTCAAGAGGGAACTCCTCAG	ref|Homo sapiens APC membrane recruitment protein 1 (AMER1), mRNA [NM_152424]
A_23_P127220	DNAJC12	NM_021800	8.98016e-05	-1.1171	0.00163597		AGTGGGAAGCTTTGAATGACTCAGTGAAGACGTCAATGCACTGGGTTGTCAGAGGTAAAA	ref|Homo sapiens DnaJ (Hsp40) homolog, subfamily C, member 12 (DNAJC12), transcript variant 1, mRNA [NM_021800]
A_23_P350719	PRSS30P	NR_026864	1.25061e-05	-1.11675	0.000508325		CACCCAGGTGCTAAGCTACACAGACTGGATTCAGAGAACCCTGGCTGAATCTCACTCAGG	ref|Homo sapiens protease, serine, 30, pseudogene (PRSS30P), non-coding RNA [NR_026864]
A_32_P115446	XLOC_011834	TCONS_00024522	1.84379e-05	-1.11672	0.000627103		CAGGATGGCCAATTCAGAACTTCTTACTAGTGCTGAATTCAATAAAGGTTTAATAACACA	linc|BROAD Institute lincRNA (XLOC_011834), lincRNA [TCONS_00024522]
A_23_P62115	TIMP1	NM_003254	2.68863e-05	-1.11613	0.000786366		CATGGAGAGTGTCTGCGGATACTTCCACAGGTCCCACAACCGCAGCGAGGAGTTTCTCAT	ref|Homo sapiens TIMP metallopeptidase inhibitor 1 (TIMP1), mRNA [NM_003254]
A_24_P143032	CDC42EP1	NM_152243	4.34175e-05	-1.11599	0.00103597		TCGCCGCTCTGACTCTCTCTTGTCCTTCCGCCTGGACCTCGACCTTGGGCCCTCACTCCT	ref|Homo sapiens CDC42 effector protein (Rho GTPase binding) 1 (CDC42EP1), mRNA [NM_152243]
A_23_P346798	THC2481344	THC2481344	1.74505e-05	-1.1154	0.000606914		CTCCTCATTCTCTCCCTAATAAAAATTGGAGCTCTTTTCCACATGGCAAGGGGTCTCCTT	tc|V2R_HUMAN (P30518) Vasopressin V2 receptor (Renal-type arginine vasopressin receptor) (Antidiuretic hormone receptor) (AVPR V2), complete [THC2481344]
A_23_P205177	F10	NM_000504	5.04471e-05	-1.11514	0.00113415		GTCATCAAGCACAACCGGTTCACAAAGGAGACCTATGACTTCGACATCGCCGTGCTCCGG	ref|Homo sapiens coagulation factor X (F10), mRNA [NM_000504]
A_23_P316812	AKR7A2P1	NR_002796	0.000207846	-1.11497	0.00278696		GTATAAGGACAAGGACAGGAAACAGCCCATGGGCCGCTTCTTTGGGACTCAATGGGCAGA	ref|Homo sapiens aldo-keto reductase family 7, member A2 pseudogene 1 (AKR7A2P1), non-coding RNA [NR_002796]
A_24_P89457	CDKN1A	NM_078467	1.48326e-05	-1.11407	0.000558813		TCTGCTGCAGGGGACAGCAGAGGAAGACCATGTGGACCTGTCACTGTCTTGTACCCTTGT	ref|Homo sapiens cyclin-dependent kinase inhibitor 1A (p21, Cip1) (CDKN1A), transcript variant 2, mRNA [NM_078467]
A_24_P834210	A_24_P834210	A_24_P834210	0.00410447	-1.11314	0.0203738		GGTGCTCACGCTCACACCCGCACCCATCGCAAAAACGCAGCTGTGCAGGCCGAGGGCGGC	Unknown
A_32_P211248	LINC01405	NR_036513	0.000366616	-1.11289	0.00402974		GTGCTGCTGCTTCTGAAAATCAGAAGAGTGAGGATGAAATAAAGTCTTCATAAAGGAAAA	ref|Homo sapiens long intergenic non-protein coding RNA 1405 (LINC01405), long non-coding RNA [NR_036513]
A_23_P22119	PLEC	NM_201380	0.000460119	-1.11285	0.00466882		GTTCCAGCCGGCATGGCTGGGAACTGCAGACCTGTCCTCCTGGTGGGTCCAGGGGCCCCT	ref|Homo sapiens plectin (PLEC), transcript variant 6, mRNA [NM_201380]
A_32_P199506	BU191598	BU191598	0.000740314	-1.11223	0.00637856		GATCCTCTGAGGTTTCCAGGAAGACCCCCGCCCTAATCCTCTGAAGGTCGGAGGTCACAG	gb|AGENCOURT_8099541 NIH_MGC_102 Homo sapiens cDNA clone IMAGE:6254414 5', mRNA sequence [BU191598]
A_23_P250874	FKBP6	NM_003602	9.95757e-05	-1.1122	0.00173997		AAACGTGTTTTCACAGGTGCTGTTTTCTGTTTTCCGTGTTCGTAACAGAAGGGAGGGGAA	ref|Homo sapiens FK506 binding protein 6, 36kDa (FKBP6), transcript variant 1, mRNA [NM_003602]
A_23_P317056	ND6	ENST00000361681	0.00213718	-1.11198	0.0129515		TTTTAATTTATTTAGGGGGAATGATGGTTGTCTTTGGATATACTACAGCGATGGCTATTG	ens|mitochondrially encoded NADH dehydrogenase 6 [Source:HGNC Symbol;Acc:7462] [ENST00000361681]
A_24_P79054	TGFB1	NM_000660	0.000190564	-1.11152	0.00263439		CAACTATTGCTTCAGCTCCACGGAGAAGAACTGCTGCGTGCGGCAGCTGTACATTGACTT	ref|Homo sapiens transforming growth factor, beta 1 (TGFB1), mRNA [NM_000660]
A_24_P530690	NTF3	ENST00000535299	5.01881e-05	-1.11058	0.00113086		CCATGCTGCAGTTCCCAGAGGCTTAAGGACGGCTGCGGGACGTGTGGGCGTCTGGGTTGG	ens|neurotrophin 3 [Source:HGNC Symbol;Acc:8023] [ENST00000535299]
A_23_P54840	MT1A	NM_005946	5.48657e-06	-1.10969	0.000304195		AAATGCAACTCCTGCAAGAAGAGCTGCTGCTCCTGCTGCCCCATGAGCTGTGCCAAGTGT	ref|Homo sapiens metallothionein 1A (MT1A), mRNA [NM_005946]
A_23_P371239	CMIP	NM_198390	0.00188043	-1.10937	0.0118572		TATTCAATGGAAACCATGCTTTTGTCGTTTTATACTTTGCTAGGTAGACTTTATTACCCC	ref|Homo sapiens c-Maf inducing protein (CMIP), transcript variant 1, mRNA [NM_198390]
A_24_P745883	A_24_P745883	A_24_P745883	4.0858e-05	-1.10922	0.000997694		TCCCTTGGCTGAGAATCAAACCCATTTCTGGATGACGGGGAAGTGTGTCCTCTGCTGGCT	Unknown
A_23_P386942	DIRAS1	NM_145173	7.63572e-06	-1.10731	0.000379439		ATCGTGGGGTCTGTGTAGCCTTCGCTCTAGACATAGTCTTCCTGCAATAAAAAAGTGGAT	ref|Homo sapiens DIRAS family, GTP-binding RAS-like 1 (DIRAS1), mRNA [NM_145173]
A_24_P316767	A_24_P316767	A_24_P316767	1.93513e-05	-1.10709	0.000643934		AAACAAATTGGTGTTTATGTCCTCTTCTCCCTTTCATCTTTCAGCATAGACTTAATCCCT	Unknown
A_32_P387905	ERO1L	ENST00000395686	0.000204773	-1.10647	0.00275987		CACCACTTCTCACGCTTGGGTAATTTTAATTCAGCAGTTCCTAAATCCTTATCTTTAGCC	ens|ERO1-like (S. cerevisiae) [Source:HGNC Symbol;Acc:13280] [ENST00000395686]
A_23_P145238	HIST1H2BK	NM_080593	6.46662e-06	-1.10632	0.000342654		GGTCCATTCCTTCTCTCTAATAATCATTTACTGTTCCTCAAAGAATTGTCTACATTACCC	ref|Homo sapiens histone cluster 1, H2bk (HIST1H2BK), mRNA [NM_080593]
A_24_P271363	CDS2	NM_003818	7.52933e-06	-1.10577	0.000377972		TCTTCACTAAAACCACAAAGTCCTGCTTAAAACTATGGAAAACCTAACCTGATTAGAGCC	ref|Homo sapiens CDP-diacylglycerol synthase (phosphatidate cytidylyltransferase) 2 (CDS2), mRNA [NM_003818]
A_24_P592318	BC009749	BC009749	0.000408645	-1.10563	0.00433181		GCCCGAGCGGCCCCTCGGGAGCTGGCAGCGCCCTCGACCGCCAACTCAGGACGCCCCCCG	gb|Homo sapiens cDNA clone IMAGE:3689276, partial cds. [BC009749]
A_23_P31747	C8orf76	NM_032847	1.31269e-05	-1.10539	0.000516463		AAATGAAAGGGTTCAGCTTCAAAGAAGACACTTTGCTGTTGATAGCTGAGGTTATGGGAG	ref|Homo sapiens chromosome 8 open reading frame 76 (C8orf76), mRNA [NM_032847]
A_23_P90211	IRF2BP1	NM_015649	9.10975e-05	-1.10488	0.00164483		CTCCTCCTTGAGAAGGGACCTCCTGAAAACTCGCTCTTTATAAACGAGGCAAAAGCATTT	ref|Homo sapiens interferon regulatory factor 2 binding protein 1 (IRF2BP1), mRNA [NM_015649]
A_23_P92441	MAD2L1	NM_002358	4.07414e-05	-1.1048	0.000996348		TGTACCTGAAAAATGGGAAGAGTCGGGACCACAGTTTATTACCAATTCTGAGGAAGTCCG	ref|Homo sapiens MAD2 mitotic arrest deficient-like 1 (yeast) (MAD2L1), mRNA [NM_002358]
A_24_P740662	B2M	AK022379	9.96889e-05	-1.10465	0.00174101		CCAGAGAAAGGCTCTTAAAAATGCAGCGCAATCTCCAGTGACAGAAGATACTGCTAGAAA	gb|Homo sapiens cDNA FLJ12317 fis, clone MAMMA1002058. [AK022379]
A_23_P140876	ABCA3	NM_001089	7.89862e-05	-1.10448	0.00151617		CCCAGTGACTTGTCCAAGTTTACACACGACACTAATCTCCCCTGGGGAGGAAGCGGGAAG	ref|Homo sapiens ATP-binding cassette, sub-family A (ABC1), member 3 (ABCA3), mRNA [NM_001089]
A_23_P68121	PSD4	NM_012455	1.5971e-05	-1.10439	0.000576595		TCTCTATGTTCAGACCACTGGAGAGGATAGAGAGGTAAAAGGTGGCGACAGTTTCCCTTA	ref|Homo sapiens pleckstrin and Sec7 domain containing 4 (PSD4), mRNA [NM_012455]
A_23_P79458	LBX2	NM_001009812	0.000222903	-1.10309	0.00292516		AAGGAGGTCCACTTGGGCCTCTTCCGGCCCACAGTCCAGACGCTCACCTTTCCCGGTTTT	ref|Homo sapiens ladybird homeobox 2 (LBX2), transcript variant 2, mRNA [NM_001009812]
A_23_P114839	FHL3	NM_004468	5.42326e-05	-1.10309	0.00119356		AGGGCAGCAGTTCACCTCCCGGGATGAAGATCCCTACTGTGTGGCCTGTTTTGGAGAACT	ref|Homo sapiens four and a half LIM domains 3 (FHL3), transcript variant 1, mRNA [NM_004468]
A_23_P313550	SLC25A41	NM_173637	1.63566e-05	-1.10262	0.000584126		CCCCTTGTGGGTCGTCCTGGCTCCAGGGCGAAATGGTGAACATGTCACACAACAAGGAAT	ref|Homo sapiens solute carrier family 25, member 41 (SLC25A41), mRNA [NM_173637]
A_23_P78265	KRT33A	NM_004138	6.79506e-05	-1.10249	0.00138637		AGCTGGTGGAGTCGGACATCAATGGCCTGCGCAGGATCCTGGATGAGCTGACCCTGTGCA	ref|Homo sapiens keratin 33A (KRT33A), mRNA [NM_004138]
A_23_P141447	RDM1	NM_001034836	1.55522e-05	-1.10203	0.000568376		GAAGACAGCCCAGAAGCTTGCTATTCAGAAGGCTTTGTCAGATGCATTCCAGAAACTGTT	ref|Homo sapiens RAD52 motif containing 1 (RDM1), transcript variant 2, mRNA [NM_001034836]
A_23_P385771	PAOX	NM_152911	4.5943e-05	-1.10178	0.0010696		TGGTAACCAGGGCCACCTTCTCAGTTCTTGTGTCTGTTATTGGAGTCTGGCCAGGGTTGA	ref|Homo sapiens polyamine oxidase (exo-N4-amino) (PAOX), transcript variant 1, mRNA [NM_152911]
A_24_P367169	A_24_P367169	A_24_P367169	1.85319e-05	-1.10172	0.000627966		TAAAGGGAAAATAAGAGATGCTCACATTATGCTTTCAAATCATCCTGACAAAGGAGGATC	Unknown
A_32_P459242	LOC389199	XR_112616	0.00360973	-1.09933	0.0186321		CCCGCCCCACGAGTGGGTCTTCGCAGGGCCCCCTCTGACGCACACGGGGACCAGCCACGC	ref|PREDICTED: Homo sapiens uncharacterized LOC389199 (LOC389199), misc_RNA [XR_112616]
A_24_P147765	FOXRED2	NM_024955	0.000481651	-1.0993	0.00480301		CCTGCTGTCTCGGGCTGGCACCCATATGTGCTCACCATGTGTAAGGTGACATTTCCAAAT	ref|Homo sapiens FAD-dependent oxidoreductase domain containing 2 (FOXRED2), transcript variant 1, mRNA [NM_024955]
A_23_P206819	HSD3B7	NM_025193	7.85687e-05	-1.09915	0.00151517		CTACGATGGATCACCCTACAGGAGCTACGAGGATTTCAACATGGAGTTCCTGGGCCCCTG	ref|Homo sapiens hydroxy-delta-5-steroid dehydrogenase, 3 beta- and steroid delta-isomerase 7 (HSD3B7), transcript variant 1, mRNA [NM_025193]
A_23_P129413	DPEP3	NM_022357	0.00487264	-1.09813	0.0229404		TGGCAAAGCCTCACAAAGCCCCCTCTCCTAGTTCATTCACAAGCATATGCTGAGAATAAA	ref|Homo sapiens dipeptidase 3 (DPEP3), transcript variant 1, mRNA [NM_022357]
A_23_P314024	A_23_P314024	A_23_P314024	6.82385e-06	-1.09798	0.000355822		GTGGAGGAAGAAGAGCTCAGATAGAAACAGAGGGAGCTACTCTCAGGCTGCAGTCACTGA	Unknown
A_23_P168965	C8orf44	NM_019607	2.79089e-05	-1.09786	0.00080041		CCTTTCACTTATTCATCTGTCCAGCATGACTCATCCCCGGGAGTGTTGAGTAAGTGAAAT	ref|Homo sapiens chromosome 8 open reading frame 44 (C8orf44), mRNA [NM_019607]
A_23_P39336	FKBP8	NM_012181	0.000326539	-1.09753	0.00373473		ACTCTGGGTGACTGTGACGTCATCCAGGCCCTGGATCTCAGTGTCCCACTCATGGACGTG	ref|Homo sapiens FK506 binding protein 8, 38kDa (FKBP8), mRNA [NM_012181]
A_32_P44073	A_32_P44073	A_32_P44073	0.00111184	-1.09748	0.00842473		CCTCCGCGCGGGCCGCCCGTTTTGCAGCGAGCCGGGCTTCCGCCAGCTTCTGCGCTTCCG	Unknown
A_32_P152437	AKAP12	NM_005100	0.00043565	-1.09719	0.00450793		TCAAATGTTCCCCCTCAGGTTATTTTGCTTATGGTACCCATGAGTTGCCTCTCTCTGTAC	ref|Homo sapiens A kinase (PRKA) anchor protein 12 (AKAP12), transcript variant 1, mRNA [NM_005100]
A_23_P361419	DEPDC1B	NM_018369	0.000149123	-1.09666	0.00225486		TTATCTCTGTGCTTTCTTTTTCATGGTGTTTATTAAATAATTGTGTATATACATCCTAGC	ref|Homo sapiens DEP domain containing 1B (DEPDC1B), transcript variant 1, mRNA [NM_018369]
A_24_P256513	AGGF1	BC002828	2.12156e-05	-1.09664	0.000680812		CCTAACATCCCATTGGCAGTAGGCGCATTTACTGTAGATCACATTTGAGTTTATTAAAAT	gb|Homo sapiens angiogenic factor with G patch and FHA domains 1, mRNA (cDNA clone IMAGE:3659316), complete cds. [BC002828]
A_32_P67266	LOC100506737	XR_172388	4.5383e-05	-1.09622	0.00106328		AGCCAAGTCACAAGGAAGTGCCTCCAATTATTCTTCATAAATTCCTCTGAGGTTTCACTT	ref|PREDICTED: Homo sapiens uncharacterized LOC100506737 (LOC100506737), ncRNA [XR_172388]
A_23_P120931	APOBEC3C	NM_014508	3.92692e-05	-1.09608	0.000977323		TTGGGAAAACTTTGTGTACAATGATAATGAGCCATTCAAGCCTTGGAAGGGATTAAAAAC	ref|Homo sapiens apolipoprotein B mRNA editing enzyme, catalytic polypeptide-like 3C (APOBEC3C), mRNA [NM_014508]
A_23_P354175	TMEM129	NM_138385	1.92065e-05	-1.09503	0.000641119		TTGTTTTTACTACAAAATAAGTTACTTAGTTTTATAAAGACAAACCGATTGTAGCCAAAT	ref|Homo sapiens transmembrane protein 129 (TMEM129), transcript variant 2, mRNA [NM_138385]
A_32_P11325	XLOC_007348	TCONS_00016575	3.91355e-05	-1.09468	0.000976247		GCAGGATAAGGACAAGGCTACACAATGGCTTAGAACAGTTAATCGGGCAACAGTTGGAAA	linc|BROAD Institute lincRNA (XLOC_007348), lincRNA [TCONS_00016575]
A_23_P86855	MACROD1	NM_014067	4.03386e-05	-1.09402	0.00099099		ATAAAAAGGACAAGCAGCTCAATGAGAAAATCTCCCTGCTCCGCAGCGACATCACCAAGC	ref|Homo sapiens MACRO domain containing 1 (MACROD1), mRNA [NM_014067]
A_24_P96449	EMID1	NM_133455	6.58627e-05	-1.09399	0.00136266		TGGAGACCCATTGCTGTCCAACACCTTCACTGAGACCAACAACCACTGGCCCCAGGGACC	ref|Homo sapiens EMI domain containing 1 (EMID1), transcript variant 1, mRNA [NM_133455]
A_23_P166459	LGALS1	NM_002305	4.58139e-05	-1.09375	0.00106883		CCAGATGGATACGAATTCAAGTTCCCCAACCGCCTCAACCTGGAGGCCATCAACTACATG	ref|Homo sapiens lectin, galactoside-binding, soluble, 1 (LGALS1), mRNA [NM_002305]
A_32_P46899	A_32_P46899	A_32_P46899	0.000665321	-1.09327	0.00596383		AAACACTGGCTCCTCAACTCCAACTCTGCCTCAATAGTATTTATGTTCTTCAGGAGCTGC	Unknown
A_32_P11764	THC2655508	THC2655508	0.00206199	-1.09288	0.0126378		ATGGTTGCTGCTGCTTCTCAGTCTAAAGCTGACTAGCACATAGTCCCTCCTCTTTTTGTA	tc|Q4SPR8_TETNG (Q4SPR8) Chromosome 16 SCAF14537, whole genome shotgun sequence. (Fragment), partial (16%) [THC2655508]
A_24_P257585	SLC30A5	NM_024055	7.65695e-05	-1.09013	0.00149391		TTATTATCTTTCTGTATTTTATTTAAAATTTGGATATATAGCAAAATATATGTGACTGAA	ref|Homo sapiens solute carrier family 30 (zinc transporter), member 5 (SLC30A5), transcript variant 2, mRNA [NM_024055]
A_23_P88909	SYNGR3	NM_004209	0.000159993	-1.08908	0.00235932		ACAGGCTGCTAGAACAGCCCAGCCCTGTCAGTGTTGTGATCATGGTCCAGTCTTCGGGTT	ref|Homo sapiens synaptogyrin 3 (SYNGR3), mRNA [NM_004209]
A_24_P15182	PRSS56	NM_001195129	0.000479897	-1.08867	0.00479291		CCCAGGAGCCCCCTGCCGGAACCGCCTGCGCCATCGCGGGCTGGGGCGCCCTCTTCGAAG	ref|Homo sapiens protease, serine, 56 (PRSS56), mRNA [NM_001195129]
A_23_P215406	RAC1	NM_018890	3.2714e-05	-1.08853	0.000882813		TGTTAGTCGCTAACTTAGTAAGTGCTTTTCTTATAGAACCCCTTCTGACTGAGCAATATG	ref|Homo sapiens ras-related C3 botulinum toxin substrate 1 (rho family, small GTP binding protein Rac1) (RAC1), transcript variant Rac1b, mRNA [NM_018890]
A_23_P259272	WSB2	NM_018639	1.50022e-05	-1.08825	0.000562869		AACGTTACATGACTCGTTGAGAAAGTTGAGGAATTTCCTCTACCACCTTTGTTGCTTGAA	ref|Homo sapiens WD repeat and SOCS box containing 2 (WSB2), transcript variant 2, mRNA [NM_018639]
A_24_P393087	A_24_P393087	A_24_P393087	0.000222049	-1.08498	0.00291672		CCATGCCGGAACTCACCTCCGCCTTCTCCATGACTTGAAAATGCCACCTGAGGGCAGGGG	Unknown
A_24_P202748	TMEM38A	NM_024074	0.000169035	-1.08494	0.00243418		CCTGTAAGGTGTTTCTGACAGCCACCCACTCACACAGCTCCCCCTTTGATGCCCTGGAGG	ref|Homo sapiens transmembrane protein 38A (TMEM38A), mRNA [NM_024074]
A_23_P80626	PRRT3	NM_207351	6.53911e-05	-1.08407	0.00135899		CCAACGTGGAGTGATGAGCCTCGCTTGTCTAGATTGTCCTCTTTGTGCCAAAGAAATAAA	ref|Homo sapiens proline-rich transmembrane protein 3 (PRRT3), mRNA [NM_207351]
A_24_P860781	AK092921	AK092921	1.31822e-05	-1.08309	0.000517201		CTTTGTGACTTCAAAAACCCTGACTCTCTTTCTGCAAAGGCACCTGAATGTGCCTGTGTT	gb|Homo sapiens cDNA FLJ35602 fis, clone SPLEN2009088, highly similar to HLA CLASS I HISTOCOMPATIBILITY ANTIGEN. [AK092921]
A_23_P209408	CASP10	NM_032977	8.68967e-06	-1.083	0.000411951		AATCCTTAAAGGTGAGCCCTCATAGGGAGATCCAAAGTCCTGTGGTTAACGCCTTCATTT	ref|Homo sapiens caspase 10, apoptosis-related cysteine peptidase (CASP10), transcript variant 1, mRNA [NM_032977]
A_24_P232696	SMARCD1	NM_139071	2.49751e-05	-1.08263	0.000746692		CTGGAACCATGAGAAGGAAGCTCAGTACTTCCCACAGTGTCCCTGTTGATAACTGTTTTT	ref|Homo sapiens SWI/SNF related, matrix associated, actin dependent regulator of chromatin, subfamily d, member 1 (SMARCD1), transcript variant 2, mRNA [NM_139071]
A_23_P78061	LHX1	NM_005568	0.00157177	-1.08224	0.0105454		CTGCCCGGGCCTCTGCACTCCATGTCGGCCGAGGTCTTCGGACCCAGCCCGCCCTTCTCG	ref|Homo sapiens LIM homeobox 1 (LHX1), mRNA [NM_005568]
A_24_P356373	HAGHL	NM_032304	0.0025673	-1.08164	0.0147258		ACACCGCCGGCCACATGAGCTACTTCCTGTGGGAGGACGATTGCCCGGACCCACCCGCCC	ref|Homo sapiens hydroxyacylglutathione hydrolase-like (HAGHL), transcript variant 2, mRNA [NM_032304]
A_24_P10790	DTD1	ENST00000494921	2.39856e-05	-1.08143	0.000728544		TTTTCCGGAAATGGTAGAATAGTACATTTTGCCTTTAGAATCTTCACCTTTCTTTCAACC	ens|D-tyrosyl-tRNA deacylase 1 [Source:HGNC Symbol;Acc:16219] [ENST00000494921]
A_23_P166807	PCBP4	NM_033010	3.65923e-05	-1.08141	0.000940335		AGGGGCCCAGTTCTCAGCAGCAGACACTCTGTACAGTTTTTTCAATCCCTGTTTTTGAAT	ref|Homo sapiens poly(rC) binding protein 4 (PCBP4), transcript variant 4, mRNA [NM_033010]
A_32_P66625	LOC101927027	NR_110204	0.00290014	-1.07976	0.0160273		TTAACCAATTTCACCTGTAAATCTGTCTGTGCTTTGTAATTTTGGTGATACTGTTGACTC	ref|Homo sapiens uncharacterized LOC101927027 (LOC101927027), transcript variant 1, long non-coding RNA [NR_110204]
A_24_P928639	CAPN15	BC032648	2.91071e-05	-1.0794	0.000820244		ATAAAGCAAAAGCGTGTGATCTCTTTTCTCACCAAGGAATAAAACGTCTCTGAATAAAAA	gb|Homo sapiens small optic lobes homolog (Drosophila), mRNA (cDNA clone IMAGE:5518093). [BC032648]
A_32_P40999	THC2502568	THC2502568	1.52473e-05	-1.07906	0.000566075		ATGCTTTACTTCAGCCCGGTCTTTTTGCAGGAAGACCATCTGCTTAGCTTAGTTCTACAA	tc|Q86XU9_HUMAN (Q86XU9) Integral membrane protein 1 (Fragment), partial (7%) [THC2502568]
A_24_P178618	AHNAK2	NM_138420	1.48831e-05	-1.07828	0.000559697		CACCAAAATTTGCATTTTCCACAGAAAAAGAGCCAGAAAGAGAAAGGCGCCTTAGTACCC	ref|Homo sapiens AHNAK nucleoprotein 2 (AHNAK2), mRNA [NM_138420]
A_23_P111888	CTHRC1	NM_138455	2.80754e-05	-1.07813	0.000801634		CAAAGATGCGTTCAAATAGTGCTCTAAGAGTTTTGTTCAGTGGCTCACTTCGGCTAAAAT	ref|Homo sapiens collagen triple helix repeat containing 1 (CTHRC1), transcript variant 1, mRNA [NM_138455]
A_24_P109881	ENST00000320322	ENST00000320322	2.41069e-05	-1.07691	0.000730858		AGACATAAGTCAGAACGCTGGAAGAAACTGGGTCCCAATATTATAATAATCAATAAAGAC	gb|Homo sapiens hypothetical LOC554207, mRNA (cDNA clone MGC:21504 IMAGE:3882600), complete cds. [BC031469]
A_23_P338113	ENST00000581376	ENST00000581376	3.47245e-05	-1.07664	0.000911139		TGGTTCTTCTAGTTGCTGTAATCACTGTAGCTGTAGTCGCTGCTGTGATGTGGAGGAATA	tc|GB|AL022723.4|CAB46615.1 dJ377H14.3 (PUTATIVE novel MHC class 1 protein) [NP101106]
A_24_P324783	ACVRL1	NM_000020	1.20707e-05	-1.07618	0.000496618		CGAGGGATGAACAGTCCTGGTTCCGGGAGACTGAGATCTATAACACAGTATTGCTCAGAC	ref|Homo sapiens activin A receptor type II-like 1 (ACVRL1), transcript variant 1, mRNA [NM_000020]
A_32_P231265	SRP54-AS1	XR_424491	3.54115e-05	-1.07614	0.000920476		GCAACTCTATGGAGTAGAATTGAAAGGAGACTTTTCGCCAATTGCAGGAAATGGTCATAA	ref|PREDICTED: Homo sapiens uncharacterized LOC100506157 (LOC100506157), transcript variant X4, ncRNA [XR_424491]
A_23_P216476	ZBTB5	NM_014872	5.04744e-05	-1.07608	0.00113415		CTCTCCACTGCTAGATGGAACCTGGAATCTCTCATCTACCTCTTAGTCTGTCAGTTTCTA	ref|Homo sapiens zinc finger and BTB domain containing 5 (ZBTB5), mRNA [NM_014872]
A_32_P131031	MACC1	NM_182762	0.000578412	-1.07581	0.0054364		TGGAGGCATATGAAATTCCTCATCGAGGAAACACTGGAGATGTTGCTGTTGAGATGATGT	ref|Homo sapiens metastasis associated in colon cancer 1 (MACC1), mRNA [NM_182762]
A_32_P19840	LOC100507507	XM_006710194	1.46171e-05	-1.07482	0.000553467		CACGGTTAATCCATCTACTTTATTGCATTATATAGAGAAATAAATGAAATGTCATAGCTG	ref|PREDICTED: Homo sapiens uncharacterized LOC100507507 (LOC100507507), mRNA [XM_006710194]
A_32_P97506	C16orf52	NM_001164579	4.99948e-05	-1.07457	0.00112807		TGCACTGTGATAGCAACCTAGAGAAGGAGAATGCTTTATACCGAAAAGCATGTGGCCCTT	ref|Homo sapiens chromosome 16 open reading frame 52 (C16orf52), mRNA [NM_001164579]
A_32_P220897	ENST00000605834	ENST00000605834	0.000117909	-1.07269	0.00195729		CAGCAAGCAATGCAACTTCCTTGGGACCTACCCTTTGTGGTCCCTTGCTTTAAAAGTATA	ref|PREDICTED: Homo sapiens uncharacterized LOC102723779 (LOC102723779), ncRNA [XR_425818]
A_32_P122240	ASCL5	NM_001270601	0.000793118	-1.07243	0.0066968		TCCTGCTTCTCCCCGTCGCCTTTCTTGGAGTCGGAGGAATCCTGGCATTGATCGGGCCTG	ref|Homo sapiens achaete-scute family bHLH transcription factor 5 (ASCL5), mRNA [NM_001270601]
A_24_P49411	DEF8	NM_207514	4.85222e-05	-1.07178	0.00110953		CACGTCTCATGAATGCATCACATTTCTGTCATATGGATATTAGCCATTCCGAAATCTGTG	ref|Homo sapiens differentially expressed in FDCP 8 homolog (mouse) (DEF8), transcript variant 1, mRNA [NM_207514]
A_23_P357101	APOBEC3F	NM_145298	0.000353185	-1.07141	0.00392407		AATATTGTTGGGAAAACTTTGTGTACAATGATGATGAGCCATTCAAGCCTTGGAAAGGAC	ref|Homo sapiens apolipoprotein B mRNA editing enzyme, catalytic polypeptide-like 3F (APOBEC3F), transcript variant 1, mRNA [NM_145298]
A_24_P204238	NP1252193	NP1252193	0.000111366	-1.07025	0.00188298		GAAAGAACTGGCAATAGGCAGTATCAAGAAGGAAGATCTGGAGCTGGTAATGACCGAGAT	tc|GB|AACC02000041.1|EAL24421.1 similar to Huntingtin interacting protein K [Homo sapiens] [NP1252193]
A_23_P164284	CLDN7	NM_001307	3.74531e-05	-1.06967	0.000955841		AACCCTTTGATCCCTACCAACATTAAGTATGAGTTTGGCCCTGCCATCTTTATTGGCTGG	ref|Homo sapiens claudin 7 (CLDN7), transcript variant 1, mRNA [NM_001307]
A_24_P287785	ENST00000302956	ENST00000302956	8.82643e-05	-1.06959	0.00162155		GGGAAGCACTCTTGGTTGGTTTTGGTTTGCTTTTTAAAAATTGTGGTAAAATACATAACA	ens|amidohydrolase domain containing 2 [Source:HGNC Symbol;Acc:24262] [ENST00000302956]
A_32_P226656	A_32_P226656	A_32_P226656	2.11993e-05	-1.06882	0.000680812		TTGTCCATTAACAGACTTGAGTGAAGTCATAATCTCATCGGTGTTGATTTTGAAATCCAT	Unknown
A_24_P218688	ALDH3B1	NM_000694	0.000186833	-1.06767	0.00259857		AACCACCCATATTCAGGAGAAGAGGACAGACACGGCACCTCTGAGTCACCCCTCTCCTGT	ref|Homo sapiens aldehyde dehydrogenase 3 family, member B1 (ALDH3B1), transcript variant 1, mRNA [NM_000694]
A_23_P75325	SGPL1	NM_003901	3.80637e-05	-1.06763	0.000962111		GTGCACAACTTTGACATCTGGTCTTGCTCCATAGAGCACAACTCAAGATAGACCATGAGA	ref|Homo sapiens sphingosine-1-phosphate lyase 1 (SGPL1), mRNA [NM_003901]
A_23_P135273	DNM1	NM_001005336	0.000190428	-1.06716	0.00263439		TCGCCTCTAGCGCTGGGAATCAGTCACTGTGCTATCCTTGTGGAGTCTTGTGGCCCAACT	ref|Homo sapiens dynamin 1 (DNM1), transcript variant 2, mRNA [NM_001005336]
A_23_P7033	MAGEF1	NM_022149	4.75926e-05	-1.06702	0.00109787		TGCAACATTGGAAGGAAGGCTGTACTTTGATGGTTTGAAGGAACTCAGCAGTATGATGAT	ref|Homo sapiens melanoma antigen family F, 1 (MAGEF1), mRNA [NM_022149]
A_23_P208737	FOXA3	NM_004497	0.000117937	-1.06687	0.00195729		TGTTGGCCATGTCGTCACCATTCTCTCTGGCATGGGTTGGGTAGGGGATGGAGGTGAGAA	ref|Homo sapiens forkhead box A3 (FOXA3), mRNA [NM_004497]
A_24_P280983	HOXA11-AS	NR_002795	1.12753e-05	-1.06609	0.000479098		TGAGCCTTACGCTTCTTTCCACAGCCTTTGCAGGCGGAATATCGGAATAAAGTGGGTCCA	ref|Homo sapiens HOXA11 antisense RNA (HOXA11-AS), antisense RNA [NR_002795]
A_23_P502312	CD97	NM_078481	2.26299e-05	-1.06607	0.00070406		TCCTGGACTTTTCCTCTCATGTCTTTGCTGCAGAACTGAAGAGACTAGGCGCTGGGGCTC	ref|Homo sapiens CD97 molecule (CD97), transcript variant 1, mRNA [NM_078481]
A_23_P148556	ABCD1	NM_000033	6.25404e-05	-1.06545	0.00132091		CCTCTTTCTACAGCCTAATTTATTGGATTCCCTATTCGTAGCCATCTCCGTGGCCAATGT	ref|Homo sapiens ATP-binding cassette, sub-family D (ALD), member 1 (ABCD1), mRNA [NM_000033]
A_23_P140527	FOXB1	NM_012182	0.00398665	-1.06475	0.0199575		GCCACGCGGCGGGCCAAACGCTGCCCGCCATCCCCGTGCCCATTAAGCCCACGCCGGCCG	ref|Homo sapiens forkhead box B1 (FOXB1), mRNA [NM_012182]
A_23_P366682	TPGS1	NM_033513	8.29583e-05	-1.06448	0.00156078		CAGTGCCGTGACCACGAGGCGGTGCCGCTGAGCGTCTTCCGCGCGGGCACACTCACCTGC	ref|Homo sapiens tubulin polyglutamylase complex subunit 1 (TPGS1), mRNA [NM_033513]
A_32_P102979	ENST00000604014	ENST00000604014	3.89661e-05	-1.0636	0.00097277		ATCAGCAGCATTTGGTCTTCGTCGGGTGAGGGAGAAACCTAGGCATCAAATAAATTCTGT	Unknown
A_23_P71989	UPP1	NM_001287426	3.63901e-05	-1.06293	0.000937372		GTTAGCCTGATTTGGGGTTTCTTCAAGAACATTCTACCAAATTTTTGTACTATTTCTAGG	ref|Homo sapiens uridine phosphorylase 1 (UPP1), transcript variant 3, mRNA [NM_001287426]
A_32_P88905	A_32_P88905	A_32_P88905	9.87633e-06	-1.06244	0.00044412		ATGGATGTAACAAGTTGCATGTCTGGGCTTTATTTCAGTGTATTAATTGTGCGATCTTTT	Unknown
A_24_P635355	A_24_P635355	A_24_P635355	0.000261554	-1.06209	0.00324953		GTGAACTCACACTCTGGGTTGGACTCACGCTCACCTCAACCTATGAGATGTCTGTCCTGC	Unknown
A_23_P169319	NXNL2	ENST00000487646	2.46958e-05	-1.06138	0.000741767		TTGCATACCTTTATCCACCTGTGCTTAAGGAAGGATCCTCATATGTTCATACTGAGCTGT	ens|nucleoredoxin-like 2 [Source:HGNC Symbol;Acc:30482] [ENST00000487646]
A_23_P121396	DNAJC19	NM_145261	1.34114e-05	-1.06118	0.000523822		TAAATAGTATGATGGAAATTAGCTTAAGCTGTTTAAGTAGGGACTCTTCTTATTCGGTGG	ref|Homo sapiens DnaJ (Hsp40) homolog, subfamily C, member 19 (DNAJC19), transcript variant 1, mRNA [NM_145261]
A_23_P66211	PAQR4	NM_152341	9.74059e-05	-1.06103	0.00171594		TTACTGTGTCAGCTGGAAGGAAACCTTTCCCTCTTGGGACCTCTTTACCCTCTGTGACCT	ref|Homo sapiens progestin and adipoQ receptor family member IV (PAQR4), transcript variant 1, mRNA [NM_152341]
A_24_P409910	A_24_P409910	A_24_P409910	0.00300571	-1.05957	0.0164339		TAAAGCAACTGGTGACAAAGGATCTGAGGATTACAGTGAAACTGATCATAACAGAGAGGC	Unknown
A_32_P107859	ENST00000610185	ENST00000610185	0.000122719	-1.05954	0.00199393		CCTTTGCGGTTTTTAGTGAAATTCAGAATCATCTTCGACGGATAGGAAATAGTGCAATCA	gb|hd21c06.y1 Human Retina cDNA (Un-normalized, unamplified): hd [BQ638334]
A_24_P47988	ELL3	NM_025165	0.00017633	-1.05954	0.00249864		GAGAAGAAAAGCGTCGCTGTGAGTACCTTCACCAGAAATTGTCCCACATTAAAGGTCTCA	ref|Homo sapiens elongation factor RNA polymerase II-like 3 (ELL3), mRNA [NM_025165]
A_24_P48014	SOCS1	NM_003745	1.54213e-05	-1.05834	0.000566438		TTTTTCGCCCTTAGCGTGAAGATGGCCTCGGGACCCACGAGCATCCGCGTGCACTTTCAG	ref|Homo sapiens suppressor of cytokine signaling 1 (SOCS1), mRNA [NM_003745]
A_32_P88317	LKAAEAR1	XM_005260200	0.0010237	-1.05796	0.00793168		TGCCGCCGCAGCTGAAGCCCGCGCGGATCCCGGACCCCCTGGACCGCCAAGAGCGGAGGC	ref|PREDICTED: Homo sapiens LKAAEAR motif containing 1 (LKAAEAR1), transcript variant X1, mRNA [XM_005260200]
A_23_P338168	FBXL19	NM_001099784	0.000247662	-1.05717	0.00313244		TCCTTCCCCCTGACCCTGACTCCTTGAACGTCACTGAAAACGGCAGCTATTGCAAGGAGT	ref|Homo sapiens F-box and leucine-rich repeat protein 19 (FBXL19), transcript variant 1, mRNA [NM_001099784]
A_24_P936252	THC2498220	THC2498220	0.000194703	-1.05646	0.00267584		GCAGAGATCCACGAGGTATTGAGAGCAACGCGGAAAATAGTAGTGAACCCTGTAAAAATC	tc|Q30VC0_DESDG (Q30VC0) Flagellar biosynthetic protein FliP, partial (8%) [THC2498220]
A_24_P110471	XLOC_014512	TCONS_l2_00026779	3.25846e-05	-1.05613	0.000880681		CATCTGTCACCCGCTATATCATACCATCATGAACCCGTGTTTCTGTGCCTTTCTAGTTTT	linc|BROAD Institute lincRNA (XLOC_014512), lincRNA [TCONS_l2_00026779]
A_32_P91273	AK000085	AK000085	2.12459e-05	-1.05535	0.00068111		ACGCTTTTAATTCAGAGCTTCTGCGACGGTGGCGATCAGGGGATCTGTAATGTAATGTAA	gb|Homo sapiens cDNA FLJ20078 fis, clone COL02974. [AK000085]
A_23_P79794	TGIF2	NM_021809	3.8513e-05	-1.05517	0.000966676		CCAAAAGATAGATCAGGACGACAGCCTTTAGTTTTCCTGAAATCACCAGGTCAGGCACAA	ref|Homo sapiens TGFB-induced factor homeobox 2 (TGIF2), transcript variant 2, mRNA [NM_021809]
A_23_P145264	HLA-F	NM_018950	9.88944e-06	-1.05501	0.00044412		TGGAGAGGAACAGAGATACACATGCCATGTGCAGCACGAGGGGCTGCCCCAGCCCCTCAT	ref|Homo sapiens major histocompatibility complex, class I, F (HLA-F), transcript variant 2, mRNA [NM_018950]
A_24_P598919	THC2713545	THC2713545	4.00525e-05	-1.05492	0.000989019		CCAAGGATAAGGAGACGATGGTTCTCTAAGGATTATTTTATATTCATCTAAAAGGGTATT	tc|Q6TDT1_HUMAN (Q6TDT1) Protein transactivated by hepatitis B virus E antigen, partial (34%) [THC2713545]
A_23_P415061	FAM104B	NM_138362	0.000380676	-1.05472	0.00414177		GTCCTTTGGTCCTGAAATAAAACTCAATACTTCACAGCAGGGAAGGAACCAAGCTGTTTA	ref|Homo sapiens family with sequence similarity 104, member B (FAM104B), transcript variant 1, mRNA [NM_138362]
A_24_P203315	CNIH2	NM_182553	0.00153081	-1.05356	0.0103781		TCCTCTTCTACCACCTCTGGAGGTACTTCCACCGTCCTGCAGATGGCTCTGAGGTCATGT	ref|Homo sapiens cornichon family AMPA receptor auxiliary protein 2 (CNIH2), transcript variant 1, mRNA [NM_182553]
A_24_P221903	ENST00000596691	ENST00000596691	0.000437246	-1.05355	0.00451566		TGCATATGAGGTTGGGCTAAACCTGGACATGTGTTTCATAACCAAAGCAGCCAGGAATCT	ens|LRRC3 downstream neighbor (non-protein coding) [Source:HGNC Symbol;Acc:1270] [ENST00000596691]
A_23_P136916	WDR13	NM_017883	5.17903e-05	-1.05354	0.00115392		CCGGGATCCCTCACTGCTCATCAATGCTTGCCTCAACAAGTTGCTGCTCTACAGGGTGGT	ref|Homo sapiens WD repeat domain 13 (WDR13), transcript variant 1, mRNA [NM_017883]
A_32_P162797	THC2691142	THC2691142	3.47186e-05	-1.05324	0.000911139		CTCTCCCCCAAGGAAAGTCATGTTGCTGCGGCTGGAAAAAGATGGATGAGATGTTTTGAC	Unknown
A_24_P74487	SMIM11	NM_058182	2.13411e-05	-1.05304	0.000681464		TTCTCTGCCTGACATTTGCTGGGGTGAAAATGTATCAAAGAAAAAGGTTGGAGGCAAAAC	ref|Homo sapiens small integral membrane protein 11 (SMIM11), mRNA [NM_058182]
A_23_P165984	ZSWIM3	NM_080752	2.24046e-05	-1.05159	0.000698969		TGTGAGAGTTTAAAGTGGGCAGGACATACTAGGGTTTAGCATTTTAGCCAATGTCTTCCT	ref|Homo sapiens zinc finger, SWIM-type containing 3 (ZSWIM3), transcript variant 1, mRNA [NM_080752]
A_23_P130435	LIM2	NM_030657	7.22953e-05	-1.0506	0.00144146		TAGAGGCCTGAAATCCTGGTTCCTAGGGGAATGAGGGGGCTCAGTTCTGGACTGTGGGTT	ref|Homo sapiens lens intrinsic membrane protein 2, 19kDa (LIM2), transcript variant 1, mRNA [NM_030657]
A_24_P263767	NP111779	NP111779	7.75789e-06	-1.05042	0.000382916		CCGCTACTACAACCAGAGCGAGGCGGGGTATCACATCCTCCAGGGAATGTTTGGCTGCGA	tc|GB|M80470.1|AAA66955.1 MHC class I HLA-J antigen [NP111779]
A_23_P332392	TTC9B	ENST00000593586	0.0002212	-1.05032	0.00291029		ACCTCCCCTGCAGACACCAATGTGCTCCGCTACATCCAGCTGACTCAGCTGAAGATGAAT	ens|tetratricopeptide repeat domain 9B [Source:HGNC Symbol;Acc:26395] [ENST00000593586]
A_24_P551530	A_24_P551530	A_24_P551530	0.000552373	-1.05028	0.00525883		CATCAGCTTTTTGGCCGCCTCCCCGTCCAGGTGGCAGTTGGAAGCACAGTTATTCTCCTT	Unknown
A_23_P323836	TPRN	NM_001128228	0.000115846	-1.0502	0.0019335		CAGAGGGTAGCTCAGGCCTGTCCAGCTACACCCCGAAGCACTCTGTGGCCTTCAGCAAGT	ref|Homo sapiens taperin (TPRN), mRNA [NM_001128228]
A_23_P208991	PALM	NM_002579	4.02321e-05	-1.05003	0.000989874		CTTCGCTGAAGTGCCCTTGCTATAACCCCCTCTGCTTCTGGTGTGTGACGAGGCCCCCGA	ref|Homo sapiens paralemmin (PALM), transcript variant 1, mRNA [NM_002579]
A_23_P375494	CEBPA	NM_004364	6.71475e-05	-1.04916	0.00137955		TTTTGTTTTGTTTTGGTTTTGCTCGGATACTTGCCAAAATGAGACTCTCCGTCGGCAGCT	ref|Homo sapiens CCAAT/enhancer binding protein (C/EBP), alpha (CEBPA), transcript variant 1, mRNA [NM_004364]
A_23_P51487	GBP3	NM_018284	4.87042e-05	-1.04908	0.00111228		AATCCTAAAGCATAAGTTAGTCTTTTCCTGATTCTTAAAGGTCATACTTGAAATCCTGCC	ref|Homo sapiens guanylate binding protein 3 (GBP3), mRNA [NM_018284]
A_24_P666340	LOC101927507	ENST00000442385	5.47705e-05	-1.04894	0.00120232		ATGAGAGGATTGGAGTTCCCTGGAGACCTCCAGACCTGCACTGCTACCCTTCCGTGTTCT	ens|anoctamin 7 pseudogene 1 [Source:HGNC Symbol;Acc:32248] [ENST00000442385]
A_23_P43150	ZHX1	NM_001017926	0.0040154	-1.04834	0.0200685		TTTGTAAAGACTGGTGCTGTTCATTCATATTGGGAAGACCCTTTCTTTTGTGACCATAGG	ref|Homo sapiens zinc fingers and homeoboxes 1 (ZHX1), transcript variant 1, mRNA [NM_001017926]
A_23_P137984	S100A10	NM_002966	1.10324e-05	-1.04775	0.000473558		AGAAAAGTTAAATACCAGATAAGCTTTTGATTTTTGTATTGTTTGCATCCCCTTGCCCTC	ref|Homo sapiens S100 calcium binding protein A10 (S100A10), mRNA [NM_002966]
A_23_P207632	ATP2A3	NM_174953	0.000195145	-1.04718	0.00267737		CTCTGATGGACAGAATTTTTCTCTTAACTCAGCTTTTGCTACTTTGGCAAAAACTAGCGA	ref|Homo sapiens ATPase, Ca++ transporting, ubiquitous (ATP2A3), transcript variant 5, mRNA [NM_174953]
A_23_P20743	TMEM246	NM_032342	3.75547e-05	-1.04713	0.000955841		GCAGGACCATGTGGATAGATTCCATTTGTTTCCTTGACCTGATGTAATAAAAACTGATAA	ref|Homo sapiens transmembrane protein 246 (TMEM246), mRNA [NM_032342]
A_23_P19192	LYPLA1	NM_006330	2.2513e-05	-1.04691	0.000701588		CAATTTATGCATGCTGTGACTTAGTCTATGGATTTATTCCAAAATTGCTTAGTCACCATG	ref|Homo sapiens lysophospholipase I (LYPLA1), transcript variant 1, mRNA [NM_006330]
A_24_P230156	JRK	NM_003724	8.26112e-05	-1.04639	0.00155606		AAGCTACGAGGTGCTCAAAGGCCCTCTATGTCTGCAGGTAGCCCCGTCCCACACAGGCGA	ref|Homo sapiens Jrk homolog (mouse) (JRK), transcript variant 1, mRNA [NM_003724]
A_24_P942151	A_24_P942151	A_24_P942151	0.00511419	-1.04623	0.0237291		TGGCCCCATTTAGAAACTTCTGTGCTTAGAACATACTTGGAAAACTCTAAGTACATACAT	Unknown
A_32_P76566	THC2689192	THC2689192	0.000281426	-1.04586	0.00340519		CTTCCCCGTGTCCGCGCCCCTGTACTGTCTTCACACTCGCCATCACCTTGCACACCCTGC	tc|Q7XC69_ORYSA (Q7XC69) Expressed protein, partial (6%) [THC2689192]
A_24_P219324	TK2	NM_004614	1.27193e-05	-1.04553	0.000510973		GTTAGAACTCTTTGAACAAAATCGGGATCGAATATTAACTCCAGAGAATCGGAAGCATTG	ref|Homo sapiens thymidine kinase 2, mitochondrial (TK2), transcript variant 1, mRNA [NM_004614]
A_24_P166661	TMEM60	NM_032936	2.15165e-05	-1.0455	0.000684365		ACTGGTTCCTCATATTCATTCCAGTCTGGATATTTGATACTATCCTTCTTGTCCTGCTGA	ref|Homo sapiens transmembrane protein 60 (TMEM60), mRNA [NM_032936]
A_24_P910050	CD242823	CD242823	3.36548e-05	-1.04469	0.000898358		CTTTCCCCTTCACTATCTTCTGTAATGTAACTTCAATAAATGTGATTCTCATCTTGGCCC	gb|AGENCOURT_14126724 NIH_MGC_179 Homo sapiens cDNA clone IMAGE:30385216 5', mRNA sequence [CD242823]
A_24_P703042	TRIM52-AS1	NR_102762	2.09427e-05	-1.04452	0.000676075		AAAGGTTTTCCAAACTGCTTTTCTTTCAAATTTTAATCTTAAGACTAACCTACATTAATT	ref|Homo sapiens TRIM52 antisense RNA 1 (head to head) (TRIM52-AS1), transcript variant 4, long non-coding RNA [NR_102762]
A_23_P159237	GPR20	NM_005293	7.2684e-05	-1.04408	0.00144649		ACTGAAAACTCACAGGGGTAGCCGGGAGCTGCTCCTCACTTTGGCCAGTTTGTCTCCAGA	ref|Homo sapiens G protein-coupled receptor 20 (GPR20), mRNA [NM_005293]
A_23_P26468	RHBDL1	NM_001278720	7.91882e-05	-1.04358	0.00151617		TGCCCACCCCCCGTGTTCATGGCCTCGGTCACTCTTGCCCAGATCATCGTGTTCCTGTGT	ref|Homo sapiens rhomboid, veinlet-like 1 (Drosophila) (RHBDL1), transcript variant 1, mRNA [NM_001278720]
A_24_P264383	THC2481836	THC2481836	0.00114351	-1.04354	0.00858716		ACTGCCACGTCTGCCATCCTCCCGCACCCACGAGCATCTTTCAAAAATTCCCGGTGGGCG	tc|Q412F2_KINRA (Q412F2) MOSC, partial (10%) [THC2481836]
A_23_P410159	PAQR7	NM_178422	2.91638e-05	-1.04279	0.000821125		TCGCCTGGCTTTCCTGCATTGGCTCCTGCTATAACAAGTACATCCAGAAACCAGGCCTGC	ref|Homo sapiens progestin and adipoQ receptor family member VII (PAQR7), mRNA [NM_178422]
A_23_P79622	FKBP7	NM_181342	1.52015e-05	-1.04248	0.000566075		AATGACCATGATGGTGATGGCTTCATTTCTCCCAAGGAATACAATGTATACCAACACGAT	ref|Homo sapiens FK506 binding protein 7 (FKBP7), transcript variant 1, mRNA [NM_181342]
A_23_P36928	POLR1D	NM_015972	3.02348e-05	-1.04191	0.000838879		CCATCCTTCAGAGAGCAAAATTAATTTACGCATTCAGACTCGAGGTACCCTTCCAGCTGT	ref|Homo sapiens polymerase (RNA) I polypeptide D, 16kDa (POLR1D), transcript variant 1, mRNA [NM_015972]
A_23_P147641	TCEA2	NM_003195	4.44886e-05	-1.0411	0.00105137		ATCGAGGAATGCATCTTCCGGGACGTTGGAAACACAGACATGAAGTATAAGAACCGTGTA	ref|Homo sapiens transcription elongation factor A (SII), 2 (TCEA2), transcript variant 1, mRNA [NM_003195]
A_24_P333567	MAN1B1-AS1	NR_027447	8.60391e-05	-1.04001	0.00159961		ACTTGCTGGTACCCAAATGAAGTCGTTTATGTCACACTCTAACAAGAGGCCCTGAAGAAG	ref|Homo sapiens MAN1B1 antisense RNA 1 (head to head) (MAN1B1-AS1), long non-coding RNA [NR_027447]
A_32_P155016	CTXN1	NM_206833	0.000165283	-1.03995	0.00240094		CGGGCCCACGGGGCGGACGCTGCATACCAATTTGCCCTGCACCGCCTGTCCCGGAGACGG	ref|Homo sapiens cortexin 1 (CTXN1), mRNA [NM_206833]
A_24_P277747	CNPY3	NM_006586	6.64549e-05	-1.03923	0.00137054		GAGTCAAATACACCAAGTCGGACTTGCGGTTAATCGAAGTCACTGAGACCATTTGCAAGA	ref|Homo sapiens canopy FGF signaling regulator 3 (CNPY3), mRNA [NM_006586]
A_32_P200238	UCA1	NR_015379	1.26638e-05	-1.03905	0.000510973		AATCAGAACTATTGAACTTCTCCATTCAGACCGCCACTCACACCTATGGGAAAAGGGTGT	ref|Homo sapiens urothelial cancer associated 1 (non-protein coding) (UCA1), long non-coding RNA [NR_015379]
A_24_P757638	ENST00000457955	ENST00000457955	0.000111469	-1.03889	0.00188374		AGACACCATCTTATTTCTGTTGAATTGTATTTAGTAACTCAAAAGGCATATACCAAGCTG	Unknown
A_23_P112774	PTP4A3	NM_032611	0.000471403	-1.03862	0.00474284		TCCCACACCAGCCAGGCTGGTCTCCTCTAGCCTGTTTGTTGTGGGGTGGGGGTATATTTT	ref|Homo sapiens protein tyrosine phosphatase type IVA, member 3 (PTP4A3), transcript variant 1, mRNA [NM_032611]
A_23_P166400	RASL10A	NM_006477	0.000128608	-1.03758	0.0020483		AAAGGACTTGGCTATGAACTTGACTGGAAACACGCAGCCTGCTCCTGGAGCTTCACTGGA	ref|Homo sapiens RAS-like, family 10, member A (RASL10A), mRNA [NM_006477]
A_23_P19754	CPA4	NM_016352	1.08139e-05	-1.03743	0.000470524		GAAAATATTTTCCTTTGAGCAGCAAATCTTGTAGGGATATCAGTGAAGGTCTCTCCCTCC	ref|Homo sapiens carboxypeptidase A4 (CPA4), transcript variant 1, mRNA [NM_016352]
A_24_P76288	A_24_P76288	A_24_P76288	0.000267719	-1.03732	0.00329976		CACATCAGACCCCACGACCGCCATCCACAGTCACCACATCAGACCCCACGACCGCCATCC	Unknown
A_23_P55936	FCGRT	NM_004107	0.000166295	-1.03709	0.00241024		CTGTGGTCTGCCTCAGTTTCCCCTCCTAATACATATGGCTGTTTTCCACCTCGATAATAT	ref|Homo sapiens Fc fragment of IgG, receptor, transporter, alpha (FCGRT), transcript variant 2, mRNA [NM_004107]
A_23_P115683	HPS6	NM_024747	0.000283684	-1.03708	0.00341973		CAGGGAAGGGTGCCTGGGACTTGGAGGGTCCCATGTATGGACCTGTGTATGCAATACTGT	ref|Homo sapiens Hermansky-Pudlak syndrome 6 (HPS6), mRNA [NM_024747]
A_23_P12635	FBXL15	NM_024326	1.77179e-05	-1.03695	0.000611607		GCTGGGGCCTGACACTGAGCTGTAGGGAAACTGAACTGTGAGGACCTCTGGTGAGAGGCC	ref|Homo sapiens F-box and leucine-rich repeat protein 15 (FBXL15), mRNA [NM_024326]
A_24_P315056	TEX36	NM_001128202	0.000232729	-1.03662	0.0030082		GACGCTTTCCACGATGCTATAAAGAGATATGGAACGCTTTTACATTTCTTCCTGAGAGAA	ref|Homo sapiens testis expressed 36 (TEX36), mRNA [NM_001128202]
A_24_P409361	A_24_P409361	A_24_P409361	0.000793678	-1.03648	0.00669755		GGCAGCACCTCCCTCAGAGCCAAAGACATCAAGAGGATCCTGGACAGCGTAGGCATCGAG	Unknown
A_23_P110005	NICN1	NM_032316	7.9929e-05	-1.03639	0.00152686		GTGGCTCAACAGTTTTCTCGGGGGAGTTCAGTGACCTTTTGGTGGCCACCCTCTGTTCTC	ref|Homo sapiens nicolin 1 (NICN1), mRNA [NM_032316]
A_24_P878992	A_24_P878992	A_24_P878992	0.00110977	-1.03601	0.00841527		AAGTTGCTATTTAGGATGAAAAGCCTTTGGCAAGACCCTCCGCCGCACTAACGCCCCCTC	Unknown
A_23_P42251	PRR3	NM_025263	6.72362e-05	-1.03541	0.00137984		TGCCTTTGGATTTCATAGTTTCTCTGTCAGTAGCATGATCCCCACCGCTATGGTCTATCT	ref|Homo sapiens proline rich 3 (PRR3), transcript variant 1, mRNA [NM_025263]
A_24_P40907	PPAPDC2	NM_203453	8.99593e-05	-1.03529	0.00163732		TAGGCTTACCATCTGATTTGTAATTACAATTTTGGAATTCTCTGTTTTAGTTGCTGAGGC	ref|Homo sapiens phosphatidic acid phosphatase type 2 domain containing 2 (PPAPDC2), mRNA [NM_203453]
A_23_P151506	PLEK2	NM_016445	5.8226e-05	-1.03483	0.00125436		CATCTTCATGTTACAAACCTGGAAAGGCTAGAACAGCCATTAGGCGTCAGCATCTTGACT	ref|Homo sapiens pleckstrin 2 (PLEK2), mRNA [NM_016445]
A_32_P52251	THC2536014	THC2536014	3.25225e-05	-1.03474	0.000879738		TCGTCTCTTTAACAGCTTAGGCCAAAGTGCCATAATACTGTCACAATTTGCTGAGGGATC	tc|AF460991 C10ORF6 {Homo sapiens} (exp=-1; wgp=0; cg=0), partial (4%) [THC2536014]
A_23_P408353	HLA-A	NM_002116	1.6019e-05	-1.03469	0.000576953		AGGAAGAGCTCAGATAGAAAAGGAGGGAGTTACACTCAGGCTGCAAGCAGTGACAGTGCC	ref|Homo sapiens major histocompatibility complex, class I, A (HLA-A), transcript variant 1 (A*03:01:0:01 allele), mRNA [NM_002116]
A_23_P347100	A_23_P347100	A_23_P347100	4.9071e-05	-1.03468	0.00111656		TTGACGAAATGATCAGGGAAGCAGATATTGATGGTGACGGTCAAAGGGAGTGTGAAGATT	Unknown
A_24_P12651	TRIM35	NM_171982	0.000469609	-1.03417	0.00472807		TCCTGCCAGGCCGACCCCCGACACCAGGGGCACCGCGTGCAGCCGGTGAAGGACACTGCC	ref|Homo sapiens tripartite motif containing 35 (TRIM35), mRNA [NM_171982]
A_32_P82895	C2CD4C	NM_001136263	0.00010005	-1.03371	0.00174292		CCCCCTGCACTCTTTGATATCTTAGTGTCTGAGGTTGACTGTGGGTAAATCTTTAAGACA	ref|Homo sapiens C2 calcium-dependent domain containing 4C (C2CD4C), mRNA [NM_001136263]
A_24_P493646	A_24_P493646	A_24_P493646	0.000427683	-1.03302	0.00446708		TCGCCACGCCAGCCCCTTTCCTCAGAACGCCGAGGCCTCAGGAGCGTGTGCGCGCCGGGA	Unknown
A_23_P304386	HIGD2A	NM_138820	9.49578e-05	-1.03273	0.00168936		GACCCTAAGCCCAGGGTCTGGCCTTGAAAGCTCCGCAGAAATGATTCCAAAACCCAGGGA	ref|Homo sapiens HIG1 hypoxia inducible domain family, member 2A (HIGD2A), mRNA [NM_138820]
A_23_P213562	F2R	NM_001992	2.00854e-05	-1.0324	0.000659564		AGTCTGATTTAATTGGGCACTATTTATTTACAAATGTTTTGCTCAATAGATTGCTCAAAT	ref|Homo sapiens coagulation factor II (thrombin) receptor (F2R), mRNA [NM_001992]
A_24_P118260	A_24_P118260	A_24_P118260	0.000179693	-1.03233	0.00252917		ACTTCCTCATGAAGAGATTACAGAAAGGGAAAAGGTACTTTGTCTCAGGAGACTACAACA	Unknown
A_32_P100338	THC2586959	THC2586959	9.94081e-05	-1.03212	0.00173942		AATTAGAGAAACATTCTGTGTGTTTGATAAGGATGGCAATGGCTATATTAGTGGTGTAGA	tc|1PK0_D Chain D, Crystal Structure Of The Ef3-Cam Complexed With Pmeapp. {Homo sapiens} (exp=-1; wgp=0; cg=0), partial (70%) [THC2586959]
A_23_P376735	ZNF524	NM_153219	0.000318265	-1.0315	0.00367383		GTCTTCCCGTTGTGGGAGCAGGTGGAGGGTGGAGACCTAAACTTTGGGGTCCAGCTGCCT	ref|Homo sapiens zinc finger protein 524 (ZNF524), mRNA [NM_153219]
A_24_P405992	SYNPO	NM_007286	0.000589136	-1.03149	0.00549406		CTCGCCCGCCAAGCCCAGCTCCTTGGACCTGGTGCCCAACCTGCCCAAGGGGGCTCTCCC	ref|Homo sapiens synaptopodin (SYNPO), transcript variant 1, mRNA [NM_007286]
A_23_P397376	MAF	NM_001031804	0.000570514	-1.03131	0.00538719		ATTATTATTATTTGCAGTCATGGAGAACCACCTACCCCTGACTTCTGTTTAGTCTCCTTT	ref|Homo sapiens v-maf avian musculoaponeurotic fibrosarcoma oncogene homolog (MAF), transcript variant 2, mRNA [NM_001031804]
A_32_P22501	EIF3J-AS1	NR_034170	1.35734e-05	-1.03107	0.00052766		TGGTTGAAACTGAAGTTGGAGAGAGCAAGTGGCATTTGCTGAAGTGCATTTCCGGTAGAA	ref|Homo sapiens EIF3J antisense RNA 1 (head to head) (EIF3J-AS1), transcript variant 1, long non-coding RNA [NR_034170]
A_23_P434398	TXLNB	NM_153235	0.00221591	-1.03057	0.0132641		GAAACACATTACTCACAGCCATGTATATCTTGGACAGAGTTTCAGATGGAATGACTTGTC	ref|Homo sapiens taxilin beta (TXLNB), mRNA [NM_153235]
A_23_P165636	CAPG	NM_001747	5.42072e-05	-1.03039	0.00119356		CTGCTTGCTTCTCTGGCTGCCTGGTCAGTGCAGAGGTGCCCCCTGCAGATGTTCAATAAA	ref|Homo sapiens capping protein (actin filament), gelsolin-like (CAPG), transcript variant 1, mRNA [NM_001747]
A_24_P19228	GAMT	NM_138924	0.000414115	-1.03016	0.0043749		ACTCTCGGAGGAGACCTGGCACACACACCAGTTCAACTTCATCAAGAACCACGCCTTTCG	ref|Homo sapiens guanidinoacetate N-methyltransferase (GAMT), transcript variant 2, mRNA [NM_138924]
A_23_P124522	DCAKD	NM_024819	0.000209251	-1.03006	0.00279973		TAGCCGAAACTTGCCTGGTTTTTCCTACTAGACTGTAAGCCCTCTAGGGACAGGGACAGT	ref|Homo sapiens dephospho-CoA kinase domain containing (DCAKD), transcript variant 1, mRNA [NM_024819]
A_23_P20458	NPBWR1	NM_005285	0.00293004	-1.02958	0.0161539		ACCACCTGAGCACCGTGGTGGCGCTCACCACCGACCTCCCGCAGACGCCGCTGGTCATCG	ref|Homo sapiens neuropeptides B/W receptor 1 (NPBWR1), mRNA [NM_005285]
A_24_P923704	ENST00000598274	ENST00000598274	0.000611499	-1.02948	0.00564095		GGGCCCTCAGACACCAGGGGCCTAAACCCAGCTCCCAAACCCACTGCAGCCTCCCCTTGT	ens|Uncharacterized protein [Source:UniProtKB/TrEMBL;Acc:M0R3D8] [ENST00000598274]
A_32_P200600	THC2591088	THC2591088	0.000473967	-1.02915	0.00476011		TGGTCCTGGGTCAGCTTCTCTAGGATGGGCTTGACTTCACTCTGCAAGGTGCTGTTGTCC	tc|HUMANT61K medium tumor antigen-associated 61-kD protein {Homo sapiens} (exp=-1; wgp=0; cg=0), partial (9%) [THC2591088]
A_24_P104115	RHOF	NM_019034	5.798e-05	-1.029	0.00125436		GTTCATAGACCACCTGTGTCACCAACAGCCAGATACCTAATCCCTGAGCCTCCTTTGGGA	ref|Homo sapiens ras homolog family member F (in filopodia) (RHOF), mRNA [NM_019034]
A_32_P7602	AA158952	AA158952	0.000458743	-1.0286	0.00466078		CTTTGCAGAAACAAAGTCAGGGTTCTTCAAGTCACAAAGGGAAGGGCAGGAACAACTCTT	gb|zo73h12.s1 Stratagene pancreas (#937208) Homo sapiens cDNA clone IMAGE:592583 3' similar to gb:M11887 HLA CLASS I HISTOCOMPATIBILITY ANTIGEN, A-10 ALPHA CHAIN (HUMAN);, mRNA sequence [AA158952]
A_32_P40744	LOC101927085	XM_005276020	4.42152e-05	-1.02773	0.001048		CCAGCGGGTTCCCTCTTTCTCTTGAACTATAATAATACCCTACACATGTGCGTAGAACAT	ref|PREDICTED: Homo sapiens uncharacterized LOC101927085 (LOC101927085), mRNA [XM_005276020]
A_23_P1602	CDC42EP2	NM_006779	0.000279146	-1.0274	0.00338592		TGCTGTGACATTGATTCAGATGTTTGGCAAGAGGTGGCTGAGCACTCGGGTGGGCTTGGC	ref|Homo sapiens CDC42 effector protein (Rho GTPase binding) 2 (CDC42EP2), mRNA [NM_006779]
A_23_P10559	AATK	NM_001080395	3.72862e-05	-1.02711	0.000954379		GGAAGTTGGGTGATTTTAAGTTATTGTTGCCAAAGAGATGTAAAGTTTATTGTTGCTTCG	ref|Homo sapiens apoptosis-associated tyrosine kinase (AATK), transcript variant 1, mRNA [NM_001080395]
A_32_P130577	BC066989	BC066989	4.78602e-05	-1.02659	0.00109937		TTTTGAAATTGACTTAAGAGAATGTTGGCTGTGTATGTCTGTATCTTGCATTTCTGTTGG	gb|Homo sapiens cDNA clone IMAGE:5267335. [BC066989]
A_23_P380318	EGR4	NM_001965	9.46808e-05	-1.02639	0.00168629		GACTTTGTACAGCAGTGTCTTATCCAGCAGCCGATTGGATGTAACGTTTTGCTTTGGGTT	ref|Homo sapiens early growth response 4 (EGR4), mRNA [NM_001965]
A_23_P103310	S100A7	NM_002963	0.000540829	-1.02607	0.00518832		ACGATGATGAAGGAGAACTTCCCCAACTTCCTTAGTGCCTGTGACAAAAAGGGCACAAAT	ref|Homo sapiens S100 calcium binding protein A7 (S100A7), mRNA [NM_002963]
A_23_P62642	CCDC19	NM_012337	3.2473e-05	-1.0257	0.000879643		TGAGCTGCGAAAAAGTCGGCTCGAACAGGTGGCTTTCAAGGAGCACGCTCTGGCTGTTCA	ref|Homo sapiens coiled-coil domain containing 19 (CCDC19), mRNA [NM_012337]
A_32_P93841	THC2628661	THC2628661	0.00369798	-1.02553	0.0189463		TTGTGATACTGTTTATACATCTTTGTGCTGTACTTTTTAAGCTGACTTCGTGTTATCACC	tc|ALU7_HUMAN (P39194) Alu subfamily SQ sequence contamination warning entry, partial (13%) [THC2628661]
A_24_P384200	A_24_P384200	A_24_P384200	0.000298422	-1.02491	0.00352264		AATGTTTGATGTAACATCAAGAGTTACTTACATGTGCCTATGGCATAGAGATCAGGTGAG	Unknown
A_32_P225119	A_32_P225119	A_32_P225119	4.76732e-05	-1.02449	0.00109787		TCTCTGAAGGATGGGTCGTAGTGTAACCACAAAATTCCACTTCCGGGTTCTTCATGATCA	Unknown
A_23_P207517	PDK2	NM_002611	0.000129032	-1.02448	0.00205364		GGCTTTCTCCCTAGGACCTTCTGTGTATATAGTTAGTTTTATAACCCTGAATGCCCCCAC	ref|Homo sapiens pyruvate dehydrogenase kinase, isozyme 2 (PDK2), transcript variant 1, mRNA [NM_002611]
A_24_P845649	A_24_P845649	A_24_P845649	0.00171447	-1.02402	0.0111449		GGCGCCCTCCCAGCCACGCGGTGAATGCCTGAGAGGACAGAGGTTCGCGGCCCTCCCCAT	Unknown
A_32_P118532	BC036625	BC036625	1.17984e-05	-1.02388	0.000489051		CCCTCTGTGGTTCTGAAGAATTGCCTTGAGTATATGCAGCCTCAAAAAACCCACTTCCTA	gb|Homo sapiens cDNA clone IMAGE:5288145. [BC036625]
A_24_P917280	ALDH1A3	BC009245	7.76563e-05	-1.02193	0.00151049		GTAGTTTTATTTGTAATATCAGCTTCAGAGTGAAAATTCCAACACGAATTCTGGGAAGAG	gb|Homo sapiens aldehyde dehydrogenase 1 family, member A3, mRNA (cDNA clone IMAGE:2960240). [BC009245]
A_23_P157793	CA9	NM_001216	9.36639e-05	-1.0216	0.00167462		CAGTTGCTGTCTCGCTTGGAAGAAATCGCTGAGGAAGGCTCAGAGACTCAGGTCCCAGGA	ref|Homo sapiens carbonic anhydrase IX (CA9), mRNA [NM_001216]
A_24_P637257	LINC01420	BX537532	1.4902e-05	-1.02034	0.00055976		ATGGTAATTTTCTACTTTCCTTCTAAAATGCTTAGTATTGAACAAATAGAATATCCTAAT	gb|Homo sapiens mRNA; cDNA DKFZp686L07201 (from clone DKFZp686L07201). [BX537532]
A_32_P18448	TAF1A-AS1	NR_110614	2.78815e-05	-1.01993	0.00080041		TGGGTCAACTTTCATGAGGGACATTGAGACAAACAAATGAAATATGGGTTAAAGTACTCT	ref|Homo sapiens TAF1A antisense RNA 1 (TAF1A-AS1), transcript variant 1, long non-coding RNA [NR_110614]
A_24_P92844	A_24_P92844	A_24_P92844	0.000786757	-1.01968	0.00666181		GGATTTTGTTATATGGGTTCTTACTTTTACAGAATTATTCCAGGCCTTACGTGCAGGGTG	Unknown
A_23_P139123	SERPING1	NM_000062	7.308e-05	-1.01924	0.00145231		GACAACATTTGATCCCAAGAAAACCAGAATGGAACCCTTTCACTTCAAAAACTCAGTTAT	ref|Homo sapiens serpin peptidase inhibitor, clade G (C1 inhibitor), member 1 (SERPING1), transcript variant 1, mRNA [NM_000062]
A_32_P31757	ENST00000609028	ENST00000609028	1.60921e-05	-1.01913	0.000578942		CAGAGCTTTTTTGTGGGGACTGAGTAAAAGACCTTTAGGAAATTTCAGGTATCGATTCCT	gb|BX094773 NCI_CGAP_Lu5 Homo sapiens cDNA clone IMAGp998F243582, mRNA sequence [BX094773]
A_23_P48455	AMN	NM_030943	0.003424	-1.01868	0.0179423		CCCCTCTGGCCCCAGTCGAACTGGGGGCTAGCCACCTCCTCGTCCAGCCCCCAAACCTCC	ref|Homo sapiens amnion associated transmembrane protein (AMN), mRNA [NM_030943]
A_23_P68462	ZNFX1	NM_021035	1.53273e-05	-1.01794	0.000566438		AAAGATGCATGTCTTAGAAGAGAAAAGAGTGAGGACTCGACTAGAACAGGTCCATGAGTG	ref|Homo sapiens zinc finger, NFX1-type containing 1 (ZNFX1), mRNA [NM_021035]
A_23_P170337	ALDH4A1	NM_003748	8.38741e-05	-1.0178	0.00157344		TGGTGCCAGCTGGGCTGGGTGTGGGTTCTGTGTCCTTCCAGGATATGTGTCATTTCCCAT	ref|Homo sapiens aldehyde dehydrogenase 4 family, member A1 (ALDH4A1), transcript variant P5CDhL, mRNA [NM_003748]
A_23_P104471	DUSP13	NM_001007271	9.77865e-05	-1.01771	0.00171852		GATTTCCCTGACCCAATTCAGAGATTCTTTATGCAAAAGTGAGTTCAGTCCATCTCTATA	ref|Homo sapiens dual specificity phosphatase 13 (DUSP13), transcript variant 1, mRNA [NM_001007271]
A_23_P136296	A_23_P136296	A_23_P136296	0.000134866	-1.01767	0.00210247		AGCCTCCTGAGTAGCTGGGAGAATACAGGGTGGCCTACCACCACGCCTGGGCTAATTTTT	Unknown
A_23_P330461	TMC4	NM_144686	6.32902e-05	-1.0176	0.00132939		CTGATGGCGTACACTGTGGCTCTGGCTAACTCCTACGGACGCCTCATCTCTGAGCTCAAA	ref|Homo sapiens transmembrane channel-like 4 (TMC4), transcript variant 2, mRNA [NM_144686]
A_23_P209066	THC2616195	THC2616195	1.15898e-05	-1.01752	0.000486407		TGACTCTGGAGAGGTTGTGTGACGTCACTGTGCCTTTGGTATATAAGTTAGGCTGAGTTA	tc|Q569K0_HUMAN (Q569K0) ZNF599 protein, partial (84%) [THC2616195]
A_23_P352799	NPW	NM_001099456	0.000268439	-1.01752	0.00330361		CGTGGGTTCAGGAGCTGTGGGAGACGCGACGCAGGAGCTCCCAGGCAGGGATCCCCGTCC	ref|Homo sapiens neuropeptide W (NPW), mRNA [NM_001099456]
A_23_P92275	GPR156	NM_153002	0.000177767	-1.0172	0.00251022		TCAGATGAGTTCTTCTGCCGCTGCCACCGGCCCTACTGTGAAATCTGCTTCCAGAGCTCT	ref|Homo sapiens G protein-coupled receptor 156 (GPR156), transcript variant 1, mRNA [NM_153002]
A_23_P103248	PIGM	NM_145167	1.09034e-05	-1.01697	0.000471867		TCTGCTACTGTGTTACATTCTGATTGTCTTGTATGGACCAGAAGAGAGCTTTGGGACATT	ref|Homo sapiens phosphatidylinositol glycan anchor biosynthesis, class M (PIGM), mRNA [NM_145167]
A_23_P73530	MTMR1	NM_003828	4.4877e-05	-1.01694	0.00105458		ACTAGGACTGTTAAACATAGTGTGGACTGGACGATGCCTTCGACAAACCAGAGAAACCAA	ref|Homo sapiens myotubularin related protein 1 (MTMR1), mRNA [NM_003828]
A_24_P370472	HLA-DRB4	NM_021983	0.000127472	-1.0162	0.00203723		GCATCCAAGCATGATGAGCCCTCTCACGGTGCAATGGAGTGCACGGTCTGAATCTGCACA	ref|Homo sapiens major histocompatibility complex, class II, DR beta 4 (HLA-DRB4), mRNA [NM_021983]
A_23_P72014	A_23_P72014	A_23_P72014	0.000107214	-1.0162	0.00183578		ATACGACGTGGAAGCAAAAGTCACCAAGAACATCACTGAGATTGCAGATCTGACCCAGAA	Unknown
A_23_P34382	CLCA3P	NR_024604	8.07578e-05	-1.01579	0.00153569		AGCCCTAGGCCCGAAATGACTAGCAAATATCATTTTCTGTATGAATTGTGGAACATCACA	ref|Homo sapiens chloride channel accessory 3, pseudogene (CLCA3P), non-coding RNA [NR_024604]
A_23_P106280	FLJ10038	NR_026891	2.08747e-05	-1.01577	0.000674551		TTGAATCAGCGTGCCTAGCCTCAAGGGTGCATCGTGAAAACTGAAACCAAAGGAATGATA	ref|Homo sapiens uncharacterized protein FLJ10038 (FLJ10038), long non-coding RNA [NR_026891]
A_24_P329353	ORAI2	NM_032831	0.000199033	-1.01576	0.00270663		TTGAGGAGGCTGAGTTATTTGAGGGCTGCTGCAAAGTACGCTAGGCTCAAATTCTCTTTT	ref|Homo sapiens ORAI calcium release-activated calcium modulator 2 (ORAI2), transcript variant 2, mRNA [NM_032831]
A_32_P88705	THC2764011	THC2764011	0.00011442	-1.01563	0.00191551		CATCATCTGGGCTTGCGTTCTGACATCAGGGGAAGCTGTGAAATCACACAGCAATAAATA	Unknown
A_24_P902052	DANCR	NR_024031	1.7542e-05	-1.01491	0.000607479		GGTATTTCAATTGACTTAAGCCAACTATCCCTTCAGTTACAATAGGAAAGTGCCTCTAAT	ref|Homo sapiens differentiation antagonizing non-protein coding RNA (DANCR), long non-coding RNA [NR_024031]
A_23_P159316	BFSP2	NM_003571	0.000118513	-1.01468	0.00196097		CTGAAAAGCTTCCTGGAAGTGGAGAGATCCTTCTGCTTTAATCTGAGTAGTCTGTAGCTT	ref|Homo sapiens beaded filament structural protein 2, phakinin (BFSP2), mRNA [NM_003571]
A_23_P122174	XRCC4	NM_022550	4.45172e-05	-1.0143	0.00105137		AAACCAAACTGATCTCTCTGGGTTGGCTTCAGCTGCTGTAAGTAAAGATGATTCCATTAT	ref|Homo sapiens X-ray repair complementing defective repair in Chinese hamster cells 4 (XRCC4), transcript variant 3, mRNA [NM_022550]
A_32_P216602	DB229023	DB229023	0.000744889	-1.01393	0.00640434		GGTCCCACTGTGCGCCCTGTCGCCGCCACCGCGGAAAACGTCTTGCACGTGCGAGGGGCA	gb|DB229023 TRACH3 Homo sapiens cDNA clone TRACH3022015 5', mRNA sequence [DB229023]
A_23_P150664	IFITM5	NM_001025295	0.000195128	-1.01285	0.00267737		GCACCCCCCGCCTCGAGACCACTTGATCTGGTCGGTGTTCAGCACCCTCTACCTGAATCT	ref|Homo sapiens interferon induced transmembrane protein 5 (IFITM5), mRNA [NM_001025295]
A_23_P24389	CCDC88B	NM_032251	2.49002e-05	-1.01186	0.000745143		CGAAACAGATGCCAACCGAGAGGGCCCTGAGGTACAGGAACCGGAGAAACGTCCCCTCAC	ref|Homo sapiens coiled-coil domain containing 88B (CCDC88B), mRNA [NM_032251]
A_23_P109133	AVP	NM_000490	0.0015383	-1.01167	0.0104126		CGAGAGCTGCGTGACCGAGCCCGAGTGCCGCGAGGGCTTTCACCGCCGCGCCCGCGCCAG	ref|Homo sapiens arginine vasopressin (AVP), mRNA [NM_000490]
A_32_P40433	THC2657737	THC2657737	3.49288e-05	-1.01144	0.000914275		GAAGCATAAAAGGTTTGGGTATCTTTGTATTTAATATAAATATTAGAGTTTTTTAAATGA	tc|NKG2D_HUMAN (P26718) NKG2-D type II integral membrane protein (NKG2-D-activating NK receptor) (NK cell receptor D) (Killer cell lectin-like receptor subfamily K member 1) (CD314 antigen), partial (14%) [THC2657737]
A_23_P50389	NAT14	NM_020378	4.2671e-05	-1.01077	0.00102344		TGTGTTTGAGCTTCTCAGAGTGGAATGACTCCTTTTCCTTCCTGGCCCTCGGGGGCCTCT	ref|Homo sapiens N-acetyltransferase 14 (GCN5-related, putative) (NAT14), mRNA [NM_020378]
A_32_P93807	A_32_P93807	A_32_P93807	0.000203935	-1.01072	0.00275414		TCTCCCAGCCCTTGCTTCCTTCCTTCATCTGGCCTTGGACAGAGTGAGGCTGAAAAAGCC	Unknown
A_23_P121783	SRD5A3	NM_024592	0.000123464	-1.00938	0.00200282		CAGCAAAGCTGTTTGAAACTCTCCATTCCATTTCTATACCCCACAAGTTTTCACTGAATG	ref|Homo sapiens steroid 5 alpha-reductase 3 (SRD5A3), mRNA [NM_024592]
A_32_P89730	LOH12CR2	NR_024061	4.6218e-05	-1.00884	0.00107275		GGAGAATAACTCATTCTGGTTCTTGTTTCCCCTTTTCCACATAAAAGTATATTTGTCTTG	ref|Homo sapiens loss of heterozygosity, 12, chromosomal region 2 (non-protein coding) (LOH12CR2), long non-coding RNA [NR_024061]
A_23_P384044	CNIH3	NM_152495	3.33148e-05	-1.00868	0.000893504		CTCCCATCTGAAACCTGTGACTCAGGTTTATGAATGGTGTTTGTGTAGCAACACATTGTG	ref|Homo sapiens cornichon family AMPA receptor auxiliary protein 3 (CNIH3), mRNA [NM_152495]
A_23_P349944	SLC26A1	NM_134425	1.41704e-05	-1.00799	0.000541703		TCCAAATTTCACAACAGGCTTTACCATGTGGATGATGTAACCAGTCATCAGTACATTTCT	ref|Homo sapiens solute carrier family 26 (anion exchanger), member 1 (SLC26A1), transcript variant 2, mRNA [NM_134425]
A_23_P7783	KDM3B	NM_016604	3.51587e-05	-1.00785	0.000917165		GGACTCCTCTTAATGTTTCCAAATGGGAAGGACAGTTGATTTCCAACATGAGGTTTTTTG	ref|Homo sapiens lysine (K)-specific demethylase 3B (KDM3B), mRNA [NM_016604]
A_23_P106682	EMP2	NM_001424	1.02432e-05	-1.00682	0.000452469		TTCCGGAGCTGGGTTGCTTCTGCTGCAGTACAGAATCCACATTCAGATAACCATTTTGTA	ref|Homo sapiens epithelial membrane protein 2 (EMP2), mRNA [NM_001424]
A_32_P178696	BC046172	BC046172	2.4616e-05	-1.00681	0.000740746		CGGTTGGTTAAGTAGGCAGGAAGTAAGCAGACAGTAAAATCAAAGACAAGAGCTAATGAT	gb|Homo sapiens cDNA clone IMAGE:3463889, partial cds. [BC046172]
A_24_P101771	A_24_P101771	A_24_P101771	2.04753e-05	-1.00604	0.000666301		TCACCCAGCGCAAGTGGGAGGCGGCCCGGGAGCAGCGGAGAGCCTACCTGGAGGGCGAGT	Unknown
A_23_P58466	SMN1	NM_000344	9.45929e-05	-1.0058	0.00168565		TATGTGGCAAAATGTTACAGAATCTAACTGGTGGACATGGCTGTTCATTGTACTGTTTTT	ref|Homo sapiens survival of motor neuron 1, telomeric (SMN1), transcript variant d, mRNA [NM_000344]
A_23_P31006	HLA-DRB5	NM_002125	0.000138231	-1.00489	0.00214152		AAGCCTGACGAGCCCTCTCACAGTGGAATGGAGAGCACGGTCTGAATCTGCACAGAGCAA	ref|Homo sapiens major histocompatibility complex, class II, DR beta 5 (HLA-DRB5), mRNA [NM_002125]
A_24_P161074	A_24_P161074	A_24_P161074	0.00132282	-1.00488	0.00941978		CATCGAGGTTGCATATATGAAAAGCCACCAGGTACTGAAAGATGTCACTTTACAGAAATG	Unknown
A_32_P153469	BX392861	BX392861	0.000144434	-1.00406	0.00220361		ATAGCAGAAGGAATTAAGGAATGCTGCACTTGTGATCCATACAAAACACCAACATTTTAG	gb|BX392861 Homo sapiens PLACENTA COT 25-NORMALIZED Homo sapiens cDNA clone CS0DI061YF24 3-PRIME, mRNA sequence [BX392861]
A_23_P215549	PON3	NM_000940	8.05581e-05	-1.00359	0.00153569		GCACCTCTGTGGCTTCTGTGTACCATGGGAAAATTCTCATAGGCACCGTATTTCACAAAA	ref|Homo sapiens paraoxonase 3 (PON3), mRNA [NM_000940]
A_23_P345460	PLEKHG4	NM_015432	0.000492429	-1.00207	0.00486567		GACTTGATGCCTTTTGAATAACTTTCAATAGAATTGTCTAAAATTATCTTACTGGTTGTT	ref|Homo sapiens pleckstrin homology domain containing, family G (with RhoGef domain) member 4 (PLEKHG4), transcript variant 1, mRNA [NM_015432]
A_23_P158053	C9orf16	NM_024112	0.000196228	-1.00197	0.00268654		GGGAAGCAGAATACGCTGCCATCAACTCCATGCTGGACCAGATCAACTCCTGTCTGGACC	ref|Homo sapiens chromosome 9 open reading frame 16 (C9orf16), mRNA [NM_024112]
A_23_P118300	FAHD1	NM_031208	2.22249e-05	-1.00184	0.000696146		CTCAACTCATAGAAGATGAACCCTTCAAGAAAACGTGAAGTAGAACGGGTGGGCCAGAAA	ref|Homo sapiens fumarylacetoacetate hydrolase domain containing 1 (FAHD1), transcript variant 2, mRNA [NM_031208]
A_23_P364766	SLX4IP	NM_001009608	0.000228859	-1.00167	0.00297242		GGTTTTGCCAGCTTCAGAGTTGTCAGATCCAGGGTTACTTTTGAAACAAGATTTGGCAAA	ref|Homo sapiens SLX4 interacting protein (SLX4IP), mRNA [NM_001009608]
A_23_P38446	TNFAIP1	NM_021137	3.99037e-05	-1.00069	0.000987799		GCCTAAAGGATGGCGCAGGTCCTGGGCAGGAAAGAATTTTTCCTTTATCACATAACTGTA	ref|Homo sapiens tumor necrosis factor, alpha-induced protein 1 (endothelial) (TNFAIP1), mRNA [NM_021137]
A_23_P8253	RAET1E	NM_139165	2.99258e-05	-1.00068	0.000833162		TCACCAGTAAATGCTTCAGATATCCACTGGTCTTCTTCTAGTCTACCAGATAGATGGATC	ref|Homo sapiens retinoic acid early transcript 1E (RAET1E), transcript variant 1, mRNA [NM_139165]
A_32_P161292	DDX60L	NM_001291510	0.000271137	-1.00058	0.00332543		GCGGCCGGGAGGTGCCATTCACATCAAATGTAGCCATTTTAGAGGTGTCAAAATAAATCA	ref|Homo sapiens DEAD (Asp-Glu-Ala-Asp) box polypeptide 60-like (DDX60L), transcript variant 2, mRNA [NM_001291510]
A_32_P46351	RASSF1-AS1	NR_109831	8.87974e-05	-1.00057	0.00162598		GGTTACCTCACACTGCTACGCGGACTCTAATGTTGGCCACCTGGGCGTCTGGAAACCGGC	ref|Homo sapiens RASSF1 antisense RNA 1 (RASSF1-AS1), long non-coding RNA [NR_109831]
A_32_P158417	FAM47C	NM_001013736	0.00166208	-1.00041	0.0109472		CTGAGACTGGAGTGTCCCATCTCCGCCCAGAGCCTCCCAAGCCTCGGGTTTCCAGTCTCC	ref|Homo sapiens family with sequence similarity 47, member C (FAM47C), mRNA [NM_001013736]
A_24_P281025	A_24_P281025	A_24_P281025	4.67801e-05	-1.00022	0.00108347		CCAGAAGCAAGCCCCCCTTTCTCGATTCCCTCCCCATCACCCCCAATCCTCCCACCTTGG	Unknown
A_24_P401270	LOC649294	AK091259	0.00672241	-0.999922	0.0285762		TCCTCTCTCCTCCAGCTCTCCCCATCATGAAATAATTCTGATAACGACACATGGACTTTG	gb|Homo sapiens cDNA FLJ33940 fis, clone CTONG2018069. [AK091259]
A_32_P175539	RCN2	NM_002902	1.96185e-05	-0.999306	0.000649515		CTATCATGATGAGCTTTAATCTCCGAGCCTGTCTCAGTAGAGTACTGGCTCCTTTTATAA	ref|Homo sapiens reticulocalbin 2, EF-hand calcium binding domain (RCN2), transcript variant 1, mRNA [NM_002902]
A_23_P23380	ELOVL1	NM_022821	7.89837e-05	-0.999055	0.00151617		CTGGTCTCACTGCACATCTCCCAGTACTACTTTATGTCCAGCTGTAACTACCAGTACCCA	ref|Homo sapiens ELOVL fatty acid elongase 1 (ELOVL1), transcript variant 1, mRNA [NM_022821]
A_23_P206454	CENPBD1	NM_145039	1.12243e-05	-0.999011	0.000477569		GCAGGAGCTGTACAATGAGAAAAAGCGCCACTCAAAACAACTCTCTTAGGTCATTTTTCA	ref|Homo sapiens CENPB DNA-binding domains containing 1 (CENPBD1), mRNA [NM_145039]
A_23_P379794	PIGW	NM_178517	4.16946e-05	-0.998949	0.00100824		CCTTGTGGGCCTTATTTGTGGTCAATCTCTATATGTTTTCCAACTGTTTAATTGTATATG	ref|Homo sapiens phosphatidylinositol glycan anchor biosynthesis, class W (PIGW), mRNA [NM_178517]
A_24_P341006	A_24_P341006	A_24_P341006	0.000451261	-0.998699	0.00461218		TCGTGCAGAACTGCTCCTTTCTGATCAAGAGGACTATGCCGACCTACAGCACCAAGCCCA	Unknown
A_23_P98282	SPTBN2	NM_006946	0.000208307	-0.998682	0.00279056		CCTTCTCTTCTGCTGTTTAATTCCAGACTGGTGGTGGGACCCAGGTAACCCCCTCTCCCA	ref|Homo sapiens spectrin, beta, non-erythrocytic 2 (SPTBN2), mRNA [NM_006946]
A_23_P43846	FABP6	NM_001040442	0.000171447	-0.997869	0.00245634		CAAGGAAAGCAACATACAGACAATGGGGGGCAAGACGTTCAAGGCCACTGTGCAGATGGA	ref|Homo sapiens fatty acid binding protein 6, ileal (FABP6), transcript variant 1, mRNA [NM_001040442]
A_23_P218774	RAC2	NM_002872	6.90035e-05	-0.997747	0.00139595		CACTTACCTGTGAGAGTCTTCAAACTTTTAAACCTTGCCAGTCAGGACTTTTGCTATTGC	ref|Homo sapiens ras-related C3 botulinum toxin substrate 2 (rho family, small GTP binding protein Rac2) (RAC2), mRNA [NM_002872]
A_23_P52610	DDB2	NM_000107	0.000178868	-0.997625	0.00252246		CAAGGGCCCCTCTGTATCTAGCCTGGAACCAAGGTTATCTTGGAACTAAATGACTTTTCT	ref|Homo sapiens damage-specific DNA binding protein 2, 48kDa (DDB2), mRNA [NM_000107]
A_24_P592544	BC107568	BC107568	4.69469e-05	-0.997555	0.00108625		TTACACATTATGTAAGCTGTTAATAAAATTTCTTGTAGGTGCTACATATTTGTTAAAATT	gb|Homo sapiens cDNA clone IMAGE:3683736. [BC107568]
A_23_P1594	VEGFB	NM_003377	0.000125085	-0.99749	0.00201399		TGTCTCAGTTTCTAACCACTCTGTGCAAGTAAGCATCTTACAACTGGCTCTTCCTCCCCT	ref|Homo sapiens vascular endothelial growth factor B (VEGFB), transcript variant VEGFB-186, mRNA [NM_003377]
A_24_P93051	A_24_P93051	A_24_P93051	0.00167365	-0.997483	0.0109873		GTCAGCACTTTCATTAAGAAAATTAACTACAGCCCCTGGCACAGTAGTAGCATTTGTGCC	Unknown
A_32_P36235	IER2	NM_004907	9.57723e-06	-0.997361	0.000433708		AGGGGAACATCCTTGCCAGGGAGTTTCTGAGGGTCTGTTTTGTTTACCTTTCGTGCGGTG	ref|Homo sapiens immediate early response 2 (IER2), mRNA [NM_004907]
A_23_P208373	CYP2B6	NM_000767	0.000475056	-0.997356	0.00476429		CCACCACGCCTGGCTAAATTTTGTATTTTTAGGTGGTCTTGAACTCCTGATGTCAGGTGA	ref|Homo sapiens cytochrome P450, family 2, subfamily B, polypeptide 6 (CYP2B6), mRNA [NM_000767]
A_24_P936836	NP285481	NP285481	0.000329899	-0.997182	0.00376384		CCTGGCCGCCGAACTGCTGGCGCAAAACACCGTGCTGCTGATCACCCACGATCCGATGGA	tc|GB|AJ278917.1|CAC07210.1 putative ATP-binding cassette protein [Homo sapiens] [NP285481]
A_23_P323801	BEST3	NM_032735	1.08262e-05	-0.99717	0.000470524		GTTTAACTTGAACTCTTATGCAAAAATCCTAATCGTGTCGCAACACGGGACCAGTTACTG	ref|Homo sapiens bestrophin 3 (BEST3), transcript variant 1, mRNA [NM_032735]
A_24_P275723	WDR90	ENST00000546516	0.000506701	-0.997122	0.00497634		GCCTGGCAGGCCTTGCAGGTCTTCTCAAACTGTCCTTTCCCTGCTATTGCTTTGCGTTTT	ens|WD repeat domain 90 [Source:HGNC Symbol;Acc:26960] [ENST00000546516]
A_24_P246777	A_24_P246777	A_24_P246777	0.000410995	-0.996448	0.00435316		CTATCAAGATGCATGAAAAGAGAAACACCAAACACAAGAATAATGAAAAGACTCCACGGG	Unknown
A_24_P312189	MEPCE	NM_019606	1.48423e-05	-0.996351	0.000558813		GCAAGAGAAAGACTCTTACAGAAACGATCTACAAGAACTACTACCGAATCCAATTGAAGC	ref|Homo sapiens methylphosphate capping enzyme (MEPCE), transcript variant 1, mRNA [NM_019606]
A_24_P376129	DFNB31	ENST00000374057	8.21633e-05	-0.995582	0.00155214		TGTGTAGTGTATGTTATAATACAGGCTAAGCTGCCACAATAAAAGAGCTTAAATACTGTG	ens|deafness, autosomal recessive 31 [Source:HGNC Symbol;Acc:16361] [ENST00000374057]
A_24_P934755	EIF4E2	NM_001282958	5.93078e-05	-0.995073	0.00126587		CCAGGAAAAGTGTTCTGTTGGAGAGTCCCAAAATAGCTGTAAATGCTCTCTTCTAGCTCT	ref|Homo sapiens eukaryotic translation initiation factor 4E family member 2 (EIF4E2), transcript variant 2, mRNA [NM_001282958]
A_23_P342131	CYB561A3	NM_153611	0.000276609	-0.994993	0.00336406		GCTGACCGCTCTGAGCTGTTCTGTTTCGTATTGCTGCTCTGTGTCTGCATGTATTGTGAC	ref|Homo sapiens cytochrome b561 family, member A3 (CYB561A3), transcript variant 2, mRNA [NM_153611]
A_23_P1523	RHOD	NM_014578	0.000125663	-0.994747	0.00201839		TCATCGTCGTGGGCTGCAAGACTGACCTGCGCAAGGACAAATCACTGGTGAACAAGCTCC	ref|Homo sapiens ras homolog family member D (RHOD), mRNA [NM_014578]
A_23_P135722	BTC	NM_001729	0.00045578	-0.994572	0.00464023		AGAGAGTTGACTTGTTTTACCTAAGAGGAGACAGAGGACAGATTCTGGTGATTTGTTTGA	ref|Homo sapiens betacellulin (BTC), mRNA [NM_001729]
A_23_P391607	ARRDC1	NM_152285	3.94622e-05	-0.994459	0.00098062		AGTGCCCACTACCAGCACCTTGATTCTTCCTCCAGAGTACAGTTCTTGGGGCTACCCCTA	ref|Homo sapiens arrestin domain containing 1 (ARRDC1), mRNA [NM_152285]
A_23_P501372	MIEF2	NM_139162	3.51571e-05	-0.994245	0.000917165		CAGTGTGCCAAAATGAACTGCTCTCAGCTGATGGCTGTATTCTGACTTTGAAGCCTGTTA	ref|Homo sapiens mitochondrial elongation factor 2 (MIEF2), transcript variant 1, mRNA [NM_139162]
A_24_P174063	A_24_P174063	A_24_P174063	1.79253e-05	-0.994144	0.000616796		TGGAAATTTAGTGTTTTTCAGCCTAAGACATTAAATTTCATATCAGAACAAAGCCTGCCC	Unknown
A_24_P38895	H2AFX	NM_002105	8.22769e-05	-0.993776	0.00155247		CTAGAACCTTAGGCATTGGGGAGTTTTAGATGGACTAATTTTATTAAAGGATTGTTTTTT	ref|Homo sapiens H2A histone family, member X (H2AFX), mRNA [NM_002105]
A_23_P149171	FAM63A	NM_001040217	2.20179e-05	-0.99367	0.00069257		AGAGGGACTTCAGCTTAATTTTCAGCAGAATGTGGATGATGCAATGACAGTGCTGCCTAA	ref|Homo sapiens family with sequence similarity 63, member A (FAM63A), transcript variant 2, mRNA [NM_001040217]
A_23_P426279	BU944300	BU944300	3.69154e-05	-0.993271	0.000946386		AATTCAGGGAGTGGCACCACTTCCTGGTGGTCAACATGAAGGGCAACGACATTAGCAGTG	gb|AGENCOURT_10545189 NIH_MGC_107 Homo sapiens cDNA clone IMAGE:6728554 5', mRNA sequence [BU944300]
A_24_P274814	TBXAS1	NM_030984	0.00798175	-0.990685	0.0321932		CTGCCCTATCTGGACATGGTGATTGCAGAGACGCTGAGGATGTACCCGCCAGCTTTCAGA	ref|Homo sapiens thromboxane A synthase 1 (platelet) (TBXAS1), transcript variant 2, mRNA [NM_030984]
A_23_P64617	FZD4	NM_012193	0.000449875	-0.990602	0.00460237		AAATGGACCCTGCTTTTAAGGATGTACAAAAGTATGTCTGCATCGATGTCTGTACTGTAA	ref|Homo sapiens frizzled class receptor 4 (FZD4), mRNA [NM_012193]
A_23_P160849	FCER1G	NM_004106	0.000932685	-0.990286	0.00747695		AGTGGTTCCTCCTCCCTGTTAAAGACTAATGCTCAGATGCTGTTTACGGATATTTATATT	ref|Homo sapiens Fc fragment of IgE, high affinity I, receptor for; gamma polypeptide (FCER1G), mRNA [NM_004106]
A_24_P117782	SCRT2	NM_033129	0.000856565	-0.989844	0.00706797		CTTCAAGCACTACCGCTGCCGCCAGTGCGACAAGAGCTTCGCGCTCAAGTCCTACCTCCA	ref|Homo sapiens scratch family zinc finger 2 (SCRT2), mRNA [NM_033129]
A_23_P1722	C11orf52	NM_080659	1.83029e-05	-0.989575	0.000625138		TGGACTTTAATTAATGGTATCCTTTTTCACACACCTTAAACTCCAAAGCTGAAGGGGAGG	ref|Homo sapiens chromosome 11 open reading frame 52 (C11orf52), mRNA [NM_080659]
A_24_P926285	CAMKMT	BC029359	0.000788071	-0.989477	0.00666935		AGTATTCATAAGCCAGTTATTGCATTAGGTGTAGCTGCAGTGACACTGATTAGCATTCAT	gb|Homo sapiens chromosome 2 open reading frame 34, mRNA (cDNA clone IMAGE:4673016), complete cds. [BC029359]
A_32_P194264	CHAC2	NM_001008708	4.56565e-05	-0.989283	0.00106737		CTGATTATCTTGGTCCTGCACCTCTGGAAGACATTGCTGAACAAATTCTTAATGCAGCTG	ref|Homo sapiens ChaC, cation transport regulator homolog 2 (E. coli) (CHAC2), mRNA [NM_001008708]
A_23_P106544	CMC2	NM_020188	1.37319e-05	-0.988532	0.00053071		TCTGGGTTGATACCTGAAAGAATCCTGTCTTATTTGGTCTCCATAATCCTTTGAATGGAA	ref|Homo sapiens C-x(9)-C motif containing 2 (CMC2), mRNA [NM_020188]
A_23_P161125	MOV10	NM_020963	0.000101618	-0.988333	0.00176132		TCCCCGTACCGGAAACAGGTGGAGAAAATCCGTTACTGCATCACCAAACTTGACAGGGAG	ref|Homo sapiens Mov10, Moloney leukemia virus 10, homolog (mouse) (MOV10), transcript variant 1, mRNA [NM_020963]
A_23_P335329	GNG4	NM_004485	1.79525e-05	-0.987897	0.000616951		TGAGGCATGGTGACAGCAGTCCCCTATGTGCCCCCAAGTCATCTGAGCATTGGTGTGCAT	ref|Homo sapiens guanine nucleotide binding protein (G protein), gamma 4 (GNG4), transcript variant 3, mRNA [NM_004485]
A_24_P922475	ATF7	NM_001206682	0.000142433	-0.986484	0.00218157		TGGTTAAAACACAAAATCATGGGCTTAGTAGAGTAAAACCAGTAAAACCAGATAGTAGTC	ref|Homo sapiens activating transcription factor 7 (ATF7), transcript variant 4, mRNA [NM_001206682]
A_24_P101541	A_24_P101541	A_24_P101541	0.00119381	-0.98504	0.00882519		ATGGAACAGTACATCTATATGAAAAGTGATGGCATCTACATCCTAAATCAGAAGAAGACC	Unknown
A_24_P109214	APOC1	NM_001645	0.000672534	-0.984672	0.00599565		GTTTTCAGAGACATTTCAGAAAGTGAAGGAGAAACTCAAGATTGACTCATGAGGACCTGA	ref|Homo sapiens apolipoprotein C-I (APOC1), mRNA [NM_001645]
A_23_P48771	C14orf159	NM_024952	1.83353e-05	-0.984459	0.000625274		GACAAAGGACAACATTTCTCTGGGGCTTTTTAACTTTTATTCCTAAGACTCTAAAGGCGT	ref|Homo sapiens chromosome 14 open reading frame 159 (C14orf159), transcript variant 3, mRNA [NM_024952]
A_23_P139958	CDK8	NM_001260	0.000540423	-0.984168	0.00518832		GCTAGCACAGTTTGTGTTGTGGATTTGCTACTTCCATAGTTTACTTGACATGGTTCAGAC	ref|Homo sapiens cyclin-dependent kinase 8 (CDK8), mRNA [NM_001260]
A_24_P165965	TUSC2	NM_007275	3.83456e-05	-0.984163	0.00096653		GCGAGTGCATAAGAATCTGATTCCTCAGGGCATCGTGAAGCTGGATCACCCCCGCATCCA	ref|Homo sapiens tumor suppressor candidate 2 (TUSC2), mRNA [NM_007275]
A_24_P127719	MAFA	NM_201589	0.000461193	-0.983704	0.00467386		GTTCGAGGTGAAGAAGGAGCCTCCCGAGGCCGAGCGCTTCTGCCACCGCCTGCCGCCAGG	ref|Homo sapiens v-maf avian musculoaponeurotic fibrosarcoma oncogene homolog A (MAFA), mRNA [NM_201589]
A_23_P5392	TP53I3	NM_004881	2.33813e-05	-0.983475	0.000719248		AGGAAGTCTGATCACCAGTTTGCTGAGGTCTAGGGACAATAAGTACAAGCAAATGCTGGT	ref|Homo sapiens tumor protein p53 inducible protein 3 (TP53I3), transcript variant 1, mRNA [NM_004881]
A_23_P151075	ARHGDIB	NM_001175	2.67836e-05	-0.983404	0.000785532		TCAGGTTCCAGTAGTTCATTCTAATGCCTAGATTCTTTTGTGGTTGTTGCTGGCCCAATG	ref|Homo sapiens Rho GDP dissociation inhibitor (GDI) beta (ARHGDIB), mRNA [NM_001175]
A_23_P33433	MAZ	NM_001042539	0.000524575	-0.983359	0.00508824		CAACTCCTATTTCCCTACCAACCAAGGAGCCTCCAGAAGGAAAGGAGGAAGAAATGTTTT	ref|Homo sapiens MYC-associated zinc finger protein (purine-binding transcription factor) (MAZ), transcript variant 2, mRNA [NM_001042539]
A_23_P104692	PELI3	NM_145065	0.000321743	-0.983229	0.00369948		CAAAGGGAGGAGAGAGGACTCACTGGTCAAGAGTGTCGGCTGTGACACAAGGGCCATCAT	ref|Homo sapiens pellino E3 ubiquitin protein ligase family member 3 (PELI3), transcript variant 1, mRNA [NM_145065]
A_23_P10077	PNPLA2	NM_020376	0.000925681	-0.983086	0.00745013		CGCCTCCATTACCACTGCGCAGTGAGATGAGGGGACTCACAGTTGCCAAGAGGGGTCTTT	ref|Homo sapiens patatin-like phospholipase domain containing 2 (PNPLA2), mRNA [NM_020376]
A_24_P53215	UNC13D	NM_199242	0.00040718	-0.982011	0.00432265		TACAGGCACAGAGTCTCCTGGAAAAGGGAGAGGGGACCCTGCCAAAGATGAGGCTCCAGC	ref|Homo sapiens unc-13 homolog D (C. elegans) (UNC13D), mRNA [NM_199242]
A_23_P335486	DNAAF3	NM_178837	0.000244725	-0.981761	0.00310622		GGCCTGTGTGGCACCCGGAGGGAACTTGATTGTGGAATTAGCCCGGTACCTGGTGGACGT	ref|Homo sapiens dynein, axonemal, assembly factor 3 (DNAAF3), transcript variant 2, mRNA [NM_178837]
A_23_P150693	FJX1	NM_014344	2.80301e-05	-0.981686	0.000801049		ACTCATTCCTGACCTCTTGTCATTTTGGCCTGAAGGCTACAAATTCAGGGTCAGCTGTAT	ref|Homo sapiens four jointed box 1 (Drosophila) (FJX1), mRNA [NM_014344]
A_23_P97736	NCDN	NM_014284	0.000145398	-0.981607	0.00221233		GCTTGCTTGAAGGGACCCAGAGTCTTTGGGCCCAGATCTTTAAACCTTTGTGTCGTGTTG	ref|Homo sapiens neurochondrin (NCDN), transcript variant 3, mRNA [NM_014284]
A_23_P41246	MFSD10	NM_001120	8.17405e-05	-0.981474	0.00154686		GCTGAGCTTCCTCACACACCAGCGCTTCCAGTTCAGTAGCCTACAGCAGGGGAAGATGTT	ref|Homo sapiens major facilitator superfamily domain containing 10 (MFSD10), transcript variant 1, mRNA [NM_001120]
A_24_P861009	BRWD1	NM_001007246	4.05805e-05	-0.981246	0.000994225		AGTCACAGATCCTACGTATGTGCTCTTCAGTAGAGGATTTTCTGTGATCCTACAATGAAG	ref|Homo sapiens bromodomain and WD repeat domain containing 1 (BRWD1), transcript variant 3, mRNA [NM_001007246]
A_24_P931944	PARVA	NM_018222	1.31226e-05	-0.981203	0.000516463		CATTTACAGAATTTGCCCATTCATGTGTCTTTGTGTTTATGGATTAAATGGCTTTCTGAC	ref|Homo sapiens parvin, alpha (PARVA), mRNA [NM_018222]
A_23_P152678	B9D1	NM_015681	0.000184799	-0.980933	0.00258136		TGGCCACAGATCGTGCTCAGCGTGTATGGACCAGATGTGTTCGGGAACGATGTGGTTCGA	ref|Homo sapiens B9 protein domain 1 (B9D1), transcript variant 2, mRNA [NM_015681]
A_24_P417935	AGAP2-AS1	NR_027032	0.000118921	-0.980661	0.00196356		TCTGACCCGTGCTGGACACGATCAGGAACTCAAAGTTTTCCTCTGAGTGGGGGATGGGAT	ref|Homo sapiens AGAP2 antisense RNA 1 (AGAP2-AS1), long non-coding RNA [NR_027032]
A_24_P105747	AP1S3	NM_001039569	0.000397484	-0.980619	0.00424084		TCCCCAAAGAAAAGATTTGCTGCTGACCATTATTACTGTAAGTATATCACATTTGTGCTT	ref|Homo sapiens adaptor-related protein complex 1, sigma 3 subunit (AP1S3), transcript variant 1, mRNA [NM_001039569]
A_23_P144639	TMCO6	NM_018502	3.40826e-05	-0.980369	0.000902893		ATGTCACTCATTCCCCTCTCTCTTAACATCAAGCTTGTTTTGTCCAGTAGAGCCTTTGGA	ref|Homo sapiens transmembrane and coiled-coil domains 6 (TMCO6), mRNA [NM_018502]
A_32_P63162	CU687617	CU687617	3.85037e-05	-0.980155	0.000966676		ACCTCAGGGTGGCCTCATGGTCAGAGATGGGGTGGTGGGCAACGTGTGCCTTTGGAGGAT	gb|Synthetic construct Homo sapiens gateway clone IMAGE:100021717 3' read HLA-F mRNA. [CU687617]
A_23_P160240	ACP6	NM_016361	6.4138e-05	-0.979044	0.00134069		CATCATCCACACTGATGAAGCAGATTCAGAAGTCTTGTATCCCAACTACCAAAGCTGCTG	ref|Homo sapiens acid phosphatase 6, lysophosphatidic (ACP6), mRNA [NM_016361]
A_23_P63254	SFN	NM_006142	3.45909e-05	-0.978315	0.000909845		CACCGGTGACGACAAGAAGCGCATCATTGACTCAGCCCGGTCAGCCTACCAGGAGGCCAT	ref|Homo sapiens stratifin (SFN), mRNA [NM_006142]
A_32_P25889	NFE4	BC036938	0.00012191	-0.978279	0.00198754		CTCAAGGGACACCCTAGGCTGCTTATCCCACTGATTCTGATCTGACTGTGTTAAGTAATA	gb|Homo sapiens, clone IMAGE:5404753, mRNA. [BC036938]
A_23_P157920	IFNA16	NM_002173	0.000215516	-0.977885	0.00286109		CACCACAAGTTGAATCAAAATTTCCAAATGTTTTCAGGAGTGTTAAGAAGCATCGTGTTT	ref|Homo sapiens interferon, alpha 16 (IFNA16), mRNA [NM_002173]
A_23_P30069	DDX60L	NM_001012967	0.00197124	-0.977615	0.0122411		AGATTTGTTTAAGTCCCCTACACTTTCTTATTTCTAAATGATCAAGAGTACACTTCCTGG	ref|Homo sapiens DEAD (Asp-Glu-Ala-Asp) box polypeptide 60-like (DDX60L), transcript variant 1, mRNA [NM_001012967]
A_24_P935652	NUB1	ENST00000470316	4.12586e-05	-0.976466	0.00100294		TTTTTGCATATCAGTTATTTTATATGTGGAGGTACAATTTGTATAGGAAAGTTAGAATAA	ens|negative regulator of ubiquitin-like proteins 1 [Source:HGNC Symbol;Acc:17623] [ENST00000470316]
A_32_P72622	A_32_P72622	A_32_P72622	0.000312004	-0.97591	0.00362742		CCTTCTTGATAGCGCAGTCGGTGTAGGTGCCCTTCCCAAAGTACTTGACCGCGTCCACGC	Unknown
A_23_P39550	TMEM163	NM_030923	0.000282013	-0.973646	0.00340848		GGTGCCAATATTTAACTGAACATCTGGTTTCTTTTTGGAAGTTTTCTTTCACATGGTTTG	ref|Homo sapiens transmembrane protein 163 (TMEM163), mRNA [NM_030923]
A_24_P483871	A_24_P483871	A_24_P483871	0.00263627	-0.97345	0.0149675		ATAGCTCCTTCAGGAAACTGGCATAATGGACATGGGGTTCTCCAGAACATCATCACTACA	Unknown
A_24_P76528	AK074141	AK074141	0.000138511	-0.973364	0.00214474		TTCTTGGGACCTGTGACCTTCATCATTTTGGTAAGTACCCACTCTTCCTCCACCGAAGCC	gb|Homo sapiens mRNA for FLJ00214 protein. [AK074141]
A_23_P48570	DHRS2	NM_182908	3.60183e-05	-0.973273	0.000929272		TAGGACTTATCTGCTTGTAGATTTGGCTGATCCAATTAACATGTGGGGTTCTTGGTGTGG	ref|Homo sapiens dehydrogenase/reductase (SDR family) member 2 (DHRS2), transcript variant 1, mRNA [NM_182908]
A_23_P215491	CCL24	NM_002991	0.000608995	-0.972756	0.00562266		GCTCTGTGGTCATCCCCTCTCCCTGCTGCATGTTCTTTGTTTCCAAGAGAATTCCTGAGA	ref|Homo sapiens chemokine (C-C motif) ligand 24 (CCL24), mRNA [NM_002991]
A_24_P15898	C1orf145	NR_073155	0.000100015	-0.972038	0.00174292		TTCTTGAGGAGGACACAAAAAAGTCTGAAGACAACTGTCCAGATGAGAATCTTGCACTTG	ref|Homo sapiens chromosome 1 open reading frame 145 (C1orf145), transcript variant 2, long non-coding RNA [NR_073155]
A_23_P159865	UPRT	NM_145052	0.000118642	-0.971889	0.00196195		TTGGAAGTGGGTATATTTGAGGTTATATCTCATTTAGTTATTTGTTTACTGTTGGCACCG	ref|Homo sapiens uracil phosphoribosyltransferase (FUR1) homolog (S. cerevisiae) (UPRT), transcript variant 1, mRNA [NM_145052]
A_24_P295620	AASDHPPT	NM_015423	0.000114487	-0.971801	0.00191551		GCATGCCCAGTTATGCCAAGCATAGTAAATAAAGGTCAAGTAGCATTTATAATAGAGGAA	ref|Homo sapiens aminoadipate-semialdehyde dehydrogenase-phosphopantetheinyl transferase (AASDHPPT), mRNA [NM_015423]
A_24_P251040	ARTN	NM_057091	0.000264189	-0.971779	0.0032681		CTGCAGCGGCTCCTGCCGCCGCGCGCGCTCTCCACACGACCTCAGCCTGGCCAGCCTACT	ref|Homo sapiens artemin (ARTN), transcript variant 2, mRNA [NM_057091]
A_24_P404593	CECR1	NM_177405	0.000396669	-0.971158	0.00423746		ACTCCAGCGGTGGCTTCTTGATGCTGCGCGGTCCCCCACTCCCTACATCAGAATGCATCC	ref|Homo sapiens cat eye syndrome chromosome region, candidate 1 (CECR1), transcript variant 2, mRNA [NM_177405]
A_23_P26928	CCDC103	ENST00000331733	2.18816e-05	-0.970937	0.00069055		GGGCACATGTGTTTCCTGACTTCACATTTAGGTCAGAGAAGGAAAGTGTGAACTCAGATT	ens|family with sequence similarity 187, member A [Source:HGNC Symbol;Acc:35153] [ENST00000331733]
A_32_P103955	LOC101929484	ENST00000439703	0.000904214	-0.970791	0.00733773		GTATTTGACTCCAGAATGATTTCCAGGAATTACAGTATGAGAACTTAGTCTTTGAGATTT	ref|PREDICTED: Homo sapiens uncharacterized LOC101929484 (LOC101929484), ncRNA [XR_245642]
A_24_P915158	SP100	L79986	0.000342162	-0.970462	0.00385408		AAACAATGTCATCCCCAGCCCCAGCCTCAGAGAGGGCTCCTGGAGCAATCTTGACCAACA	gb|Homo sapiens nuclear autoantigen mRNA, partial cds; alternatively spliced. [L79986]
A_23_P159125	SLC16A5	NM_004695	0.000476144	-0.970336	0.00477013		ACTATCTGCCATGTGAGTTGGGCAAATTGTTGACCACCTCTGAGCCTTGAAAAAGTAGGA	ref|Homo sapiens solute carrier family 16 (monocarboxylate transporter), member 5 (SLC16A5), transcript variant 1, mRNA [NM_004695]
A_24_P6921	MIR4435-1HG	NR_024373	0.000124027	-0.969299	0.00200593		CAGGAAGCTCTATGACACACTTGATCGAATATGACAGACACTGAAAATCACGACTCATCC	ref|Homo sapiens MIR4435-1 host gene (non-protein coding) (MIR4435-1HG), transcript variant 2, long non-coding RNA [NR_024373]
A_23_P59470	ZNF467	XM_006715864	0.00186867	-0.968956	0.0118129		AGTGGTTATTTATGTACTTAAAGTTTCATTAAAGTTAAAATCGGACACGTTCTGGGGCTG	ref|PREDICTED: Homo sapiens zinc finger protein 467 (ZNF467), transcript variant X4, mRNA [XM_006715864]
A_24_P307580	HTATIP2	NM_001098523	2.34502e-05	-0.968574	0.000719248		TGGTATCCTTTTAATAGTACTGATAAGTTCGTCTTTCAAAGTTAATCCTTGAGTTCAGGC	ref|Homo sapiens HIV-1 Tat interactive protein 2, 30kDa (HTATIP2), transcript variant 5, mRNA [NM_001098523]
A_24_P770494	HAGH	ENST00000566644	0.000286532	-0.967996	0.00344125		CCCGCCCCAGCGCAAAGAGTTTGTTCTATTGTTCAGCAAATATTCTTAGGCCAGAATCTT	ens|hydroxyacylglutathione hydrolase [Source:HGNC Symbol;Acc:4805] [ENST00000566644]
A_23_P258982	PKN3	NM_013355	0.000463774	-0.967978	0.00469243		TGAGTGCCCGTTCCCAGGGGACACAGAGGAAGAGGTGTTTGACTGCATCGTCAACATGGA	ref|Homo sapiens protein kinase N3 (PKN3), mRNA [NM_013355]
A_24_P602348	THC2650637	THC2650637	0.000313091	-0.967687	0.00363678		ATTGCCTGCAAATCGTGCCCCTGTTCTCTTTCTAGGACTACTCATCTCTTTTAGAGAATC	Unknown
A_23_P61524	CCDC71	NM_022903	0.00621478	-0.967628	0.027074		CCAGCCATTGCTGCCATATTCAGCAGTCTGATTCCTTCACACGGCAATGTTTGGGGAAAC	ref|Homo sapiens coiled-coil domain containing 71 (CCDC71), mRNA [NM_022903]
A_23_P89902	RTN2	NM_005619	8.26055e-05	-0.967275	0.00155606		CAGGATCACTCCCACTAGGGACTCTGCGCTAATTACCTGAGCGACCAGGACTACATTTCC	ref|Homo sapiens reticulon 2 (RTN2), transcript variant 1, mRNA [NM_005619]
A_24_P309594	SLC48A1	NM_017842	0.000229091	-0.966644	0.00297304		CGCACTGCTCACTTCTGGGGGGCCCTTTCAGAGGCACTTTTAAAGCAAATAAAACATTTA	ref|Homo sapiens solute carrier family 48 (heme transporter), member 1 (SLC48A1), mRNA [NM_017842]
A_23_P101742	MRPL54	NM_172251	0.000325833	-0.966112	0.00373358		CTGAAACCGGATGCTGAGTACCCTGAATGGCTGTTCGAGATGAACTTGGGTCCCCCAAAG	ref|Homo sapiens mitochondrial ribosomal protein L54 (MRPL54), mRNA [NM_172251]
A_23_P48320	GPR12	NM_005288	0.00897292	-0.965849	0.0349831		ACCAAGAACAACGCGGCCATCCTCTCGGTGTCCTTCCTCTTCATGTTTGCGCTCATGCTT	ref|Homo sapiens G protein-coupled receptor 12 (GPR12), mRNA [NM_005288]
A_32_P184268	LOC101927780	NR_110416	3.44944e-05	-0.965025	0.000909522		ACACCACTTCCAGTGCTCATAAATTACTGCTTCAATAATTGTTCTGCAATTCTGCCTATT	ref|Homo sapiens uncharacterized LOC101927780 (LOC101927780), transcript variant 1, long non-coding RNA [NR_110416]
A_23_P501451	SLX1A	NM_001014999	8.46551e-05	-0.964993	0.00158076		CTAAGGGCCCATGTGATCTGCCTGGCAGAGGAGTTTCTTCAGGAAGAACCAGGGCAGCTT	ref|Homo sapiens SLX1 structure-specific endonuclease subunit homolog A (S. cerevisiae) (SLX1A), transcript variant 1, mRNA [NM_001014999]
A_23_P57199	GGTLC1	NM_178311	9.45028e-05	-0.964813	0.00168565		GACGAGGAAGAGGACTTTGGGGGACAGGCTTCTCCTGTGAGCAGCAGAGCAGCACAATAA	ref|Homo sapiens gamma-glutamyltransferase light chain 1 (GGTLC1), transcript variant A, mRNA [NM_178311]
A_23_P139795	MSI1	NM_002442	0.000326003	-0.964598	0.00373358		GAACCATCCCGTCCTGTATCATATGTAAATACTGTGAGGTGATGTGCCCACCCCTCTCTA	ref|Homo sapiens musashi RNA-binding protein 1 (MSI1), mRNA [NM_002442]
A_23_P357546	PNKD	NM_015488	0.000123197	-0.964154	0.0019995		TCCTCCATCTAACCTTTCCTGTTTTATCCGCAGCCCTTTTCTTCTTTGAGTTAGTAAAGA	ref|Homo sapiens paroxysmal nonkinesigenic dyskinesia (PNKD), transcript variant 1, mRNA [NM_015488]
A_23_P132388	SCO2	NM_005138	8.85094e-05	-0.963907	0.00162279		AGTCACAGTTACCGCGTGTACTACAATGCCGGCCCCAAGGATGAGGACCAGGACTACATC	ref|Homo sapiens SCO2 cytochrome c oxidase assembly protein (SCO2), transcript variant 1, mRNA [NM_005138]
A_23_P120863	GAL3ST1	NM_004861	0.000341373	-0.963543	0.00384998		AAGAATGTTCTATTTCTGCCTCCCCTTAAAGGGGAGACCTCAGAAGTAAAGGAATTTGAT	ref|Homo sapiens galactose-3-O-sulfotransferase 1 (GAL3ST1), mRNA [NM_004861]
A_23_P256158	ADRA2C	NM_000683	6.08429e-05	-0.963437	0.00129098		TAGTCGGGGGGTGGCTGCCAGGGGGCAAGGAGAAAGCACCGACAATCTTTGATTACTGAA	ref|Homo sapiens adrenoceptor alpha 2C (ADRA2C), mRNA [NM_000683]
A_23_P350074	SYNE4	NM_001039876	2.96631e-05	-0.963087	0.00083013		TGCTCAGCTATGTCAATGGTCTTCCCCCAGTCTGATGTGTGTAATAAATGGTCACTGTCA	ref|Homo sapiens spectrin repeat containing, nuclear envelope family member 4 (SYNE4), mRNA [NM_001039876]
A_32_P39431	AK054902	AK054902	1.54385e-05	-0.962647	0.000566438		TGAAGTCCATTATTCTGACCGAAAGTTAATCTGATGATTAATTGGTTAAACATACTATCG	gb|Homo sapiens cDNA FLJ30340 fis, clone BRACE2007411. [AK054902]
A_24_P815062	LOC101060400	XM_005275825	0.000349503	-0.962591	0.00389957		GTGCATCATCCTAAGGCTATGGCCTCTTCAGTTTTTCCAAAGAGTCTAAGACTATAAAAG	ref|PREDICTED: Homo sapiens ankyrin repeat domain-containing protein 34A-like (LOC101060400), mRNA [XM_005275825]
A_24_P256552	CSTF3	NM_001033505	5.61868e-05	-0.961874	0.00122503		GGTGGTTTTTAGTTTAATTTTTCTTTTCTAGCTTCCCATCGACGGTCAGTGCGCACGTTG	ref|Homo sapiens cleavage stimulation factor, 3' pre-RNA, subunit 3, 77kDa (CSTF3), transcript variant 2, mRNA [NM_001033505]
A_23_P107701	ERCC1	NM_001983	0.000218698	-0.961747	0.00288912		CCTATGAGCAGAAACCAGCGGACCTCCTGATGGAGAAGCTAGAGCAGGACTTCGTCTCCC	ref|Homo sapiens excision repair cross-complementation group 1 (ERCC1), transcript variant 2, mRNA [NM_001983]
A_32_P226907	MIR497HG	NR_038310	0.00243198	-0.961562	0.0141901		CCTCACACTGTCCGTTCCTTGATGACACAGCTGATGTGATTAAGATCGTCCCCAAATCGC	ref|Homo sapiens mir-497-195 cluster host gene (non-protein coding) (MIR497HG), long non-coding RNA [NR_038310]
A_24_P222043	HMGA1	NM_002131	0.000468813	-0.961453	0.00472404		CTGCTCCTTAGAGAAGGGAAGATGAGTGAGTCGAGCTCGAAGTCCAGCCAGCCCTTGGCC	ref|Homo sapiens high mobility group AT-hook 1 (HMGA1), transcript variant 2, mRNA [NM_002131]
A_32_P68055	THC2618461	THC2618461	2.47484e-05	-0.96138	0.000742659		GCCCATTTCCTTTTATTTGCCTTGGGCCCCAAATGAAAAGCATCTATCCGCATGCCTAAT	tc|CHKEN2A01 engrailed protein {Gallus gallus} (exp=-1; wgp=0; cg=0), partial (12%) [THC2618461]
A_23_P126159	HPCA	NM_002143	0.000120278	-0.960928	0.00197189		ACAGGAATCCTCAATGTGGATGAGTTCAAGAAGATCTACGCCAACTTCTTTCCCTATGGT	ref|Homo sapiens hippocalcin (HPCA), mRNA [NM_002143]
A_23_P320261	DMKN	NM_001035516	6.58265e-05	-0.960518	0.00136266		AGTTCTCCAGGAAGGAGGAGCTTCCTACTTTTGAGTTTCTCTGTGGAAATAAAACATGAA	ref|Homo sapiens dermokine (DMKN), transcript variant 1, mRNA [NM_001035516]
A_23_P355471	TBXA2R	NM_201636	0.00126565	-0.959642	0.00915559		TGGTGGCCAGCGTGTGTTGGCTGCCCCTTCTGGTCTTCATTGCCCAGACAGTGCTGCGAA	ref|Homo sapiens thromboxane A2 receptor (TBXA2R), transcript variant b, mRNA [NM_201636]
A_24_P835763	PCF11	AF086097	0.00034519	-0.959325	0.00387147		TCAAGCTTGTACTCACGGTTTAGTTTTTTCTAGTTGTTAGTGATTGCAATTATCAGGATG	gb|Homo sapiens full length insert cDNA clone YZ88E05. [AF086097]
A_23_P139066	RNF141	NM_016422	1.58737e-05	-0.959212	0.000574746		CCCCACAGGCCATGACCTTGAAGTGAAAGTCTTCTGTTGCTATTGTGGGCTCAAATATTT	ref|Homo sapiens ring finger protein 141 (RNF141), mRNA [NM_016422]
A_24_P135628	ANXA8	ENST00000602274	0.0019749	-0.959143	0.0122548		CCCCTCGTGACCAGCAAACTCCTAAAAGCCGCCCTTGCCCCAGAGCCCCTGTAGCCTCCA	ens|annexin A8 [Source:HGNC Symbol;Acc:546] [ENST00000602274]
A_23_P103968	AKR7A3	NM_012067	0.000153895	-0.958731	0.00230374		ACAGCCTGTGGGCCGCTTCTTTGGGAATACCTGGGCAGAGATGTACAGGAATCGCTACTG	ref|Homo sapiens aldo-keto reductase family 7, member A3 (aflatoxin aldehyde reductase) (AKR7A3), mRNA [NM_012067]
A_32_P234913	A_32_P234913	A_32_P234913	7.87776e-05	-0.958478	0.00151617		CCGCCCCCGGGCCCCAGGGCAGGCTGCCCCCAGCCCCTCCACGGCGGCCGCGCCCAGGCC	Unknown
A_24_P801825	LOC100507316	NR_120682	2.03808e-05	-0.958298	0.000664561		AATAGATTCAGAGACATTAATAACTCATCCAACCTCACAGTTAACTGTAGAGTTGGGCTT	ref|Homo sapiens uncharacterized LOC100507316 (LOC100507316), transcript variant 1, long non-coding RNA [NR_120682]
A_24_P479364	ENST00000423122	ENST00000423122	4.16887e-05	-0.957951	0.00100824		ACTGTCTGAATGCATACAGCTGCGTAGCATCGTGGTAAGAACACCCGCCCTGACATCACA	tc|Q4V9S2_HUMAN (Q4V9S2) CXorf20 protein, partial (5%) [THC2653521]
A_24_P934528	BTN2A1	NM_001197234	4.03205e-05	-0.956896	0.00099099		CCTGACAGACTCACACCAGTATCTTGCTGCTCCAGAAAGGTCGAAGATGGCAGTTTTCCC	ref|Homo sapiens butyrophilin, subfamily 2, member A1 (BTN2A1), transcript variant 4, mRNA [NM_001197234]
A_24_P24819	AGRN	NM_198576	0.000876653	-0.956658	0.00719158		TTCTTCATGTGTTGATTTTATTTGACCCCTGGAGTGGTGGGTCTCATCTTTCCCATCTCG	ref|Homo sapiens agrin (AGRN), mRNA [NM_198576]
A_32_P111235	LOC101927837	XR_243465	0.000120769	-0.956596	0.00197794		GCAGAGCTGTTTATCACACACGTGTCCATCTGGGAAAGGAATGCAGGCTGAATCAGCTTT	ref|PREDICTED: Homo sapiens uncharacterized LOC101927837 (LOC101927837), ncRNA [XR_243465]
A_32_P108592	A_32_P108592	A_32_P108592	2.05581e-05	-0.956379	0.000667652		GAACGACTTCCACATCGCTTAATTTCTTTATTAAACTTTTCACCTATTCTCTTCTAAAGG	Unknown
A_24_P913620	A_24_P913620	A_24_P913620	0.0048968	-0.956099	0.0230088		CTCTGTCCTTCTCCCAGGATGGTAAAGAAGAACCTGGGTATATGGTGATCCCTACCCTGG	Unknown
A_24_P152468	LOC100128364	XR_108776	0.000991776	-0.956018	0.00776621		TCTCTGGTGTCCCCTCACCGCCTTGATGTCCCCTCATTACTCTCTGATGTCCCCTCATTA	ref|PREDICTED: Homo sapiens uncharacterized LOC100128364 (LOC100128364), misc_RNA [XR_108776]
A_24_P393372	PACS2	NM_001100913	0.00116878	-0.95553	0.00869398		ACCCTGGATTAATGTAAATAGCTTTTTGGGGAACGGATTCTAATGTCACGTATGTGACCG	ref|Homo sapiens phosphofurin acidic cluster sorting protein 2 (PACS2), transcript variant 1, mRNA [NM_001100913]
A_23_P101707	PLIN3	NM_005817	2.50109e-05	-0.955082	0.000747073		TCTCTATAATGCAGCTGTGCTCTGGAGTCCTCAACCCGGGGCTCATTTCAAACTTATTTT	ref|Homo sapiens perilipin 3 (PLIN3), transcript variant 1, mRNA [NM_005817]
A_24_P367399	A_24_P367399	A_24_P367399	0.00406616	-0.95326	0.0202511		TGACAATAGGGTTTGCAGAAGGTTCAAGGACCAGATAATCTTGATGCCCAACACTGGTCA	Unknown
A_32_P134974	SPTB	NM_001024858	5.16558e-05	-0.9532	0.0011519		CCCTTCCACGTGTGCCAAATCAGCACCTGAAGTGAGGCATTTCCAGCAAGCAACTCCACA	ref|Homo sapiens spectrin, beta, erythrocytic (SPTB), transcript variant 1, mRNA [NM_001024858]
A_23_P138480	C10orf95	NM_024886	6.85081e-05	-0.95277	0.00139073		GCAAGTGCAAGACGGAATCGAGGGCACCTCTGGGTGTTCTGTACCTCTTTTCTTCTTGCA	ref|Homo sapiens chromosome 10 open reading frame 95 (C10orf95), mRNA [NM_024886]
A_23_P59045	HIST1H2AE	NM_021052	0.00270529	-0.952182	0.0152338		CCTAAGAAGACGGAGAGCCACCATAAGGCCAAGGGCAAGTGAAATGATTACTAGTCAAAT	ref|Homo sapiens histone cluster 1, H2ae (HIST1H2AE), mRNA [NM_021052]
A_24_P256570	BC014215	BC014215	0.00022346	-0.952049	0.00292813		CTGCAGATGGGGTGACTGATAGGCAGGTTACGCAGTCCTTGTCCCTTCCTCTCTCTCTCT	gb|Homo sapiens cDNA clone IMAGE:4110098, partial cds. [BC014215]
A_24_P928830	A_24_P928830	A_24_P928830	9.64396e-05	-0.95176	0.00170542		TGTCTGGCACAGCTGGCTGTTGCCTTAACCTTGCCGAGAGTCCATCAAGCCTCCATCCTT	Unknown
A_23_P118581	ASB16	NM_080863	0.000313698	-0.951619	0.00364059		TTGTGCCCCAAACTTCCGAGTAGCTGGGACTACAGGCATGAGTCACCACACCTGGCTGAT	ref|Homo sapiens ankyrin repeat and SOCS box containing 16 (ASB16), mRNA [NM_080863]
A_23_P351204	KCNQ2	NM_172109	0.000216781	-0.951416	0.00287082		CAAGCAACTGTTTCATTTTTTATTTTCCATTTGTTCTTAAACCCCACTTTTTGTTGTTCA	ref|Homo sapiens potassium voltage-gated channel, KQT-like subfamily, member 2 (KCNQ2), transcript variant 5, mRNA [NM_172109]
A_24_P290783	BC011942	BC011942	0.00058941	-0.95133	0.00549406		TGATACCTGTTCTACCTCCCATGGCTACTCTTGCTCCCTTCCCATTTGCAGGGGCTGTTA	gb|Homo sapiens cDNA clone IMAGE:4336144, partial cds. [BC011942]
A_23_P54041	THTPA	NM_024328	0.000433871	-0.95107	0.00449885		GAGGAAATGGTTGGGAATCGCTGTTAGAACTCTAGAAATTCTAATCTGACTTTGCCACTG	ref|Homo sapiens thiamine triphosphatase (THTPA), transcript variant 1, mRNA [NM_024328]
A_23_P161297	OGDHL	NM_018245	2.8968e-05	-0.95101	0.000817745		GTTCAGCAGTAACAGCCAGGTGAAGCGAACCTGCTGGGTGATTTGTTTGCGCTCTGTTTT	ref|Homo sapiens oxoglutarate dehydrogenase-like (OGDHL), transcript variant 1, mRNA [NM_018245]
A_23_P125553	SPIN2B	NM_001006683	2.92356e-05	-0.950871	0.000822432		CAAAAGGATCGGCATGGTCATTCACCAAGTGGAAGCCAAACCCTCTGTGTATTTCATCAA	ref|Homo sapiens spindlin family, member 2B (SPIN2B), transcript variant 3, mRNA [NM_001006683]
A_32_P49035	THC2726026	THC2726026	3.13483e-05	-0.949843	0.000860922		GAGTCCTGCGGGCACAGCGCTCTCTGCTGGTGTGGGTTGAGAACTGCATGAGACTAATTA	tc|Q3X600_9ACTN (Q3X600) Adenine deaminase , partial (4%) [THC2726026]
A_24_P341603	A_24_P341603	A_24_P341603	0.00354604	-0.949505	0.018398		AGGCTTCCCCGACCACCCTGCCTCCCATCGAGGCTTCCCCGACCACCCTGCCTCCCATCG	Unknown
A_24_P128977	G3BP2	NM_203505	4.72293e-05	-0.949483	0.00109153		ATACAAACCAACAGAAACTTGTTATGCACTCATCAAAATGTACTAATGGGTACTCTGAAC	ref|Homo sapiens GTPase activating protein (SH3 domain) binding protein 2 (G3BP2), transcript variant 1, mRNA [NM_203505]
A_24_P929946	NP111687	NP111687	0.00723613	-0.949289	0.0300229		CCGCCCGTTCCGGCCTCTGCCATTGCCCAAAGAAAGTACGCAGGAGGGAAGGCGCCGGGG	tc|GB|L33988.1|AAA74365.1 ORF [NP111687]
A_23_P358531	PLA2G4D	BC034571	0.000131373	-0.949168	0.00207397		GATGTCCTTTTTCAGCTTCCTTCCCTGTGCCTTTTTTGCATTTGGCTTTATTTTGATTTT	gb|Homo sapiens phospholipase A2, group IVD (cytosolic), mRNA (cDNA clone IMAGE:5167964), complete cds. [BC034571]
A_23_P253029	BOK	NM_032515	0.000711497	-0.949066	0.00621629		TCCAGGCCAGCACACCTAACCCATGGATGTGGAACCTACGGCCGAGAAGGAATGTTGCAT	ref|Homo sapiens BCL2-related ovarian killer (BOK), mRNA [NM_032515]
A_23_P44674	CRIP1	NM_001311	3.33914e-05	-0.948573	0.000893538		CTACGTAGCCATGTTTGGGCCTAAAGGCTTTGGGCGGGGCGGAGCCGAGAGCCACACTTT	ref|Homo sapiens cysteine-rich protein 1 (intestinal) (CRIP1), mRNA [NM_001311]
A_24_P511686	LOC100506870	XM_006709955	4.58179e-05	-0.948368	0.00106883		ACAAATTAAAACCTATCCTGTGTGTTGGTTAGAGATCTTCAAACTGTAAATACCTTGAGG	ref|PREDICTED: Homo sapiens uncharacterized LOC100506870 (LOC100506870), mRNA [XM_006709955]
A_24_P870362	BC032907	BC032907	6.73517e-05	-0.947817	0.00138111		TCCCTGACTGTTTTCTCTAAATGAAGAATTATTTAGAGAATATAAATTAGAAGGGCCGCC	gb|Homo sapiens cDNA clone IMAGE:5264834. [BC032907]
A_24_P22562	FAM215A	NR_026770	0.000266627	-0.947438	0.00329005		CCCAGAAGGACTTCTCTGGTGCAGCCGCTGCTTCTTCAGCCACGGCCCAAAAGGATCGGA	ref|Homo sapiens family with sequence similarity 215, member A (non-protein coding) (FAM215A), long non-coding RNA [NR_026770]
A_23_P67321	JOSD2	NM_138334	0.000126046	-0.947123	0.00202142		GGCTGACCATCGGCGCCCACAGCGCAGTCCCTGCGCATCCCCCTCCGGCTGCGCACACTG	ref|Homo sapiens Josephin domain containing 2 (JOSD2), transcript variant 4, mRNA [NM_138334]
A_24_P24263	PDLIM5	NM_001011515	3.17481e-05	-0.947033	0.000868643		AAAGGAAAAGATACCCCTTCACGTCTTTAGTCCCAAATACACAAAATTACGTGACTGGCA	ref|Homo sapiens PDZ and LIM domain 5 (PDLIM5), transcript variant 4, mRNA [NM_001011515]
A_32_P82623	AGBL3	NM_178563	0.000939818	-0.947014	0.00750997		GCTGACTCTTTTGGTGATCCCTTCTTCCCCCGGACTACACAGATACTATTAGAATATCAG	ref|Homo sapiens ATP/GTP binding protein-like 3 (AGBL3), mRNA [NM_178563]
A_23_P109333	C21orf33	NM_004649	1.52442e-05	-0.946989	0.000566075		CTGCTGAGTGAGGAATGGCAGTGAGGTTTCTTCAATTAGTCTCAGTTCTCTTAATTTTCA	ref|Homo sapiens chromosome 21 open reading frame 33 (C21orf33), transcript variant 1, mRNA [NM_004649]
A_23_P161231	SFXN3	NM_030971	0.000297383	-0.945299	0.00352086		TACAGGTGTGACTTCCTTCTCTAAACTGTTACACCAGCCAAGTTATTTTTGATGGCACCT	ref|Homo sapiens sideroflexin 3 (SFXN3), mRNA [NM_030971]
A_24_P390928	TRAPPC6A	NM_024108	8.92135e-05	-0.94476	0.00162924		CTTCAGGGAGGAGCTGGATGTCCTCAAGTTCTTGTGCAAAGACCTGTGGGTGGCGGTGTT	ref|Homo sapiens trafficking protein particle complex 6A (TRAPPC6A), transcript variant 1, mRNA [NM_024108]
A_24_P144465	GPSM3	NM_022107	0.000829723	-0.944262	0.00690455		CAGACTGAACTCCTTCTGGACCTGGTGGCTGAAGCCCAGTCCCGCCGCCTGGAGGAGCAG	ref|Homo sapiens G-protein signaling modulator 3 (GPSM3), transcript variant 2, mRNA [NM_022107]
A_23_P394259	MPP2	AL136554	0.000728013	-0.943675	0.00630445		TCCTACCTTCTCTGGGGGATTTGAGGGTAGAGGCAGGGGAAGATCTGTTGTTGCAGTTGC	gb|Homo sapiens mRNA; cDNA DKFZp761D0712 (from clone DKFZp761D0712). [AL136554]
A_32_P399546	ARNTL2	NM_020183	0.000227741	-0.943198	0.00296264		GGAACATGCTTTCTGAACTCACTTGAGAGTGTATGGTGTATGTCACTTCTCATATATTCT	ref|Homo sapiens aryl hydrocarbon receptor nuclear translocator-like 2 (ARNTL2), transcript variant 1, mRNA [NM_020183]
A_23_P95619	GLOD5	NM_001080489	0.000150806	-0.942566	0.00226692		ACCTACATGTCTGTATGTCATCAAAGTTGGCCTAATAAATGCATAACCTCTCAATGAAAA	ref|Homo sapiens glyoxalase domain containing 5 (GLOD5), mRNA [NM_001080489]
A_23_P14769	FES	NM_002005	0.000124572	-0.942524	0.00201073		TGTCCTGAAGATCAGTGACTTTGGGATGTCCCGAGAGGAAGCCGATGGGGTCTATGCAGC	ref|Homo sapiens feline sarcoma oncogene (FES), transcript variant 1, mRNA [NM_002005]
A_32_P49334	LOC284889	NR_038911	0.000166542	-0.942335	0.00241199		GGTGTTTACGATGAACATCGGCATGATGGCAGAAGGACCAGGAGACCCGCGCAGAGGCAC	ref|Homo sapiens uncharacterized LOC284889 (LOC284889), long non-coding RNA [NR_038911]
A_24_P115511	RAB14	NM_016322	3.86788e-05	-0.942094	0.000967837		CCCGTATCTTAACGGTTCACGTCTAGCCAAATAACTGTTTTGGAATAAAAACCTTGGTGG	ref|Homo sapiens RAB14, member RAS oncogene family (RAB14), mRNA [NM_016322]
A_32_P51905	KIAA1191	NM_020444	2.57584e-05	-0.942088	0.000762499		GGAAGCCACCTTTTTATTTCTCTTCACTGTGTACAAGTTCACTTGTTGTCTTGAACACTG	ref|Homo sapiens KIAA1191 (KIAA1191), transcript variant 1, mRNA [NM_020444]
A_24_P169105	UNC13D	ENST00000591563	0.00547343	-0.941692	0.0248283		TTCCTCACTGAGGTTGAGAGGTGTGTTGGATAGGACTGATCCCACCTGCCCCTTGCTGGT	ens|unc-13 homolog D (C. elegans) [Source:HGNC Symbol;Acc:23147] [ENST00000591563]
A_23_P348063	SYNGR1	NM_004711	3.41593e-05	-0.941511	0.000902893		AATTCCCAGGGGACTGACGTTAGTTCCCTACTCCATCCTTCCCTGGTGATTCTTGATCTT	ref|Homo sapiens synaptogyrin 1 (SYNGR1), transcript variant 1a, mRNA [NM_004711]
A_24_P794515	RAB30-AS1	NR_038903	1.71909e-05	-0.941229	0.000604368		TGTCACACTAAGATGAGAAATGTCCTTTCTTCCTGAAGGTGTCTGATGTGTAAAAATATG	ref|Homo sapiens RAB30 antisense RNA 1 (head to head) (RAB30-AS1), long non-coding RNA [NR_038903]
A_23_P125109	A_23_P125109	A_23_P125109	3.78241e-05	-0.941124	0.000957739		TGGAAAAGGAGGGAGCTACTCTCAGGCTGCGTCCAGCGGCAGTGTCTCGGGCTCTGATGT	Unknown
A_23_P52647	EHD1	NM_006795	3.56778e-05	-0.941085	0.000924908		GAACTGGCCTTGTTCTCCTAGCCCGTCACTCCATACAGTATTAGGTGAGGATGGATGCGG	ref|Homo sapiens EH-domain containing 1 (EHD1), transcript variant 2, mRNA [NM_006795]
A_24_P930276	NFE2L1	L24123	0.00929569	-0.940343	0.0358914		TCCGAAAACCAACAAAATAGAACCGCGGTCCTATTCCATTATTCCTAGCTGCGGTATCCA	gb|Homo sapiens NRF1 protein (NRF1) mRNA. [L24123]
A_24_P934826	A_24_P934826	A_24_P934826	0.000320261	-0.938873	0.00368898		CCTTTAAGATGCATACAAGCTGCGGCAAAGCAAAGTGTGTTTACAAGGAGTTCCTGTGTG	Unknown
A_24_P4212	PYCRL	NM_023078	0.000778375	-0.938844	0.00661149		CTGGCACTTGTCAGGGTCAGCCTAAGGAGATGGGAATAAAGAGGCCAGAGAGCACCAAGT	ref|Homo sapiens pyrroline-5-carboxylate reductase-like (PYCRL), mRNA [NM_023078]
A_24_P269315	SERPINB1	NM_030666	7.84305e-05	-0.938816	0.00151396		TGTGGGGAGATGGGGTGGGGGCTCTTGGACTGATATAAAACTTTGTCAAATGTAGTTCTT	ref|Homo sapiens serpin peptidase inhibitor, clade B (ovalbumin), member 1 (SERPINB1), transcript variant 1, mRNA [NM_030666]
A_23_P300174	HEXDC	NM_173620	0.000134432	-0.938716	0.00209772		CCTTGTCACACAAGTCAGCCTCCATCTGCGCAGCTCTGTGGATGCGCTGCTGGAGGGCAA	ref|Homo sapiens hexosaminidase (glycosyl hydrolase family 20, catalytic domain) containing (HEXDC), mRNA [NM_173620]
A_23_P398854	DOK7	NM_173660	0.00195391	-0.938626	0.0121748		TGTCAGCTGTTTCTAAACCCAGACACTGTTTGTAATAGACTGGAAATAAAATGTTCTTTC	ref|Homo sapiens docking protein 7 (DOK7), transcript variant 1, mRNA [NM_173660]
A_23_P165819	A_23_P165819	A_23_P165819	9.04924e-05	-0.938499	0.00164211		AGCATGTTGTTGTTGAAGTGTGGAGTTGTAACTCTGCGTGGACTATGGACAGCACACAAT	Unknown
A_23_P152235	IRX3	NM_024336	0.00181326	-0.93847	0.0115916		ATGTGTGAACCAAATTGTACGAGAAAGTATCTATTTTTGGCTAAATAAATGAGCTGCTGC	ref|Homo sapiens iroquois homeobox 3 (IRX3), mRNA [NM_024336]
A_23_P112251	GNG10	NM_001017998	0.000442498	-0.938234	0.00455002		AGAATTCTTAACTTCACAAGTGTTTTACTTCGACGATGTGCCTTTGATTTAATTTGGGAC	ref|Homo sapiens guanine nucleotide binding protein (G protein), gamma 10 (GNG10), transcript variant 1, mRNA [NM_001017998]
A_23_P146077	ZNF395	NM_018660	0.000125799	-0.937323	0.00201846		TTCAGAGAGTGTTTTGAGCCATGGCCACGTTGTCATTGTGAGTCTATAGCTTGACTCCTT	ref|Homo sapiens zinc finger protein 395 (ZNF395), mRNA [NM_018660]
A_24_P760708	LOC100507316	NR_120683	0.00157217	-0.937157	0.0105459		TTCCCAACTTCGCAGAAGCAGCTTCATCGGCCCCCCGCTAGAGACCTCAGACCGCAGCCA	ref|Homo sapiens uncharacterized LOC100507316 (LOC100507316), transcript variant 2, long non-coding RNA [NR_120683]
A_23_P17030	RNPEPL1	NM_018226	0.0019688	-0.93694	0.0122309		GCAAGGGCCCCAGCAGCCCTATGGTGACCGCCACACTGTGCCTTAATGTCTGCCGGGGGC	ref|Homo sapiens arginyl aminopeptidase (aminopeptidase B)-like 1 (RNPEPL1), mRNA [NM_018226]
A_23_P13502	COA4	NM_016565	0.000197244	-0.936422	0.00269361		TCCCCCACCCCACATCTTAAGTCAGTGTGCCAAGTACTGAGATGATTTTAGGGACATTTT	ref|Homo sapiens cytochrome c oxidase assembly factor 4 homolog (S. cerevisiae) (COA4), mRNA [NM_016565]
A_23_P86434	JMJD1C-AS1	NR_027182	6.34381e-05	-0.935905	0.00133121		AGTGGTTCCACTCTGATCACAAAATAAACTCCTGGGTTGACGCCTCACCCGCGGTTTGAT	ref|Homo sapiens JMJD1C antisense RNA 1 (JMJD1C-AS1), long non-coding RNA [NR_027182]
A_24_P256155	NKX1-2	NM_001146340	0.00831329	-0.93546	0.0331334		CTGGCCCTCCCGGCACCGGCGCTCTGCACTTCCAGACTTTCCCCTCCTACTCCGCGGCCA	ref|Homo sapiens NK1 homeobox 2 (NKX1-2), mRNA [NM_001146340]
A_24_P282343	CDKL5	NM_003159	0.000266555	-0.93496	0.00329005		AATATTAGTCATTCAGAGCAACTCAAGGAAAAAGAGAAGCAAGGATTTTTCAGGTCAATG	ref|Homo sapiens cyclin-dependent kinase-like 5 (CDKL5), transcript variant I, mRNA [NM_003159]
A_24_P307306	A_24_P307306	A_24_P307306	0.00401997	-0.934658	0.0200837		TATGAACCATGAGAAATATAACAACAGCCTCAAGATCATCAACAGTGTTTCTTGTACCAC	Unknown
A_23_P107247	CACNA1G	NM_018896	0.00110567	-0.934555	0.00839278		GCTCTGGGTACCTGCAAGCAGAACTTCCAAAGAGAGTTAAAAGCAGCAGCCCCGGCAACT	ref|Homo sapiens calcium channel, voltage-dependent, T type, alpha 1G subunit (CACNA1G), transcript variant 1, mRNA [NM_018896]
A_23_P210001	PAX8	NM_003466	2.96547e-05	-0.934471	0.00083013		CAAGCTTCCTTCTTTCTAACCCCCAGACTTTGGCCTCTGAGTGAAATGTCTCTCTTTGCC	ref|Homo sapiens paired box 8 (PAX8), transcript variant PAX8A, mRNA [NM_003466]
A_24_P482202	LOC101927275	NR_110771	0.000108687	-0.934367	0.00184928		AAGCCTCTTACCAGTTTGGATAGATATGGATCTTCCAAAATTAATGAGCTCCTTAATATC	ref|Homo sapiens uncharacterized LOC101927275 (LOC101927275), transcript variant 1, long non-coding RNA [NR_110771]
A_32_P60585	AK002023	AK002023	0.000123881	-0.934337	0.00200557		TACTCAGCATGGGCAACATTTACAGACCACTGGATGATGAAGAATTCCCATGAACTCCTG	gb|Homo sapiens cDNA FLJ11161 fis, clone PLACE1007021. [AK002023]
A_23_P150583	SCGB1A1	NM_003357	0.000948082	-0.93387	0.00754835		GAAGAAGCTGGTGGACACCCTCCCCCAAAAGCCCAGAGAAAGCATCATTAAGCTCATGGA	ref|Homo sapiens secretoglobin, family 1A, member 1 (uteroglobin) (SCGB1A1), mRNA [NM_003357]
A_23_P388762	GPR107	AK026244	0.000161569	-0.933854	0.00237538		GGTTCTGGGCTTATTTGAATAATGTTCATGACCACAGGCTGCCATAGCACAAGTGAGAAT	gb|Homo sapiens cDNA: FLJ22591 fis, clone HSI03124. [AK026244]
A_23_P68922	MICALL1	NM_033386	0.000160931	-0.933282	0.00236961		CCTCAGATCAGTCAGGAGGAAGATGACTAAGGGGAGGGATCCTCTGGGTGATGGCCTCTT	ref|Homo sapiens MICAL-like 1 (MICALL1), mRNA [NM_033386]
A_24_P551302	RARA-AS1	NR_110861	3.29259e-05	-0.932049	0.000886945		GCCCTCGGGATGCACGTTTCACTGGAAGAAAGGCCTAGCTTGGGTAGGTCCCTAGAAAGA	ref|Homo sapiens RARA antisense RNA 1 (RARA-AS1), long non-coding RNA [NR_110861]
A_24_P931579	AK095167	AK095167	2.84343e-05	-0.931992	0.00080621		CTGGTAGTTTTCATTCCGTTTAGAACTGGACCTGGTAACTGTTGATTATCCTAATAAATG	gb|Homo sapiens cDNA FLJ37848 fis, clone BRSSN2013544. [AK095167]
A_24_P407704	DDX19B	ENST00000288071	2.69548e-05	-0.931989	0.000786987		GATGGCTAAGAACGATTGTGATCCTAGGTCTTCTTTGTACGCATCTCCGTATTTAGGCCA	ens|DEAD (Asp-Glu-Ala-Asp) box polypeptide 19B [Source:HGNC Symbol;Acc:2742] [ENST00000288071]
A_23_P211522	SYNGR1	NM_145738	0.000134277	-0.931804	0.00209631		AGGACCGCAAGAAAGCCGTCCTGTCCGACATCGGTGTCTCGGCCTTCTGGGCTTTCCTCT	ref|Homo sapiens synaptogyrin 1 (SYNGR1), transcript variant 1c, mRNA [NM_145738]
A_23_P121120	GPR87	NM_023915	7.79223e-05	-0.931507	0.0015109		GTACATCCACAAATCCAGCAGGCAATTCATAAGTCAGTCAAGCCGAAAGCGAAAACATAA	ref|Homo sapiens G protein-coupled receptor 87 (GPR87), mRNA [NM_023915]
A_24_P928133	A_24_P928133	A_24_P928133	0.00017395	-0.931365	0.00247975		TGAACAGCAAAGACACTGTATTAATCCAATGTTTAGTTCCCAAGTTTAGGAAAGTGAGAG	Unknown
A_23_P26223	ASL	NM_001024943	9.60262e-05	-0.931149	0.00170182		TGGCCACTGGCGTCATCTCTACGCTGCAGATTCACCAAGAGAACATGGGACAGGCTCTCA	ref|Homo sapiens argininosuccinate lyase (ASL), transcript variant 1, mRNA [NM_001024943]
A_32_P154872	THC2675264	THC2675264	5.41627e-05	-0.930589	0.00119356		GGGATCTTGTGCCATGTAATTGAGGGGGCGCCAGATCTAAGGATCAGTGAACTAATGTGT	tc|Q5HYW5_HUMAN (Q5HYW5) Protein (Peptidyl-prolyl cis/trans isomerase) NIMA-interacting, 4 (Parvulin) (Fragment), partial (15%) [THC2675264]
A_23_P142631	FKBP1B	NM_054033	1.62771e-05	-0.930548	0.00058399		GGTTGTGCATTTTGTGTGATGCATGTAGTAGCCTTTCCTGATGACAGAACACAGATCTCT	ref|Homo sapiens FK506 binding protein 1B, 12.6 kDa (FKBP1B), transcript variant 2, mRNA [NM_054033]
A_24_P200583	UBE2B	NM_003337	0.00301079	-0.930472	0.0164543		TGGACCAGAAGGGACACCTTTTGAAGATGGTACTTTTAAACTAGTAATAGAATTTTCTGA	ref|Homo sapiens ubiquitin-conjugating enzyme E2B (UBE2B), mRNA [NM_003337]
A_23_P136012	FBXO8	NM_012180	4.98081e-05	-0.930469	0.00112621		CTTGCAACCCTGATTTAATGCGAGAACTTGGCCTTAGTCCTGATGCTGTCTATGTACTGT	ref|Homo sapiens F-box protein 8 (FBXO8), mRNA [NM_012180]
A_23_P47924	PTPRR	NM_002849	0.000379195	-0.930041	0.00413013		TCTTGTGAATGGACTGTCAGCTGTTAAACTGTTCCTGTTTTGAAGTGCTATTACCTTTCT	ref|Homo sapiens protein tyrosine phosphatase, receptor type, R (PTPRR), transcript variant 1, mRNA [NM_002849]
A_24_P178877	LOC100652824	ENST00000469462	0.0026585	-0.929777	0.0150515		TCCCCCCACCCCCAGCATGGCTTGGAAGACTGAAAGGCATAGAGGGATTCTTTTGCTGCA	ens|uncharacterized protein KIAA2012 [Source:RefSeq peptide;Acc:NP_001264301] [ENST00000469462]
A_24_P7179	DIP2A	NM_206890	0.000162349	-0.929613	0.00237908		AGAGTGGATACTGAAGAAAAGTTGTCAGTCCTTACTGTTCAGGACGTTGGTCAGGTGATG	ref|Homo sapiens DIP2 disco-interacting protein 2 homolog A (Drosophila) (DIP2A), transcript variant 3, mRNA [NM_206890]
A_23_P150903	FAR2	NM_018099	4.36319e-05	-0.929547	0.00103879		ATGGCTGGGATCCCAAAAGCAAAGCAACGCTTAAAAAGGCTCCGAAATATTCACTACCTC	ref|Homo sapiens fatty acyl CoA reductase 2 (FAR2), transcript variant 2, mRNA [NM_018099]
A_23_P165180	RFXANK	NM_003721	0.000123945	-0.929482	0.0020056		CGTGGCCCTGGGATACCGGAAAGTGCAACAGGTGATCGAGAACCACATCCTCAAGCTCTT	ref|Homo sapiens regulatory factor X-associated ankyrin-containing protein (RFXANK), transcript variant 1, mRNA [NM_003721]
A_32_P75563	THC2688821	THC2688821	0.000424857	-0.929315	0.00444473		TAAAACTAGATTCATTACTTTCTCTCCTCCCCACCTGAAACAATTTCCTCCTGGATTCCC	Unknown
A_24_P696742	MAP3K13	NR_038322	7.72674e-05	-0.929092	0.00150441		GAATAACCTCATCAAGACTTAGATCTTCTTCAGAAGCTTCAAGTCTCATCTGCATTAAAG	ref|Homo sapiens mitogen-activated protein kinase kinase kinase 13 (MAP3K13), transcript variant 4, non-coding RNA [NR_038322]
A_24_P886966	MIR210HG	NR_038262	9.33668e-05	-0.928983	0.00167023		TCAACACAGTTCACAATATAGTTTTCAAAGTACAGTTTAAAACTCAAAAGTAAACTTTTC	ref|Homo sapiens MIR210 host gene (non-protein coding) (MIR210HG), long non-coding RNA [NR_038262]
A_23_P160377	DNALI1	NM_003462	6.43187e-05	-0.928929	0.001341		TTTCCACATGATTAATTTCCAACAAGACACTTGGGAGTTATTTACTGTGTTCCTCTGGCA	ref|Homo sapiens dynein, axonemal, light intermediate chain 1 (DNALI1), mRNA [NM_003462]
A_23_P2431	C3AR1	NM_004054	0.00877961	-0.928762	0.03442		AGTGAGGAGCTCACACGTTCCACCCACTGTCCCTCAAACAATGTCATTTCAGAAAGAAAT	ref|Homo sapiens complement component 3a receptor 1 (C3AR1), mRNA [NM_004054]
A_23_P59507	SH2B2	NM_020979	0.000169075	-0.928552	0.00243418		TGTGGTTCCAGTCTGTGCTTGACATGCTCCGCCACTTCCACACACACCCCATCCCACTGG	ref|Homo sapiens SH2B adaptor protein 2 (SH2B2), mRNA [NM_020979]
A_32_P160254	A_32_P160254	A_32_P160254	0.00158402	-0.928304	0.0105903		GGTCTCGCCCCACGCCCCACGGGACGAGGCAGAAGCTCTGGCGCCTCCTCAGCGTTCTCT	Unknown
A_23_P46390	SYTL1	NM_032872	0.000145286	-0.92784	0.00221233		ATCCCTGGACACTTACGTACAATGCTTCGTGCTGCCTGATGACAGCCAGGCCAGCCGCCA	ref|Homo sapiens synaptotagmin-like 1 (SYTL1), transcript variant 2, mRNA [NM_032872]
A_24_P14257	OPA3	NM_025136	8.89294e-05	-0.927754	0.00162598		TTCTTCAAGACCTATATCTGCCTCCCGCCGGCTCAACTGTATCACTGGGTGGAGATGCGG	ref|Homo sapiens optic atrophy 3 (autosomal recessive, with chorea and spastic paraplegia) (OPA3), transcript variant 2, mRNA [NM_025136]
A_24_P621701	ENST00000566575	ENST00000566575	0.000795951	-0.927278	0.00670625		TGGTAAGTTTCTCTCTCTTTAGAGACTCCACAATAAAGTTTTCAACATGGTAAGGTTTTC	Unknown
A_24_P332064	ENST00000430548	ENST00000430548	0.000758954	-0.92702	0.0064908		GGGCCAGACTCAGCCCCAGAAACCAGCCACCCTGCCGCGTCCGACTGCCAGGGATCCCTC	Unknown
A_24_P144254	A_24_P144254	A_24_P144254	0.000198433	-0.92648	0.00270415		AGTGCCTAAGAATTTAGAGTGCCTAAGACAGGAAAAACTAGCCAAAATGTACAAGACCAC	Unknown
A_23_P47665	HBE1	NM_005330	0.000338411	-0.926184	0.00382324		GCAGCACATATCTGCTTCCGACACAGCTGCAATCACTAGCAAGCTCTCAGGCCTGGCATC	ref|Homo sapiens hemoglobin, epsilon 1 (HBE1), mRNA [NM_005330]
A_23_P68452	SLC35C2	NM_173179	0.000198642	-0.926029	0.00270586		TTTGTCCACATCTGAGAAAATCTTCCGTTTCCAGGACACAGGGCTGCTCCTGCGGGTACT	ref|Homo sapiens solute carrier family 35 (GDP-fucose transporter), member C2 (SLC35C2), transcript variant 1, mRNA [NM_173179]
A_23_P26476	WDR24	NM_032259	0.00073449	-0.925734	0.00634696		CCAGGAGCACTGGTACACTTCCTACATCGACCTGCTGCAGCGCTTCCGCCTCTGGAACGT	ref|Homo sapiens WD repeat domain 24 (WDR24), mRNA [NM_032259]
A_23_P202773	TEX40	NM_001039496	0.000140028	-0.925609	0.00215589		AGACCCAAGCCTGACCCCATCCGAGTGGAATTTGAGTCCTAAAGAAATAAAAGAGTCGAT	ref|Homo sapiens testis expressed 40 (TEX40), mRNA [NM_001039496]
A_24_P161144	ZNF843	NM_001136509	0.000305473	-0.925419	0.00358626		CCTCCCTCCACACAGACCCGCTCAGGACGGCTTTTCTGTATGGCAGATCTTTCTCAGAAG	ref|Homo sapiens zinc finger protein 843 (ZNF843), mRNA [NM_001136509]
A_23_P20285	PDLIM2	NM_021630	0.000149476	-0.925352	0.00225486		TCCACACTTGTGAGAAGTGCAGTACCAGCATCGCGAACCAGGCTGTGCGCATCCAGGAGG	ref|Homo sapiens PDZ and LIM domain 2 (mystique) (PDLIM2), transcript variant 2, mRNA [NM_021630]
A_23_P126869	PADI3	NM_016233	0.000244313	-0.925116	0.0031022		ATCTTGTCCTGTGCATCCTAACAGAGGAAGGATCCATGATTCTGCTTTGGTCCAATTGCT	ref|Homo sapiens peptidyl arginine deiminase, type III (PADI3), mRNA [NM_016233]
A_23_P207564	CCL4	NM_002984	5.42612e-05	-0.92442	0.00119356		CAGGAAGTCTTCAGGGAAGGTCACCTGAGCCCGGATGCTTCTCCATGAGACACATCTCCT	ref|Homo sapiens chemokine (C-C motif) ligand 4 (CCL4), mRNA [NM_002984]
A_24_P516978	THC2677286	THC2677286	2.73386e-05	-0.924244	0.000791062		GTACTTGGCTAGATACTCTGTTTATTGTGTAATGGATTGAACCTTGAAAAATAAAACCCC	Unknown
A_24_P411121	TNFRSF18	NM_148901	0.000284298	-0.924194	0.00342585		TACAGTCCCAGGGGAAATTCAGTTTTGGCTTCCAGTGTATCGACTGTGCCTCGGGGACCT	ref|Homo sapiens tumor necrosis factor receptor superfamily, member 18 (TNFRSF18), transcript variant 2, mRNA [NM_148901]
A_32_P117464	MB21D2	NM_178496	5.3493e-05	-0.924174	0.00118309		AGCTTTATACATGTTGACCCCATCTAAAGCTGGGGAAAATATACACTTGATGAAGTAGGT	ref|Homo sapiens Mab-21 domain containing 2 (MB21D2), mRNA [NM_178496]
A_24_P548866	HIGD1A	NM_001099668	0.00010034	-0.924069	0.00174653		GCTAGATAATACAATTCTCAGTTCATATTTTTCTTTGGAATATTAAAGTATTGCTATAGA	ref|Homo sapiens HIG1 hypoxia inducible domain family, member 1A (HIGD1A), transcript variant 1, mRNA [NM_001099668]
A_32_P193771	A_32_P193771	A_32_P193771	8.49121e-05	-0.923571	0.00158374		AAAGAAATGGAAGACGCTGAACCTGCTGCACTGCCTTGAATTCCATCTGTAATTTTAGCG	Unknown
A_23_P25069	ENST00000542925	ENST00000542925	0.00038307	-0.923382	0.00415004		TTTACTCCAACCATGTCATCCATTGAAGAGCTTGAAAACAAGGGCCAAGTGATGAAGACT	ref|PREDICTED: Homo sapiens ovostatin homolog 2-like (LOC728715), mRNA [XM_006726541]
A_23_P79725	COPS7B	NM_022730	0.000589976	-0.922171	0.00549406		TGGTACCACAGTCCTCACGATGGTGCAGTGATTTCTAGCCAGGCGTCAAGATGCGCTGCT	ref|Homo sapiens COP9 signalosome subunit 7B (COPS7B), transcript variant 2, mRNA [NM_022730]
A_32_P26103	AGPAT2	NM_006412	0.000227432	-0.921721	0.00295981		TAGCACTGCCATGACAGTGATGGCCGACCTGGGCGAGCGCATGGTCAGGGAGAACCTCAA	ref|Homo sapiens 1-acylglycerol-3-phosphate O-acyltransferase 2 (AGPAT2), transcript variant 1, mRNA [NM_006412]
A_24_P54178	TMED5	NM_016040	0.000103965	-0.921592	0.00179343		GCTCTGATATGCATTTGGATGATTAATGTTATGCTGTTCTTTCATGTGAATGTCAAGACA	ref|Homo sapiens transmembrane emp24 protein transport domain containing 5 (TMED5), transcript variant 1, mRNA [NM_016040]
A_32_P18250	FUNDC2P2	NR_003663	6.57723e-05	-0.920911	0.00136253		TCAGATACCTAACCAGGTCAGGAGCAAAGCTGAGGAGGTGGTGTCATTTGTGAAGAAAAA	ref|Homo sapiens FUN14 domain containing 2 pseudogene 2 (FUNDC2P2), non-coding RNA [NR_003663]
A_24_P129326	VGF	NM_003378	9.31863e-05	-0.92073	0.00166793		GAGGTGTACCCGCCAGGGCCGTACCACCCTTTCCCCAACTACATCCGGCCGCGGACACTG	ref|Homo sapiens VGF nerve growth factor inducible (VGF), mRNA [NM_003378]
A_23_P388170	SLC39A3	NM_213568	9.41283e-05	-0.920504	0.00168014		GTGGCTTCTCCGTGGAAACACAGCCTTCTGCTGCAGCAGAGGCTCACCCAGCGTGAACTG	ref|Homo sapiens solute carrier family 39 (zinc transporter), member 3 (SLC39A3), transcript variant 2, mRNA [NM_213568]
A_32_P121751	THC2678624	THC2678624	4.81722e-05	-0.920268	0.00110311		TCTAGAAAAGTCAGCTTTACATTGGGACCAACAGAAAATTACAGGGAATTATCTACATCA	tc|Q5SLK5_THET8 (Q5SLK5) 2-oxoglutarate dehydrogenase E2 component (Dihydrolipoamide succinyltransferase), partial (5%) [THC2765213]
A_32_P44349	LOC101059954	ENST00000578280	0.000573987	-0.920256	0.00540894		ACACAGAAGTTTTCAGATTCTATGAAAAGGTATTGAATGAATTGAAGGCTCTGTTAAGGG	ref|PREDICTED: Homo sapiens uncharacterized LOC101059954 (LOC101059954), ncRNA [XR_172435]
A_23_P117363	SERPINA6	NM_001756	0.000866259	-0.920059	0.0071316		TTGGAGAGCGGGAGGTTTCCCCCAATCTCCTCCAAGTTCTTCTCCCTCCAACCAGAGTTG	ref|Homo sapiens serpin peptidase inhibitor, clade A (alpha-1 antiproteinase, antitrypsin), member 6 (SERPINA6), mRNA [NM_001756]
A_24_P178631	AK027667	AK027667	0.000182677	-0.920004	0.00255945		TCTGTATTGTGCTAGGAATTTTACAGCTATAGGTTTTACATTATAGTCTTCATTCATTTT	gb|Homo sapiens cDNA FLJ14761 fis, clone NT2RP3003302. [AK027667]
A_32_P153781	LOC101928099	AK123066	4.27451e-05	-0.919984	0.00102446		TTACATTGTCGTATGAGGGATGCATTTTAACCATTAATTTGTGGTACAGGCTGGGCGCAG	gb|Homo sapiens cDNA FLJ41071 fis, clone 3NB692003538. [AK123066]
A_32_P140501	A_32_P140501	A_32_P140501	5.09783e-05	-0.919625	0.0011423		AGCCTTAGAACATCACATTTTAGAATCCTAGGCCTTAGAACCTCCATGTCTAGAACTATA	Unknown
A_23_P211196	C21orf67	NR_027129	0.00012413	-0.919176	0.00200659		CAGTGAGCGGCTGGGTGCTCACAGTTCCCGTTGGGCCATCAGAGGAAGATCAAAGATCAA	ref|Homo sapiens chromosome 21 open reading frame 67 (C21orf67), transcript variant 2, long non-coding RNA [NR_027129]
A_32_P128399	ENST00000610008	ENST00000610008	5.59105e-05	-0.918474	0.00122116		TTCTACTGAGGAGGAGTTTTTCAAACAGTGGGGTGCTGTCTGCAATGTGTACAGCCTTAA	Unknown
A_24_P321766	SERPINA5	NM_000624	0.000238688	-0.917907	0.00305993		GTATGCTGGTAGCTAGTGATTTACACAGGTTTAGTTGACTAATGAGGCATTACAAATAAT	ref|Homo sapiens serpin peptidase inhibitor, clade A (alpha-1 antiproteinase, antitrypsin), member 5 (SERPINA5), mRNA [NM_000624]
A_23_P70539	HLA-C	NM_001243042	0.000394356	-0.917889	0.0042267		AACTGCGCGGCTACTACAACCAGAGCGAGGACGGGTCTCACACCCTCCAGTGGATGTATG	ref|Homo sapiens major histocompatibility complex, class I, C (HLA-C), transcript variant 2, mRNA [NM_001243042]
A_24_P56689	ZNF205	NM_003456	0.00230897	-0.917838	0.0136752		TACGTGTGCGACCGCTGCGCCAAGCGCTTCACCCGCCGCTCGGACTTGGTCACCCACCAG	ref|Homo sapiens zinc finger protein 205 (ZNF205), transcript variant 1, mRNA [NM_003456]
A_32_P209791	LOC100289361	NR_034032	7.22979e-05	-0.917762	0.00144146		GTGATCCGATAGACACTCTTTAGGGCGTCTGCAGAGTGGGTGCGCGTGGAGACAGTCAAT	ref|Homo sapiens uncharacterized LOC100289361 (LOC100289361), long non-coding RNA [NR_034032]
A_24_P707543	THC2572108	THC2572108	2.35258e-05	-0.917487	0.000719984		CTGTTCAGAGCATCAGATGAAGACTTCAGTGGCTTTCTGATTTTTGGTAGTCCATTGAAG	tc|Q495B5_HUMAN (Q495B5) C15orf21 protein, partial (75%) [THC2572108]
A_23_P160226	MROH7	NM_001039464	0.0014764	-0.917338	0.0101358		TCCCTGAGCCCCAAACCCTCCTCAGGGTGGTTGAGTTCCAGCCATGCTCCCTATAAATGT	ref|Homo sapiens maestro heat-like repeat family member 7 (MROH7), transcript variant 1, mRNA [NM_001039464]
A_23_P124559	MXD3	NM_031300	0.000102499	-0.917244	0.00177193		GGACAGTCTGGACTCCTCAGGCCTCTCCTCTGAGCGCTCAGACTCAGACCAAGAGGAGCT	ref|Homo sapiens MAX dimerization protein 3 (MXD3), transcript variant 1, mRNA [NM_031300]
A_24_P503866	C7orf73	NM_001130929	0.00040126	-0.916871	0.00427804		TATACCTTTTCACATTAAAAAAGGTATTTATATTATTACTTTGTAGTGATTGTCTTAAGA	ref|Homo sapiens chromosome 7 open reading frame 73 (C7orf73), mRNA [NM_001130929]
A_32_P46840	LOC729680	AK090664	0.000313695	-0.916304	0.00364059		CATCTCTTGGTCTATGACGACGATGTTGGAGAGTTCCTACTCCGTGATAACTCAGTTCTA	gb|Homo sapiens cDNA FLJ33345 fis, clone BRACE2003713. [AK090664]
A_23_P108143	GAMT	NM_000156	0.000397834	-0.916272	0.00424291		CACCAGCCCTGGGCTGATCCCAGCTGTGTGTCACCAGAAGCTTTCCCGGCTTCTCTGTGA	ref|Homo sapiens guanidinoacetate N-methyltransferase (GAMT), transcript variant 1, mRNA [NM_000156]
A_32_P87145	BC004503	BC004503	0.000193607	-0.91543	0.00266713		CAAGGACAGCGCCCGCATCCATCCTCACCTAATACTGTATGGAGTGACGGGCTAAGGAGA	gb|Homo sapiens cDNA clone IMAGE:3836890, **** WARNING: chimeric clone ****. [BC004503]
A_32_P71183	A_32_P71183	A_32_P71183	0.000974007	-0.915396	0.00768455		ATCCCTTCTCTTCCCCCCACTTCTGGTCTCCCGAAATAGGAATGCCAGGTCAGACAGGTG	Unknown
A_24_P25020	A_24_P25020	A_24_P25020	0.000901113	-0.915091	0.00731991		TACGGCGTGTTGAAAACAGACGAGGGCATTGTCTGCAGGGGCTTGGACCTCTTTATCATC	Unknown
A_32_P23960	A_32_P23960	A_32_P23960	0.000180561	-0.914594	0.0025386		ATCACAGCCACCTTCCCATTGGCTCCAAGCCACACCTGGACCCCTGCCTTCTGGCGGACT	Unknown
A_23_P48826	TRIM69	NM_182985	0.000272018	-0.914473	0.00332867		ACCTTCAGTAACACTTTCATGGAGAAACTTTATCCCTACTTCTGCCCCTGCCTTAATGAT	ref|Homo sapiens tripartite motif containing 69 (TRIM69), transcript variant a, mRNA [NM_182985]
A_32_P200724	FAM19A2	ENST00000549456	7.35287e-05	-0.914434	0.00145703		AGAACAAAGTAATTTTCTGAAGGGAAGCTGCAGAATATGGAAAACATATATTGGAGCTAC	ens|family with sequence similarity 19 (chemokine (C-C motif)-like), member A2 [Source:HGNC Symbol;Acc:21589] [ENST00000549456]
A_23_P365610	JUND	X56681	8.67003e-05	-0.914142	0.00160618		CTACTCGGGGAACAAACGTTGGTTGTGTGTGTGTGTGTTTTCTTGTGTTGGTTTTTTAAA	gb|Human junD mRNA. [X56681]
A_23_P342891	NEFM	BC002421	0.000504306	-0.914129	0.00495567		AGCCTTCTACCCTCTTATCCTCAAGGCTTTCTCTTATTTTGCCCTTTCCCTGATACTTTT	gb|Homo sapiens neurofilament 3 (150kDa medium), mRNA (cDNA clone IMAGE:3163440), partial cds. [BC002421]
A_24_P332504	A_24_P332504	A_24_P332504	0.000825306	-0.913988	0.00688194		CATCCTGCATCTGATGGAGGATATTTGGAGAGGCCCAGTGAGAGGCATCTCCATCAAGTT	Unknown
A_32_P206175	CU690935	CU690935	0.00580852	-0.913827	0.025877		CCCACCGGTCTGAGCTCCACCCGCCACGTCCTCGTAGGCGCCAGATCCGGCAGGACTTTG	gb|Synthetic construct Homo sapiens gateway clone IMAGE:100022407 3' read PTPN18 mRNA. [CU690935]
A_24_P92267	A_24_P92267	A_24_P92267	0.00250845	-0.913655	0.0144986		CAAAGACCAAGTCTTTTGTGAAAGTTTATAACTACAATCATCTCATGCCCACAAGGCACT	Unknown
A_32_P207360	AK2	NM_013411	4.11022e-05	-0.913522	0.00100082		TGACTTACCACTAATTTACTAGGCTACGTAATCTCATGAGTAACCTCTCACAGCTACCCA	ref|Homo sapiens adenylate kinase 2 (AK2), transcript variant 2, mRNA [NM_013411]
A_23_P13338	INTS5	NM_030628	0.000317872	-0.913467	0.00367192		TAAAGCCACCCAAGTTTGTCCAGTCACGAAATCAGCAGGAAGTGATCTATAACACCCAGA	ref|Homo sapiens integrator complex subunit 5 (INTS5), mRNA [NM_030628]
A_23_P384965	SLC9A9	ENST00000498717	8.64313e-05	-0.913178	0.0016056		AGAGCAAATGTCACAGTCATGTTCTCACACGGCACATAATGCAAGTCTGTTGACAGATGC	ens|solute carrier family 9, subfamily A (NHE9, cation proton antiporter 9), member 9 [Source:HGNC Symbol;Acc:20653] [ENST00000498717]
A_32_P735636	AK095260	AK095260	0.00107893	-0.913171	0.00824707		CTCTTACCTCCACTGCCGCCCTATTTGAAGCCACCGTCATGGTGCTAAAAGAAACTTGTG	gb|Homo sapiens cDNA FLJ37941 fis, clone CTONG2008269. [AK095260]
A_23_P78867	RYR1	NM_000540	0.00046954	-0.912483	0.00472807		GAGTCTTATGTCTGGAAGATGTACCAAGAGAGATGTTGGGATTTCTTCCCAGCTGGTGAT	ref|Homo sapiens ryanodine receptor 1 (skeletal) (RYR1), transcript variant 1, mRNA [NM_000540]
A_23_P29836	TMEM42	NM_144638	6.3561e-05	-0.911068	0.00133293		TGGGGCTTTCTGACAGTTCCATGCTGATGTATCAGGCCATCTGTGTCATGCTTATGTATT	ref|Homo sapiens transmembrane protein 42 (TMEM42), mRNA [NM_144638]
A_24_P93901	SIN3B	ENST00000596802	0.000148503	-0.910564	0.00224925		GCTCCCTAGGGGGGTTCTGTTCCTGTCAACTCCATCTACTTGGTTTTTAGTTACTGTTTT	ens|SIN3 transcription regulator family member B [Source:HGNC Symbol;Acc:19354] [ENST00000596802]
A_23_P65386	OTUB2	NM_023112	7.41362e-05	-0.910503	0.00146638		TTTGTCTCGAAGGGAAAACATAGTGGATGAAAAGGTGTGGCAGGCTTTGGCACCTTGTTA	ref|Homo sapiens OTU deubiquitinase, ubiquitin aldehyde binding 2 (OTUB2), mRNA [NM_023112]
A_23_P94819	RPH3AL	NM_006987	0.000184638	-0.91039	0.00258134		CTCCCTCAGCCATGAATTCACTTCTCTTCAGGAGGTTTGGCTTGGCATGAAAATACTTCA	ref|Homo sapiens rabphilin 3A-like (without C2 domains) (RPH3AL), transcript variant 1, mRNA [NM_006987]
A_23_P168329	TINAG	NM_014464	9.94159e-05	-0.910371	0.00173942		GAAAAATCTAACAGGATCTATCAATGTTCTCCTCCATACAGAGTCTCTTCCAACGAAACT	ref|Homo sapiens tubulointerstitial nephritis antigen (TINAG), mRNA [NM_014464]
A_23_P80473	CHST13	NM_152889	0.000930223	-0.91037	0.00746831		GCCCTGCCCCTGAACCTGTTCATGGTGCATCAGAACATAATGCTGACACCGGTGTCAGTG	ref|Homo sapiens carbohydrate (chondroitin 4) sulfotransferase 13 (CHST13), mRNA [NM_152889]
A_24_P30257	MYOD1	NM_002478	0.000356853	-0.91029	0.00394487		GAGGCTGCCGCCCCCAGCGAGGGAGAGAGCAGCGGCGACCCCACCCAGTCACCGGACGCC	ref|Homo sapiens myogenic differentiation 1 (MYOD1), mRNA [NM_002478]
A_23_P201619	NEK7	NM_133494	0.000150952	-0.910041	0.00226766		TGAAGGCCAAGAGGAAGTCACTGTTAAAGGACTCTGTGCCATCTTACAACCTTGGATGAA	ref|Homo sapiens NIMA-related kinase 7 (NEK7), mRNA [NM_133494]
A_32_P78208	AK123627	AK123627	0.000228983	-0.910019	0.00297284		TGATTTTGGGGGTTTCCTCCTTGTGAAATTTTGAGGTGGCAGATTTGACATTCTACTTTA	gb|Homo sapiens cDNA FLJ41633 fis, clone FCBBF3003435. [AK123627]
A_23_P76882	CCNB1IP1	NM_182852	6.90235e-05	-0.909254	0.00139595		TTGAACCATCCATGATTGCACAGTCTGGTGTTCTTGGCTTCCCATTAGGTAACAACTCCA	ref|Homo sapiens cyclin B1 interacting protein 1, E3 ubiquitin protein ligase (CCNB1IP1), transcript variant 4, mRNA [NM_182852]
A_24_P215804	CKLF	NM_016951	0.000249172	-0.909195	0.00314907		AAAGAAGTTTTGTAATTTTATATTACTTTTTAGTTTGATACTAAGTATTAAACATATTTC	ref|Homo sapiens chemokine-like factor (CKLF), transcript variant 1, mRNA [NM_016951]
A_24_P599453	CHD1L	XM_006711636	0.000657356	-0.908501	0.00591781		CGAAAACATCAGAAGGAACACTAAAGTAGTCAAATCAGCCTAGCAGAAACAAAGTACGTT	ref|PREDICTED: Homo sapiens chromodomain helicase DNA binding protein 1-like (CHD1L), transcript variant X1, mRNA [XM_006711636]
A_24_P79199	HELZ2	NM_033405	0.00148321	-0.90819	0.0101597		CTGCTGCCCCCTCTGGCGTAGCCTCCTGGACTTCTGCGAGGCTCAGCAGACCCTCGTGCC	ref|Homo sapiens helicase with zinc finger 2, transcriptional coactivator (HELZ2), transcript variant 2, mRNA [NM_033405]
A_23_P123555	CYHR1	NM_032687	2.68851e-05	-0.907884	0.000786366		GGCAGAGTCTGGGTGCTGTCCTTTGGCCACGTGTGGGGACTTGTCTAGACCAGAATGAAA	ref|Homo sapiens cysteine/histidine-rich 1 (CYHR1), transcript variant 2, mRNA [NM_032687]
A_23_P36322	INPPL1	NM_001567	0.00122074	-0.907854	0.00895169		CAGGGCAGTATCTCTCTGCCTATTTATTGGGGTGCCTATTTATTGGGGATCTGCATTCCC	ref|Homo sapiens inositol polyphosphate phosphatase-like 1 (INPPL1), mRNA [NM_001567]
A_24_P66027	APOBEC3B	NM_004900	3.00815e-05	-0.907688	0.000836059		GCTGCCCGCATCTATGATTACGACCCCCTATATAAGGAGGCGCTGCAAATGCTGCGGGAT	ref|Homo sapiens apolipoprotein B mRNA editing enzyme, catalytic polypeptide-like 3B (APOBEC3B), transcript variant 1, mRNA [NM_004900]
A_24_P216294	CST3	NM_000099	0.000291815	-0.907682	0.00348136		GACTTTGCCGTCGGCGAGTACAACAAAGCCAGCAACGACATGTACCACAGCCGCGCGCTG	ref|Homo sapiens cystatin C (CST3), transcript variant 1, mRNA [NM_000099]
A_24_P51037	GCFC2	NM_001201335	0.00010855	-0.90768	0.00184792		ATCAAGGAGTATGTTTAATAATGTTTATTAATGCCTGACCTCCCACCTTGATGTTTTTGG	ref|Homo sapiens GC-rich sequence DNA-binding factor 2 (GCFC2), transcript variant 3, mRNA [NM_001201335]
A_23_P83192	PHPT1	NM_014172	0.000495468	-0.907496	0.00488845		TGGTCCTGCCCAGCACGCCATTTCAACTGAGAAAATCAAAGCCAAGTACCCCGACTACGA	ref|Homo sapiens phosphohistidine phosphatase 1 (PHPT1), transcript variant 3, mRNA [NM_014172]
A_23_P406330	SMAP2	NM_022733	0.000246727	-0.907292	0.00312795		CAGCAGCCTAAAACTGTTGTGTTTTTCTTATGGTTTAAAAAACGCCATGTCATTGATAAC	ref|Homo sapiens small ArfGAP2 (SMAP2), transcript variant 1, mRNA [NM_022733]
A_32_P110575	ENST00000458030	ENST00000458030	0.000157988	-0.906516	0.00234656		GGCCGAATTCCAAGCTATTGTCCTGCTTCGCCGGGGGTCGCGCACTCCAAGCGGCAGCCC	ens|acylphosphatase 2, muscle type [Source:HGNC Symbol;Acc:180] [ENST00000458030]
A_24_P50601	A_24_P50601	A_24_P50601	0.000696671	-0.906502	0.00612809		CCCTGCCCCCTAACAAGGTGGAGCACACCAAGGCCCCACCTCCATGCCCCCATTTCTCCT	Unknown
A_23_P53467	IKBIP	NM_201612	0.000204908	-0.9065	0.00275987		GTTTAGAACCATTAGTAAATGATTTAACACTACGCATTGGGAGATTGGTTACCGACTTAC	ref|Homo sapiens IKBKB interacting protein (IKBIP), transcript variant 2, mRNA [NM_201612]
A_23_P145336	HLA-DRB3	ENST00000307137	0.00026754	-0.906247	0.0032988		CTGCTTAAGTCTGAGTGTCATTTCTTCAATGGGACGGAGCGGGTGCGGTTCCTGGAGAGA	ens|major histocompatibility complex, class II, DR beta 3 [Source:HGNC Symbol;Acc:4951] [ENST00000307137]
A_23_P127426	TM7SF2	NM_003273	0.000168455	-0.905331	0.00242958		GAGCCTCGACACACTTGGGACTCAAGGGCTTGCACCCCACCCAGCCCTGAGGATGAACAA	ref|Homo sapiens transmembrane 7 superfamily member 2 (TM7SF2), transcript variant 1, mRNA [NM_003273]
A_24_P60268	LRRTM4	NM_024993	0.00012499	-0.905279	0.00201347		TCCCCTTTACAGGAGTATTATGTGGACTACAAGCCTACAAACTCTGAGACCATGGATATA	ref|Homo sapiens leucine rich repeat transmembrane neuronal 4 (LRRTM4), transcript variant 2, mRNA [NM_024993]
A_23_P17844	PVALB	NM_002854	0.000274151	-0.90499	0.00334466		GCTGATGGCTGCTGGAGACAAAGATGGGGACGGCAAAATTGGGGTTGACGAATTCTCCAC	ref|Homo sapiens parvalbumin (PVALB), mRNA [NM_002854]
A_23_P113417	C17orf70	NM_025161	0.00188974	-0.904626	0.0118927		TTCTGGGGTTTGGACTTGGGGTGAGTTTGTAACTGTTGCTGCCACACCACCAGGAGCACC	ref|Homo sapiens chromosome 17 open reading frame 70 (C17orf70), transcript variant 2, mRNA [NM_025161]
A_32_P166422	HECW1	ENST00000471527	0.000556236	-0.904417	0.00528473		GTTTTTTAATGTATTGGCCCAGCAAAGCTAGAAATCCTCCACTTTACCTAACAGAAGATA	ens|HECT, C2 and WW domain containing E3 ubiquitin protein ligase 1 [Source:HGNC Symbol;Acc:22195] [ENST00000471527]
A_32_P235159	MSL3P1	NR_024322	0.000193905	-0.904215	0.00266713		TTCATGGAAGTGTACATAGGTTAGGCCATTTCAGCAGACATTGCAGTTAGTCAGCAAGAA	ref|Homo sapiens male-specific lethal 3 homolog (Drosophila) pseudogene 1 (MSL3P1), non-coding RNA [NR_024322]
A_24_P933794	LOC646513	ENST00000607893	0.000415209	-0.903936	0.00437939		GGTCACATAGGCGTCGTTCAAGGCTGGTATACCTGCACCCTCTCCCATGTGAACAACATG	ref|PREDICTED: Homo sapiens VLGN1945 (LOC646513), misc_RNA [XR_159371]
A_23_P218111	SERPINA1	NM_001002236	0.000644633	-0.903456	0.00584175		TGATTGAACAAAATACCAAGTCTCCCCTCTTCATGGGAAAAGTGGTGAATCCCACCCAAA	ref|Homo sapiens serpin peptidase inhibitor, clade A (alpha-1 antiproteinase, antitrypsin), member 1 (SERPINA1), transcript variant 2, mRNA [NM_001002236]
A_24_P20814	KHDC1	NM_030568	4.98712e-05	-0.903185	0.00112655		TGAGAGGAGAAGTCTTGGCTTCACTTTTGGTGAGAAAGACATGAAAGACACTGAAGAAAG	ref|Homo sapiens KH homology domain containing 1 (KHDC1), transcript variant 2, mRNA [NM_030568]
A_23_P328836	LCOR	NM_032440	0.000415333	-0.902445	0.00437939		GCCCTAAAAGTTCAACTTTTGTAGAGTTTATTGTTCAGAGAGGTTTAATCCTATGTGGTA	ref|Homo sapiens ligand dependent nuclear receptor corepressor (LCOR), transcript variant 1, mRNA [NM_032440]
A_24_P195400	A_24_P195400	A_24_P195400	0.000167623	-0.901447	0.00242298		CTTTACTACATGGAACTTACCAAGCTCCCATTAAATCATGCTTCAGACAACATCCCGAAG	Unknown
A_24_P3045	CASP10	NM_032974	0.000205944	-0.90137	0.00277152		CCCTAAGTTTCCTGGCATTTCTAGAGAAACAAGGTAAAATAGATGAAGATAATCTGACAT	ref|Homo sapiens caspase 10, apoptosis-related cysteine peptidase (CASP10), transcript variant 2, mRNA [NM_032974]
A_23_P156198	JADE2	NM_015288	0.000293053	-0.901237	0.00348596		CTGAGACTGATGGCTACTTCTCTGATGGGGAGATGAGCGACTCAGATGTAGAGGCCGAGG	ref|Homo sapiens jade family PHD finger 2 (JADE2), transcript variant 3, mRNA [NM_015288]
A_23_P348264	LETM2	NM_144652	0.000165628	-0.901185	0.0024038		TTCAGACCACTTAGAAAAATATAATTGCAAAGTCCCATTTCCTCTGTACCATTGTCACCC	ref|Homo sapiens leucine zipper-EF-hand containing transmembrane protein 2 (LETM2), transcript variant 2, mRNA [NM_144652]
A_23_P21363	AHNAK	NM_024060	0.000293317	-0.900903	0.00348598		GTGCATTTCTTTACTTGCAAGGGGACAGAGTGTGGGCTTAGGTTTGGGACTAGAGGGGGC	ref|Homo sapiens AHNAK nucleoprotein (AHNAK), transcript variant 2, mRNA [NM_024060]
A_24_P418044	HLA-J	NR_024240	5.8526e-05	-0.900813	0.00125848		ACTTCTCTTTCTGCAAAGGCATCTGAATGTGTCTGTGTCCCTATAGGCATAATGTGAGGT	ref|Homo sapiens major histocompatibility complex, class I, J (pseudogene) (HLA-J), non-coding RNA [NR_024240]
A_24_P384379	A_24_P384379	A_24_P384379	0.00290244	-0.900808	0.0160372		AACACTTGTGAAGCCCAGGCCATCAGGGTAGGCATAAAAGCCACAAAGTATCTGAAAGAT	Unknown
A_23_P98275	MAP3K11	NM_002419	0.00124164	-0.899776	0.0090459		AGGGACCCCACCCCCCTTTGGGGGTCAGGAACACTACACTGCACAGGAAGCCTTCACACT	ref|Homo sapiens mitogen-activated protein kinase kinase kinase 11 (MAP3K11), mRNA [NM_002419]
A_24_P922631	C5orf58	NM_001102609	0.00953632	-0.899444	0.0364898		CAACCCCCTCTTTGAAGAGTCTAAAATATCAGATGTATCCCTTGTTTCTAACAGTTTTTC	ref|Homo sapiens chromosome 5 open reading frame 58 (C5orf58), mRNA [NM_001102609]
A_23_P365719	TAPBP	NM_003190	0.000396217	-0.899351	0.00423682		CGCGTCCCTCTTGTGCGGTTCACCACAGTTGTATTTAAGTGATCGTGTGAGTCGTCGTTA	ref|Homo sapiens TAP binding protein (tapasin) (TAPBP), transcript variant 1, mRNA [NM_003190]
A_32_P139219	THC2667587	THC2667587	0.000282925	-0.899156	0.00341381		ATTCACACGCAAGCCCAGTCAAGACCAATAGAATGGCCCAGTTGAGCCCTGTTCAAACTG	tc|ATFCA4 splicing factor like protein {Arabidopsis thaliana} (exp=0; wgp=1; cg=0), partial (3%) [THC2667587]
A_24_P52882	HRK	NM_003806	0.000107883	-0.898573	0.00184069		CGCCGCGCAGCTCACCGCCGCCCGGCTCAAGGCGCTAGGCGACGAGCTGCACCAGCGCAC	ref|Homo sapiens harakiri, BCL2 interacting protein (HRK), transcript variant 1, mRNA [NM_003806]
A_24_P256654	ZNF674-AS1	NR_015378	8.12931e-05	-0.897885	0.0015431		AGTGTGAATTTTCTAATGCTGAGTAAGTTGTGATCCAGAAGTAAATGTATCTGCAAGCTG	ref|Homo sapiens ZNF674 antisense RNA 1 (head to head) (ZNF674-AS1), long non-coding RNA [NR_015378]
A_32_P233870	THC2679323	THC2679323	0.00199997	-0.897768	0.0123558		CCCCATGGTCCACGGATGCGCCTCCCGACCCGCAGGCGTGAGCTCCTCTGCTCCAGCTGC	tc|Q2XYY2_9SAUR (Q2XYY2) HOXA13 (Fragment), partial (14%) [THC2679323]
A_24_P20807	PRR7	NM_030567	0.000116156	-0.897736	0.00193467		ACCCGCCGCCTACGCACCTGTCGGTGCCGCCACGGCCCTGGAGCTACCCGCGCCAAGCGG	ref|Homo sapiens proline rich 7 (synaptic) (PRR7), transcript variant 1, mRNA [NM_030567]
A_24_P366989	ARHGDIA	ENST00000584397	0.00177837	-0.897546	0.0114152		CAGTCGTTTGTGCTGAAGGAGGGTGTGGAGTACCGGATAAAAATCTCTTTCCGGGTAAGC	ens|Rho GDP dissociation inhibitor (GDI) alpha [Source:HGNC Symbol;Acc:678] [ENST00000584397]
A_23_P67453	TNNI3	NM_000363	0.000190981	-0.897466	0.002637		CAGATCTGACTCAGAAGATCTTTGACCTTCGAGGCAAGTTTAAGCGGCCCACCCTGCGGA	ref|Homo sapiens troponin I type 3 (cardiac) (TNNI3), mRNA [NM_000363]
A_23_P113682	SLC34A3	NM_080877	0.00846339	-0.897316	0.0335541		TGGCCTCCCAGCAGTTGTGACGGGCAGTTGCTGAGCAGACCGCCCCACCCTCCCCGGCTG	ref|Homo sapiens solute carrier family 34 (type II sodium/phosphate contransporter), member 3 (SLC34A3), transcript variant 3, mRNA [NM_080877]
A_23_P345710	XXYLT1	NM_152531	4.19421e-05	-0.896826	0.00101195		GAAGCAAGCACTTGAAGAGAAGGAAGGGGAGAAAGGGTCCCCCTTGCTGTCTGCCTCTGA	ref|Homo sapiens xyloside xylosyltransferase 1 (XXYLT1), mRNA [NM_152531]
A_23_P158533	DEAF1	NM_021008	0.000172128	-0.896716	0.00246063		CCGTTTCCAGAAGCTGCGTTGCCAACGTCACATCCCAAAATAGTGTTGACATCCCTGCCT	ref|Homo sapiens DEAF1 transcription factor (DEAF1), transcript variant 1, mRNA [NM_021008]
A_24_P846988	A_24_P846988	A_24_P846988	0.00371742	-0.896594	0.0190152		ACGTCAGGCGCCGCCCGGAACAGCCCACCACAGACGCTACGCCAGGCGCCGCCCGGAACA	Unknown
A_24_P259154	TUBA3FP	NR_003608	0.00162114	-0.896554	0.0107541		ACCTACACGACCCTGGAACATTCTGACTGTGCCTTCATAGTCAACAGCAAAGCCACCTAT	ref|Homo sapiens tubulin, alpha 3f, pseudogene (TUBA3FP), non-coding RNA [NR_003608]
A_23_P81241	NDFIP1	NM_030571	4.20203e-05	-0.896516	0.00101294		TGGGAGTAAGGAGAGGATTAGGTACTTAGGAGCAAAGAAAGAAGTAGCTTGGAACTTTTG	ref|Homo sapiens Nedd4 family interacting protein 1 (NDFIP1), mRNA [NM_030571]
A_23_P24104	PLAU	NM_002658	4.41503e-05	-0.896214	0.001048		CTGTGACCAGCACTGTCTCAGTTTCACTTTCACATAGATGTCCCTTTCTTGGCCAGTTAT	ref|Homo sapiens plasminogen activator, urokinase (PLAU), transcript variant 1, mRNA [NM_002658]
A_24_P368943	EVX1	NM_001989	0.00475707	-0.896177	0.0225321		CCTTCCTCACCTTCGCGCCCTCGGTGCTCAGCAAGGCCTCCTCCGTCGCGCTGGACCAGA	ref|Homo sapiens even-skipped homeobox 1 (EVX1), mRNA [NM_001989]
A_23_P99632	RNF31	NM_017999	0.000432068	-0.896029	0.00449096		CAGGCACACTACAAAGAGTATCTTGTGAGCCTCATCAATGCCCACTCGCTGGACCCAGCC	ref|Homo sapiens ring finger protein 31 (RNF31), mRNA [NM_017999]
A_23_P20823	WDR34	NM_052844	0.000291364	-0.895696	0.00347936		GATCAAGCAAACCCAGGATGAAAGCCCTGTCTACTGTCTGGAGTTCAACAGCCAGCAGAC	ref|Homo sapiens WD repeat domain 34 (WDR34), mRNA [NM_052844]
A_32_P167577	A_32_P167577	A_32_P167577	0.00173974	-0.895661	0.0112485		TGGTGACCCATCTTGCTCCTAGCAGTGCAACGAGGAAGACAAGAGCAGCAGGTGAGCACA	Unknown
A_24_P237878	FAM195B	NM_207368	0.000270799	-0.895523	0.00332255		TGTGCTGGGAGGGTCACCAGGTCCCTTTTCCTTCCTGTGCCCTCTGAAAGCTAAGTGTCT	ref|Homo sapiens family with sequence similarity 195, member B (FAM195B), transcript variant 1, mRNA [NM_207368]
A_23_P154234	POLE4	NM_019896	0.000301222	-0.894814	0.00354634		CTGTGGATGAATTTGCTTTTCTGGAAGGTACTTTAGATTGATTGCCGAGCGGGGCAGTTT	ref|Homo sapiens polymerase (DNA-directed), epsilon 4, accessory subunit (POLE4), mRNA [NM_019896]
A_23_P29621	GLYCTK	NM_145262	0.000218922	-0.89469	0.00288924		ATGACAGGTACCAATGTCATGGACACCCACCTCTTGTTCCTGCGGCCTCGGTGATGGCAT	ref|Homo sapiens glycerate kinase (GLYCTK), transcript variant 1, mRNA [NM_145262]
A_24_P410086	SSBP4	NM_032627	0.000291253	-0.894478	0.00347936		ACGAAAGATTCTTACCATTTTATTAGAAACGCAAGGACCTCAGAGACGTTCTTTTCTGTA	ref|Homo sapiens single stranded DNA binding protein 4 (SSBP4), transcript variant 1, mRNA [NM_032627]
A_23_P411277	SLC5A2	NM_003041	0.000708794	-0.894231	0.00620391		TTCTCCCGGCCTTCCTCTGCCTGGGGCCCACTGCATCTGATTGGCAGTCACTTCCCATGA	ref|Homo sapiens solute carrier family 5 (sodium/glucose cotransporter), member 2 (SLC5A2), mRNA [NM_003041]
A_23_P121265	TWF2	NM_007284	0.000719605	-0.893794	0.00625506		GGTCAACTACATCCAGATGAAGCTGGACCTAGAGCGGGAAACCATTGAGCTGGTGCACAC	ref|Homo sapiens twinfilin actin-binding protein 2 (TWF2), mRNA [NM_007284]
A_32_P227605	RGS9BP	NM_207391	9.45477e-05	-0.892438	0.00168565		AGAAAAATGACGTAACCACAGCGTGTACTATGAAAGCTGTTATTTTAATAAAGAACGCTG	ref|Homo sapiens regulator of G protein signaling 9 binding protein (RGS9BP), mRNA [NM_207391]
A_32_P201620	A_32_P201620	A_32_P201620	0.002661	-0.89169	0.0150604		TTAAAAGCAGTATAGTTTTACCTATCCGTAAACTCATCAAGTTCAAATGCTACTCTGTGG	Unknown
A_24_P375550	A_24_P375550	A_24_P375550	7.91449e-05	-0.891683	0.00151617		GCTAATAGATGATGTATTCGACTTCACCTCATGTTCTAACATAGGCAAACCAACATCAGC	Unknown
A_24_P127543	A_24_P127543	A_24_P127543	0.00316982	-0.891594	0.0170265		ATCAACATTGTTAGCCAGGAGTCTTTTGTTGAAATCGAAATTTCTTGGGTGAAAATCTGC	Unknown
A_24_P278762	MAPKAPK5-AS1	NR_015404	7.65542e-05	-0.891353	0.00149391		TTCTTTGTCGGACATACACCTACACTGCATTCCTCAAAGTAAAATTTAAGTGTGGCTCTG	ref|Homo sapiens MAPKAPK5 antisense RNA 1 (MAPKAPK5-AS1), long non-coding RNA [NR_015404]
A_23_P424734	EXOC3L1	NM_178516	0.00435136	-0.89115	0.0211828		CCCGACGTGAGCGAGGACCACGTCTCCGCCCTCTTGGGCCTGCGCGGGGACTTGTCCCGG	ref|Homo sapiens exocyst complex component 3-like 1 (EXOC3L1), mRNA [NM_178516]
A_23_P217384	AP1S2	NM_003916	8.06222e-05	-0.890957	0.00153569		AAACGTGTTGCTCTCTTCACAGTATTATGTGTAAAGTCATTGTTTAAAGCACGAATGTTC	ref|Homo sapiens adaptor-related protein complex 1, sigma 2 subunit (AP1S2), transcript variant 2, mRNA [NM_003916]
A_24_P187407	ENST00000505955	ENST00000505955	0.000110217	-0.890752	0.00186648		CTAAACCTGCTCCTCCAAAGCCAGAGCACGCCTAAAAGGCCCCTGCAAAGAAGGGAGAGA	Unknown
A_23_P155453	UCN2	NM_033199	0.000678546	-0.890096	0.0060243		TCTCCCCAGACCACTCCCCGACCTGCGGCCTCAGAGAGCCCCTCAGCTGCTCCCACATGG	ref|Homo sapiens urocortin 2 (UCN2), mRNA [NM_033199]
A_24_P530977	XLOC_014512	TCONS_l2_00014098	0.000239552	-0.889856	0.00306458		AGAAGCAGGCAGACAAATCTTACGGAGGCATGCGCCGCCAATATGCACTGTACATTCAAC	linc|BROAD Institute lincRNA (XLOC_014512), lincRNA [TCONS_l2_00014098]
A_23_P217901	TSTD1	NM_001113207	6.89238e-05	-0.889702	0.00139567		TCCAGGCTTTATATTCTGCTGAGAAGCCAAAGCTGGAAGATGAGCATCTCGTTTTCTTCT	ref|Homo sapiens thiosulfate sulfurtransferase (rhodanese)-like domain containing 1 (TSTD1), transcript variant 1, mRNA [NM_001113207]
A_24_P349783	GLIDR	ENST00000305709	6.31818e-05	-0.889185	0.00132842		CTACCAGAATCTGGACCCGAATCCACCCATTGTCCGTTTTCCGCTGCCGCTGGAGAGAAT	Unknown
A_32_P39093	ABHD17C	NM_021214	9.77998e-05	-0.889157	0.00171852		GTTGATTGCCAGTTTGTGTACTGTTGCTTGGATGCGGCACAGTGGTTGGTAATGGAATAA	ref|Homo sapiens abhydrolase domain containing 17C (ABHD17C), mRNA [NM_021214]
A_24_P290237	FRMD8	BC033851	0.000232583	-0.889095	0.00300752		CTTCTTTTTCATTAAAGATAATTTATGTATCGACTAAGAAATAATAAGGTACATTCAGAT	gb|Homo sapiens FERM domain containing 8, mRNA (cDNA clone IMAGE:5166331), complete cds. [BC033851]
A_23_P29023	C21orf119	NR_026845	4.5888e-05	-0.889033	0.0010696		ACACAGTGTGTTTTTGGAAGATGTGATTGATTTGTAAACCGCATTAAATGCTCTGAAATA	ref|Homo sapiens chromosome 21 open reading frame 119 (C21orf119), long non-coding RNA [NR_026845]
A_32_P200237	LOC157740	AJ291676	0.000433398	-0.889011	0.00449696		ATTACTCCTTTGCTTGTTCCTTTCCCACCGCCCACTTCTGACATTTTTATTCAAAAGTAG	gb|Homo sapiens mRNA for chromosome 8 open reading frame 9 (c8ORF9). [AJ291676]
A_32_P169353	A_32_P169353	A_32_P169353	0.00141246	-0.888365	0.00986283		GTGTCTTCAGAAATCTCTGGCAACCTTGGCCCCAGACAGGCTCTCTGATGCAGCTGGGAA	Unknown
A_24_P259970	BG680029	BG680029	0.000355664	-0.888049	0.00393598		CGTTAACCTTGGTGGTGTAGAAATTAGGACATGAAGCATGTCACTTTCAGTGTAAAATAT	gb|602626769F1 NCI_CGAP_Skn4 Homo sapiens cDNA clone IMAGE:4751705 5', mRNA sequence [BG680029]
A_32_P77759	A_32_P77759	A_32_P77759	0.00172018	-0.887628	0.0111627		AAATGACCCTGGGCCCCAAGGCTCCGAACACCCGCCCCTCTGCTCCAGGTTAAAATCTGG	Unknown
A_23_P257672	LYNX1	NM_177458	0.00114719	-0.887247	0.00860233		TGGGGCCCATCGTGCCTGCCGCCCCTTCAGGTCCCGACCTCCCCACAATAAAATGTGATT	ref|Homo sapiens Ly6/neurotoxin 1 (LYNX1), transcript variant SLURP2, mRNA [NM_177458]
A_24_P247408	LOC399851	AY129010	0.00167618	-0.887235	0.0109953		GAGCCACATCCCCCACAGCCGGAACCACAGCCACCCTTGGATCCCCCACAAGAGCCACAG	gb|Homo sapiens clone FP17388 unknown mRNA. [AY129010]
A_32_P136622	BC020341	BC020341	0.00463747	-0.887139	0.0221437		CCCAGCCCGAAGAGCTGCTCCACCTTCAGATACTGGGCAGCCCTCTGCACGCTCCAGCCG	gb|Homo sapiens cDNA clone IMAGE:4177218. [BC020341]
A_32_P334340	MLLT4-AS1	NR_027906	0.00053233	-0.887077	0.00514057		GCTGCTGCGTGTTTCTTCCAGGGTGATTCCTTTCCGCTGGGTCACTTCAAAGCCGACCTT	ref|Homo sapiens MLLT4 antisense RNA 1 (head to head) (MLLT4-AS1), long non-coding RNA [NR_027906]
A_23_P405707	BCOR	ENST00000490976	0.000175771	-0.887064	0.00249338		AGACTGCATGACGTTTACCTATCAATTGCTTTGATTTCTCTGCCTGTAAGATAGCAAATA	ens|BCL6 corepressor [Source:HGNC Symbol;Acc:20893] [ENST00000490976]
A_24_P778928	A_24_P778928	A_24_P778928	0.00120911	-0.886999	0.00889839		TCCAGCCGCGCCCACCTGCGATCCCCATTGGCAAGAGCCCGGCTCAGACAAAGACCCCGC	Unknown
A_23_P356109	ATXN7L1	NM_152749	9.2737e-05	-0.886842	0.00166172		AGACTCCAGCAGAGCCCTGAAGTGTGGACAAGCTTCCATTCACTGCAAATTCGTGAGCAC	ref|Homo sapiens ataxin 7-like 1 (ATXN7L1), transcript variant 2, mRNA [NM_152749]
A_23_P101761	KISS1R	NM_032551	0.00111722	-0.886763	0.00844804		CGCAGCCCCACACGCGGAGCTGCTCCGCCTGGGGTCCCACCCGGCCCCCGCCAGGGCGCA	ref|Homo sapiens KISS1 receptor (KISS1R), mRNA [NM_032551]
A_23_P66355	ITGB4	NM_000213	0.000586432	-0.886579	0.00547838		CACTGACCACCAGCGGAACCCTTAGCACCCACATGGACCAACAGTTCTTCCAAACTTGAC	ref|Homo sapiens integrin, beta 4 (ITGB4), transcript variant 1, mRNA [NM_000213]
A_23_P68910	SSTR3	NM_001051	0.00366009	-0.886384	0.018824		ACCCCATCCTTTATGGCTTCCTCTCCTACCGCTTCAAGCAGGGCTTCCGCAGGGTCCTGC	ref|Homo sapiens somatostatin receptor 3 (SSTR3), transcript variant 1, mRNA [NM_001051]
A_23_P138541	AKR1C3	NM_003739	5.82066e-05	-0.886055	0.00125436		TTTTGAGTTCCAGTTGACTGCAGAGGACATGAAAGCCATAGATGGCCTAGACAGAAATCT	ref|Homo sapiens aldo-keto reductase family 1, member C3 (AKR1C3), transcript variant 1, mRNA [NM_003739]
A_32_P230059	A_32_P230059	A_32_P230059	0.000586265	-0.886032	0.00547838		ACGGCCTGGCTAACCTTGGTGTCCCCCTCCGCCCGCCTGGGGATGAGGAAGCCACGTGAG	Unknown
A_23_P151166	HVCN1	NM_001040107	0.000774454	-0.885992	0.00658875		TCTAGAAAAGTCTCTTATTTTCAAGCTGTTCTAAATAGCTTCGTCTCAGTTTCCCCAAAA	ref|Homo sapiens hydrogen voltage-gated channel 1 (HVCN1), transcript variant 1, mRNA [NM_001040107]
A_23_P402123	TAS2R1	NM_019599	0.00286222	-0.885801	0.0158882		CTACGTTAATGTGATTGTTATCTTCTTCATAGAATTCATCATGTGTTCTGCGAATTGTGC	ref|Homo sapiens taste receptor, type 2, member 1 (TAS2R1), mRNA [NM_019599]
A_23_P43425	C9orf40	NM_017998	0.000296952	-0.885704	0.00351812		AGGGTTGAGAACCAGTAGACTAATGGTCGTTTTTCCTGTTTAAAGGAGATAACTAATTTG	ref|Homo sapiens chromosome 9 open reading frame 40 (C9orf40), mRNA [NM_017998]
A_24_P319989	CAV3	NM_033337	0.0023658	-0.885054	0.0139082		AACAGAGTCTTTTTCTTCTTCGGATTCTATTGTTTGCTGGAACCGTACACGTTCCTTGGA	ref|Homo sapiens caveolin 3 (CAV3), transcript variant 1, mRNA [NM_033337]
A_23_P104073	S100A3	NM_002960	7.80763e-05	-0.88501	0.0015109		GGTCTTCTGCGATCAGTTAACCCATTTTACCTAGGAGGCCCAGAGATGTGAGGGCTCCTT	ref|Homo sapiens S100 calcium binding protein A3 (S100A3), mRNA [NM_002960]
A_24_P331711	THEM5	XM_005245095	0.000316365	-0.884935	0.00366497		TATCACGCTCCTCCCACACCCACCCTGGCTTCCATCATGAGTGCAGTGTCATCTCAGCGG	ref|PREDICTED: Homo sapiens thioesterase superfamily member 5 (THEM5), transcript variant X1, mRNA [XM_005245095]
A_23_P141126	GALK1	NM_000154	0.000331587	-0.88471	0.00377338		CGACTACAGAGCCTTTGGCCGCCTCATGGTGGAGAGCCACCGCTCACTCAGAGACGACTA	ref|Homo sapiens galactokinase 1 (GALK1), mRNA [NM_000154]
A_32_P225647	A_32_P225647	A_32_P225647	0.00117242	-0.884076	0.00871484		AGAAAGCAGGCCCCGCCGGCCCGAGGAGGACCCGGCCGGCGCGCCGCACCCGGAGAGGCC	Unknown
A_32_P67036	ENST00000565797	ENST00000565797	4.06125e-05	-0.883924	0.000994225		TTTCACTGTAGCTTGTGTTTCCTGTAAGTATAGTCGAACGTCGTGATGTTCCTGTTACAT	gb|Homo sapiens cDNA clone IMAGE:30332316. [BC067908]
A_32_P183904	SHF	NM_138356	0.000128124	-0.883862	0.00204361		GGACGTGATCTTTCAAACCTTTCTTCTCCTGGGATCCAGTAGAAGCTGGAGATTCCTTAA	ref|Homo sapiens Src homology 2 domain containing F (SHF), mRNA [NM_138356]
A_23_P146946	CST6	NM_001323	0.000408092	-0.883713	0.00432949		TCAGCTCCTAAAGCACAACTGTGTGCAGATGTGATAAGTCCCCGAGGGCGAAGGCCATTG	ref|Homo sapiens cystatin E/M (CST6), mRNA [NM_001323]
A_32_P213692	TMED8	ENST00000216468	0.000572549	-0.882974	0.00540109		TTTACATGTCCCCTATCATGAGAAATGCTATCAACATCTGTGATTTCTAAGAGTCTTACC	ens|transmembrane emp24 protein transport domain containing 8 [Source:HGNC Symbol;Acc:18633] [ENST00000216468]
A_32_P2634	XLOC_014512	TCONS_l2_00003976	0.000572653	-0.88285	0.00540109		GAATGGACTATGGCTGGATTGGGAGTCCACTTCCTCCTCTGTAAAGATGACAGACGAGGG	linc|BROAD Institute lincRNA (XLOC_014512), lincRNA [TCONS_l2_00003976]
A_24_P857404	MEX3A	NM_001093725	0.000614954	-0.882289	0.00566265		AATTCAATCCCACCCTTACCAATTGAGCCAAACCTAGAAACAAACACAAAACACGAATAG	ref|Homo sapiens mex-3 RNA binding family member A (MEX3A), mRNA [NM_001093725]
A_24_P231132	ACVR2B	NM_001106	0.00025471	-0.882247	0.00320033		CTGTCACCAATGTGGACCTGCCCCCTAAAGAGTCAAGCATCTAAGCCCAGGACATGAGTG	ref|Homo sapiens activin A receptor, type IIB (ACVR2B), mRNA [NM_001106]
A_24_P485271	BM552308	BM552308	0.00189156	-0.882243	0.0118995		CTGACTTAGGGTTAGAATGGCCCAATGATCCTACAACTTTTTGATGCTATTTCATTTGAT	gb|AGENCOURT_6543460 NIH_MGC_71 Homo sapiens cDNA clone IMAGE:5549618 5', mRNA sequence [BM552308]
A_23_P159325	ANGPTL4	NM_139314	0.000164739	-0.882172	0.00239734		TGTAGGTCCCCTGGGGACACAAGCAGGCGCCAATGGTATCTGGGCGGAGCTCACAGAGTT	ref|Homo sapiens angiopoietin-like 4 (ANGPTL4), transcript variant 1, mRNA [NM_139314]
A_24_P298587	TMEM249	NM_001280561	0.000292817	-0.882128	0.00348442		GAATACTTGGGCCGTTACATCGCCCGGAAACTCAACATCAACTACTTCGACTACCTGGCC	ref|Homo sapiens transmembrane protein 249 (TMEM249), transcript variant 4, mRNA [NM_001280561]
A_23_P151267	LIMA1	NM_016357	0.00128921	-0.881915	0.00926808		TCAGGGTGAAATTAAACCAACTATAGGCCTTTTTCTTGGGATGATTTTCTAGTCTTAAGG	ref|Homo sapiens LIM domain and actin binding 1 (LIMA1), transcript variant 2, mRNA [NM_016357]
A_32_P170454	HRK	ENST00000257572	7.1438e-05	-0.88152	0.00142963		TCTGACGTTGTTGGTTCTGACGTCGTTGTGCTCTTTTGTAAGAGGAATTTCATACCTTGG	ens|harakiri, BCL2 interacting protein (contains only BH3 domain) [Source:HGNC Symbol;Acc:5185] [ENST00000257572]
A_23_P124962	FAM89B	NM_152832	0.00010225	-0.881437	0.00177046		TGGATATTTAAATTTAGGGGCCGGTCTCCAGGGCGCGTAGATAAATAAATACACTCAGCG	ref|Homo sapiens family with sequence similarity 89, member B (FAM89B), transcript variant 2, mRNA [NM_152832]
A_24_P289984	A_24_P289984	A_24_P289984	0.000337866	-0.881404	0.00382108		TGAGATAAAACCGTTTTTGGAGTGTGCCCGGAACGGTGACATAAAGCTCCGTGAGGGTTT	Unknown
A_32_P136427	A_32_P136427	A_32_P136427	4.32539e-05	-0.88128	0.00103283		CCCAAAAAAGTAGCACGGGGCATTGAAACGGAAACGCAAGGAGGCCCATTCAAAAGAAGG	Unknown
A_23_P392897	A_23_P392897	A_23_P392897	0.000561723	-0.881211	0.00532592		ATTTTTGTCTTCTGCAGCTGTCACTGAAATGGCTTTATTCGTCACCGTCTTTGGGCTGAA	Unknown
A_24_P10657	SLC44A2	NM_020428	0.0016079	-0.880978	0.0106882		TGGACATGCATTAAAGGGTCTATTAGCTTTCTTTCCGTCTGTCTCAACAGCTGAGATGGG	ref|Homo sapiens solute carrier family 44 (choline transporter), member 2 (SLC44A2), transcript variant 1, mRNA [NM_020428]
A_23_P329286	ZNHIT2	NM_014205	0.000510228	-0.880827	0.0050002		TGTATCACGGCGGTGACGACGCGCTGCTCTCTGACTTCTGTGCCACACTGCTCGGCGTTT	ref|Homo sapiens zinc finger, HIT-type containing 2 (ZNHIT2), mRNA [NM_014205]
A_24_P311917	BTN3A3	NM_006994	0.00011505	-0.880165	0.00192318		CCTAGAGATTCTCTGTGATATAGGAAATTTGGATCAAGGAAGCTAAAAGAATTACAGGGA	ref|Homo sapiens butyrophilin, subfamily 3, member A3 (BTN3A3), transcript variant 1, mRNA [NM_006994]
A_23_P86012	LAMB3	NM_001017402	0.00128397	-0.879959	0.00924472		GCCTTTAGTTCTCCACTGGGGAGGAATCCTGGACCAAGCACAAAAACTTAACAAAAGTGA	ref|Homo sapiens laminin, beta 3 (LAMB3), transcript variant 2, mRNA [NM_001017402]
A_23_P209995	IL1RN	NM_173842	0.00218595	-0.879432	0.0131486		TATTCCTGCATTTGTGAAATGATGGTGAAAGTAAGTGGTAGCTTTTCCCTTCTTTTTCTT	ref|Homo sapiens interleukin 1 receptor antagonist (IL1RN), transcript variant 1, mRNA [NM_173842]
A_23_P49082	NUBP2	NM_012225	0.001855	-0.879288	0.0117563		CTTCTGTAGGAAGACGGGCTTGCGGGTGATGGGAATCGTGGAGAATATGAGCGGCTTCAC	ref|Homo sapiens nucleotide binding protein 2 (NUBP2), transcript variant 1, mRNA [NM_012225]
A_23_P258164	CORT	NM_001302	9.55898e-05	-0.878975	0.00169688		CAGACCTGAATAAAATGTATTAAGCAGCAGTGATCTTTCCTCTCCTCCTTCCCAAGTCAT	ref|Homo sapiens cortistatin (CORT), mRNA [NM_001302]
A_23_P101893	FBN3	NM_032447	0.00211937	-0.87891	0.0128789		GAGCTGCTCTCGTCTGAAGCCTGCTACGAATGCAAGATCAATGGCCTCTCCCCTCGGGAC	ref|Homo sapiens fibrillin 3 (FBN3), mRNA [NM_032447]
A_23_P397910	CBLC	NM_012116	0.00199397	-0.878897	0.0123305		ATGGACTCCACATTTGAGCTCTGCAAGATCTGTGCTGAGAGCAACAAGGATGTGAAGATT	ref|Homo sapiens Cbl proto-oncogene C, E3 ubiquitin protein ligase (CBLC), transcript variant 1, mRNA [NM_012116]
A_23_P148410	FTHL17	NM_031894	0.000130488	-0.878869	0.00206749		GCTGGAGCTCTACACCTCCTACCTGTACCTGTCTATGGCCTTCTACTTCAACCGGGACGA	ref|Homo sapiens ferritin, heavy polypeptide-like 17 (FTHL17), mRNA [NM_031894]
A_32_P97046	AL525862	AL525862	0.000326016	-0.878835	0.00373358		ATTTATATACACGATGGGGCAGCCTAATGCACATCATAACATTAACTTTTCCAAAGAAGT	gb|AL525862 Homo sapiens NEUROBLASTOMA COT 25-NORMALIZED Homo sapiens cDNA clone CS0DC013YE19 3-PRIME, mRNA sequence [AL525862]
A_24_P850336	A_24_P850336	A_24_P850336	0.000106525	-0.87848	0.0018269		TTCCAGTGGACTGTATCTCTATGAAAAACAGTTTTGCCTTGTTGTAATTTTATGTGAGCA	Unknown
A_23_P10156	CHMP6	NM_024591	0.000112211	-0.877966	0.00189376		CCAGTTTGAAGGTGGCGGGCCAGGGGCTTTCTTGCTGAATTGACGACTCCGAGAGCCCTG	ref|Homo sapiens charged multivesicular body protein 6 (CHMP6), mRNA [NM_024591]
A_32_P3021	BM989848	BM989848	0.000310703	-0.877839	0.00362009		AGTATTTGGTCAAAGAACCACATAAGCTCTGTACCCTGGAGGAAATGTATGCAGGCAAGG	gb|UI-H-DI0-ato-k-13-0-UI.s1 NCI_CGAP_DI0 Homo sapiens cDNA clone IMAGE:5862276 3', mRNA sequence [BM989848]
A_24_P156049	SLC39A6	NM_012319	0.000130515	-0.877103	0.00206749		ATTTTCATTGGTCATTATGCTGAAAATGTTTCTATGTGGATATTTGCACTTACTGCTGGC	ref|Homo sapiens solute carrier family 39 (zinc transporter), member 6 (SLC39A6), transcript variant 1, mRNA [NM_012319]
A_23_P363968	C1RL	NM_016546	0.000164714	-0.877094	0.00239734		GCATCAAGAGTCAAGTTGCTATATGGTCAAAGGTTAAATTTATCTCTAAAAAATGGCAGG	ref|Homo sapiens complement component 1, r subcomponent-like (C1RL), mRNA [NM_016546]
A_32_P219845	THC2651556	THC2651556	0.00232921	-0.877	0.0137648		TGACCATCTACTCTGGCCCTCATTTCATAAAAGCAAGGCTACTTTATCACCAATGTCAGA	tc|Q2IQM3_ANADE (Q2IQM3) Transcriptional regulator, Crp/Fnr family, partial (6%) [THC2651556]
A_24_P398319	TMEM9B	NM_020644	8.22414e-05	-0.877	0.00155247		TGAAGAAAGAAGCTCTGTCACAATCAAGGTTACCATTATAATTTATCTCTCCATTTTGGG	ref|Homo sapiens TMEM9 domain family, member B (TMEM9B), transcript variant 1, mRNA [NM_020644]
A_24_P783122	IL10RB-AS1	NR_038974	0.000178234	-0.876851	0.00251571		CAATGGAAGACAACTCAAGACCACACCAAGTTTGTATTAAAAAAGTACTGTTGTGTTACT	ref|Homo sapiens IL10RB antisense RNA 1 (head to head) (IL10RB-AS1), long non-coding RNA [NR_038974]
A_23_P31177	TMEM140	NM_018295	2.74474e-05	-0.876409	0.000792793		TGAAACCTAGCAAAGAACTTACGGCAACAAACGAGGACATTAAAAGAGCGAGCACCTCAG	ref|Homo sapiens transmembrane protein 140 (TMEM140), mRNA [NM_018295]
A_32_P143980	FW340012	FW340012	0.000511962	-0.876301	0.00501004		GAGAGGTGTGAAGAAATCCTGCATCTCAGTCCCACACAGGCAGCTGTCTCAGGCTTTACA	gb|Screening. [FW340012]
A_23_P428875	TNFAIP8L1	NM_152362	0.00159567	-0.876091	0.0106484		GTCGCCTGGGATTTTCATCCCTCGCACAAGGACTACGGGTTCACACGGTGAACTGGGGGA	ref|Homo sapiens tumor necrosis factor, alpha-induced protein 8-like 1 (TNFAIP8L1), transcript variant 2, mRNA [NM_152362]
A_23_P153628	YIF1B	NM_033557	0.000249606	-0.875275	0.00315087		TGGTCACTGTCAACACCGACCTCACCACCATCGACCTGGTGGCCTTCTTGGGCTACAAAT	ref|Homo sapiens Yip1 interacting factor homolog B (S. cerevisiae) (YIF1B), transcript variant 2, mRNA [NM_033557]
A_23_P7087	CTBP1-AS2	NR_033339	0.000158455	-0.875258	0.00235076		CATGAACCACTGTGCCCAGCCGAAAACAACCAAGAATTTTTTAACAATAAAATGACCAGC	ref|Homo sapiens CTBP1 antisense RNA 2 (head to head) (CTBP1-AS2), long non-coding RNA [NR_033339]
A_23_P107735	CD79A	NM_001783	0.000292129	-0.87475	0.00348136		TGATTGTAGCAGCCTCGTTAGTGTCACCCCCTCCTCCCTGATCTGTCAGGGCCACTTAGT	ref|Homo sapiens CD79a molecule, immunoglobulin-associated alpha (CD79A), transcript variant 1, mRNA [NM_001783]
A_23_P320304	AKR7L	NR_040288	0.000225061	-0.874456	0.0029384		AGGCTGCCCAAGGCTTTTCTGTCAACTCTTTTGCTCTCTCCCGCTTTGTCTAATTTAGAA	ref|Homo sapiens aldo-keto reductase family 7-like (AKR7L), transcript variant 1, non-coding RNA [NR_040288]
A_23_P27460	A_23_P27460	A_23_P27460	0.000691009	-0.874289	0.00609318		TTTTTTCCGGAGACGACGGGGGAGAGGTATATCACAACTTGGGCGGGGTCCCCCTTATGT	Unknown
A_23_P4052	ENST00000428928	ENST00000428928	0.000212417	-0.874205	0.00283155		GCCTGAGCTAGGTTCTAGGGATGCTACTGTCAACAAGACAGATGAAGGTTCCTGCCCTCA	ens|Uncharacterized protein ENSP00000382042 [Source:UniProtKB/Swiss-Prot;Acc:A8MWP6] [ENST00000428928]
A_23_P308305	TTC39C	NM_001243425	0.000151445	-0.873952	0.0022723		ATGATTTCTAGACAAGTCATCTGCTCACAGACAAGAATGTGTCTCTGCCTTGCTCCTGGA	ref|Homo sapiens tetratricopeptide repeat domain 39C (TTC39C), transcript variant 3, mRNA [NM_001243425]
A_23_P255418	SOX18	NM_018419	0.00237667	-0.873789	0.0139511		GCCCGGCGAGGCTGCCTTCTTCCCACCGCCCGCGGCGCCCGAGGACTGCGCGCTGCGGCC	ref|Homo sapiens SRY (sex determining region Y)-box 18 (SOX18), mRNA [NM_018419]
A_23_P333552	GGN	NM_152657	0.00212933	-0.873474	0.0129232		CGGCTCTCTGGTGGCCAAGCTGGAGCACTACGACTTGCAGGCCACCCATTCCAACTGAGT	ref|Homo sapiens gametogenetin (GGN), mRNA [NM_152657]
A_23_P153086	RBFA	NM_024805	5.69757e-05	-0.873461	0.00123813		GCTCTTCTGCTACTTCAACATTTTCTAGCTTTTCCGTGTATCTAAACACAATTTGCTACA	ref|Homo sapiens ribosome binding factor A (putative) (RBFA), transcript variant 1, mRNA [NM_024805]
A_32_P185089	A_32_P185089	A_32_P185089	0.00366757	-0.873213	0.0188491		AGTCGAAGCTGCTGAGACCGTCCCCCTGCAGGTGCCTCTTGCCCCTCCTCAGGAGGGCCT	Unknown
A_32_P53603	SHISA8	XM_006724254	0.00018145	-0.873195	0.00254889		CTTTTATGTGGTTCCTGCCCCTGAGAATAAAGAAGCCCCAGCGTGGCTGCGAGGCACCAT	ref|PREDICTED: Homo sapiens shisa family member 8 (SHISA8), transcript variant X1, mRNA [XM_006724254]
A_23_P397293	LY6K	NM_017527	0.000126705	-0.873064	0.00202997		GAGCATGGACTCGCTCCAGACCGTTGTCACCTGTTGCATTAAACTTGTTTTCTGTTGATT	ref|Homo sapiens lymphocyte antigen 6 complex, locus K (LY6K), transcript variant 1, mRNA [NM_017527]
A_23_P421423	TNFAIP2	NM_006291	9.78176e-05	-0.87255	0.00171852		GCCGGTATAAAGGATGCCCAAGGTCTTTGTACGTGTGTAGGAGTTAGCGTGTTTGATATT	ref|Homo sapiens tumor necrosis factor, alpha-induced protein 2 (TNFAIP2), mRNA [NM_006291]
A_23_P12514	RHOC	NM_175744	0.000116852	-0.872494	0.00194327		ACCAGCACTTTATACACTTCTGGCTCACAGGAAAGTGTCTGCAGTAGGGGACCCAGAGTC	ref|Homo sapiens ras homolog family member C (RHOC), transcript variant 1, mRNA [NM_175744]
A_24_P557232	ENST00000423311	ENST00000423311	7.88149e-05	-0.872454	0.00151617		GTTTCTCTTGGTCAAAAACACACTCAAGTCGTCTCCAAGTTCGAAGCATTCAGCAAACAA	Unknown
A_23_P107322	CORO6	NM_032854	9.62783e-05	-0.872329	0.00170443		ACTGGCATGAGGAGTTAGGTTCATCACAAATACACACACACTGCCCCCAACCCTCTGCCG	ref|Homo sapiens coronin 6 (CORO6), mRNA [NM_032854]
A_23_P201940	LMOD1	NM_012134	0.000236155	-0.872261	0.00303844		ACTTGAAGGTTTGATGCCAAAGCAGACATTTTCCTCACACCCACCTGCTGCTGTATGAAT	ref|Homo sapiens leiomodin 1 (smooth muscle) (LMOD1), mRNA [NM_012134]
A_24_P166443	HLA-DPB1	NM_002121	3.93042e-05	-0.872038	0.000977444		CTGGATAGTCCTGTCACCGTGGAGTGGAAGGCACAGTCTGATTCTGCCCGGAGTAAGACA	ref|Homo sapiens major histocompatibility complex, class II, DP beta 1 (HLA-DPB1), mRNA [NM_002121]
A_23_P76823	ADSSL1	NM_199165	8.56128e-05	-0.872009	0.00159497		GGGTTGGTGTTGGCAAGTCAAGAGAGTCGATGATCCAGCTGTTTTAGTCGCAGACTGAGC	ref|Homo sapiens adenylosuccinate synthase like 1 (ADSSL1), transcript variant 1, mRNA [NM_199165]
A_23_P143935	PIGZ	NM_025163	0.000215357	-0.871931	0.00286015		GTTGTACTTCATGGCACTCTGATGCCTGCTGTCTCAGTGTTTGGTTATTATGCAAACAAG	ref|Homo sapiens phosphatidylinositol glycan anchor biosynthesis, class Z (PIGZ), mRNA [NM_025163]
A_23_P103672	NES	NM_006617	0.00034259	-0.871696	0.0038556		GCAAAGGGAATCTCTTGCCTGCTCCATCTCATAGGCTAAGTCAGCTGAATCCCGATAGTA	ref|Homo sapiens nestin (NES), mRNA [NM_006617]
A_24_P319635	MCL1	NM_021960	0.000297807	-0.87154	0.003522		ATCGAACCATTAGCAGAAAGTATCACAGACGTTCTCGTAAGGACAAAACGGGACTGGCTA	ref|Homo sapiens myeloid cell leukemia 1 (MCL1), transcript variant 1, mRNA [NM_021960]
A_23_P501795	MED22	NM_133640	7.41302e-05	-0.871407	0.00146638		CCATCATTCCGAGTCATCATCTCTGTTTGCTGCCTTCCTGGCCAGCCAGGTGGAAGAAAG	ref|Homo sapiens mediator complex subunit 22 (MED22), transcript variant b, mRNA [NM_133640]
A_24_P326082	HLA-E	NM_005516	6.47713e-05	-0.870844	0.00134957		CCTGGTTCTCCTTGGATCTGTGGTCTCTGGAGCTGTGGTTGCTGCTGTGATATGGAGGAA	ref|Homo sapiens major histocompatibility complex, class I, E (HLA-E), mRNA [NM_005516]
A_32_P52330	LOC113230	NM_001291291	0.00243798	-0.870574	0.0142167		TTTGTGAAATTGACCAGCCCCCTCTATAAAACTTACAGTCCCCCATTGGGAAACTGACCA	ref|Homo sapiens uncharacterized protein LOC113230 (LOC113230), transcript variant 1, mRNA [NM_001291291]
A_24_P212764	A_24_P212764	A_24_P212764	0.000713725	-0.87038	0.00622903		CTCCCCACTTTGTGGCCAGACAGGAGTTCTAGACCAGGTTGTCTCCTGGGACATTGACAC	Unknown
A_23_P10873	TLR1	NM_003263	0.000171921	-0.86996	0.00246009		ATATTCCTCCTGTTGATATTGCTGCTTTTGGAAGTTCCAACAATGACTTTATTTTGCATC	ref|Homo sapiens toll-like receptor 1 (TLR1), mRNA [NM_003263]
A_23_P114221	RBBP7	NM_002893	0.000306936	-0.869596	0.00359822		AATGTAAGTGGGGTGGCTTATGGCTTCTTTATCCTCTGATTCTAGCACTTTCAAGTGAGC	ref|Homo sapiens retinoblastoma binding protein 7 (RBBP7), transcript variant 2, mRNA [NM_002893]
A_23_P122532	C6orf47	NM_021184	3.86131e-05	-0.869388	0.000967688		GAGGGCACTGCTCTTGGATTCACCAGCTGTTATTTTTGCTTTTACTTTTCTCCCACCTTC	ref|Homo sapiens chromosome 6 open reading frame 47 (C6orf47), mRNA [NM_021184]
A_32_P34138	FAM25A	NM_001146157	9.76606e-05	-0.869286	0.00171852		GCCATCACCCATGCAGCAGAGAGTCTGGACAAACTTGGACAGTGAGTGCACCTGCTACCA	ref|Homo sapiens family with sequence similarity 25, member A (FAM25A), mRNA [NM_001146157]
A_23_P214444	TAP2	NM_000544	0.000148519	-0.869187	0.00224925		TATTCTCTTCTCTCCAGTCCCGTTGTTATAGTCTTCACTCATAGACTTAAGATGATCCCA	ref|Homo sapiens transporter 2, ATP-binding cassette, sub-family B (MDR/TAP) (TAP2), transcript variant 1, B allele, mRNA [NM_000544]
A_32_P175462	THC2586544	THC2586544	7.1608e-05	-0.868884	0.00143011		GACCCGTTACCCCGTGGGTCTGGCCGACCGTCCTGACTCGGAGATCCCTGAGCTGCGCCG	tc|ALU2_HUMAN (P39189) Alu subfamily SB sequence contamination warning entry, partial (14%) [THC2586544]
A_24_P213370	AK129982	AK129982	4.59501e-05	-0.868614	0.0010696		TGCTGAAATAATGAAGATAATAATCAATAAAAACTGAGGGAATTCAGAGACCTGTGCCAG	gb|Homo sapiens cDNA FLJ26472 fis, clone KDN04506. [AK129982]
A_23_P9485	ORM2	NM_000608	0.000152565	-0.868516	0.00228487		GTTTGGTTCCTACCTGGACGATGAGAAGAACTGGGGGCTGTCTTTCTATGCTGACAAGCC	ref|Homo sapiens orosomucoid 2 (ORM2), mRNA [NM_000608]
A_24_P166073	NAP1L5	NM_153757	4.55971e-05	-0.868134	0.00106717		AAAGTATAATGACATCTATAAGCCCCTACTCGCCAAGATCCAAGAGCTCACCGGCGAGAT	ref|Homo sapiens nucleosome assembly protein 1-like 5 (NAP1L5), mRNA [NM_153757]
A_23_P431543	PDDC1	NM_182612	8.83764e-05	-0.868126	0.00162155		TCTGGTCAGCCAGATCTGACATTGAGCCCAGCATTGAAGATCAAAGCAGGTGGGGCTTTG	ref|Homo sapiens Parkinson disease 7 domain containing 1 (PDDC1), mRNA [NM_182612]
A_32_P105893	A_32_P105893	A_32_P105893	0.000169951	-0.867777	0.00244271		CGCCTTGATATGACTGTGGTTGGACTGACATGACTGCCAGATGGTGGGACTTGGTCTGGA	Unknown
A_32_P103614	NEBL-AS1	NR_046283	0.000884516	-0.867641	0.00723408		CTGGTCATTTTAGGCCCGAGTCGAGCCTCTCTTGATTAATAAATGAATATGGCTCGTTTT	ref|Homo sapiens NEBL antisense RNA 1 (NEBL-AS1), transcript variant 1, long non-coding RNA [NR_046283]
A_32_P39384	BC039097	BC039097	0.000686322	-0.866894	0.00606839		TTATCTTTCAGGCTGGCTTTAACTGTTCATACACCTAGCAAAATAAACATTTGTGAAAGG	gb|Homo sapiens cDNA clone IMAGE:4823416. [BC039097]
A_24_P126682	SMN2	NM_022877	0.00419044	-0.866761	0.0206612		CAAAATGCTCAAGAGAATGAAAATGAAAGCCAAGTTTCAACAGATGAAAGTGAGAACTCC	ref|Homo sapiens survival of motor neuron 2, centromeric (SMN2), transcript variant c, mRNA [NM_022877]
A_23_P501822	JUP	NM_002230	0.000299645	-0.866248	0.00353322		ATGGAGTGAGTCACCTGCTCCAGAAGATGCCAGCTTCTCTCTCCAGGGTGCTTAGTTGGC	ref|Homo sapiens junction plakoglobin (JUP), transcript variant 1, mRNA [NM_002230]
A_32_P164503	A_32_P164503	A_32_P164503	0.0025195	-0.866218	0.0145339		CAACAATAGTACATGTTACAAATAAATACCATTTTAAACTGAAAAAATTGTAGACTTTCA	Unknown
A_23_P38603	KRTAP4-4	NM_032524	0.000228655	-0.865162	0.00297096		CTGGACTCACCAGATTCTCATCAACCAGCATTCTTGATGTAGCTCATCTATGAGCTGAGT	ref|Homo sapiens keratin associated protein 4-4 (KRTAP4-4), mRNA [NM_032524]
A_24_P40995	THC2668242	THC2668242	0.000655881	-0.865079	0.00591224		TCTTTCCTTGAAGCCTGTGAAACCACGAACCCTTCAATCAAGAAAAGACCTTTGATCAGG	tc|AF164609 Gag-Pro-Pol protein {Homo sapiens} (exp=-1; wgp=0; cg=0), partial (6%) [THC2668242]
A_24_P680606	ENST00000567292	ENST00000567292	0.00360464	-0.864965	0.0186243		CCTTCATCTGTGACTTAGTCTGTCATAGTGGTGAGCTGATCCAGGTGTGACCGTTGCTGA	ens|DNM1 pseudogene 34 [Source:HGNC Symbol;Acc:35181] [ENST00000567292]
A_32_P101073	A_32_P101073	A_32_P101073	0.0092969	-0.864841	0.0358918		GCCCCGCCCGACGTGCGCGACACCTGGTACACGCGGGACGTCACCGAGCTGGAGGAGCCC	Unknown
A_32_P129243	LOC102467073	NR_104613	0.000366743	-0.863888	0.00402974		AGTGTGGATTTTTTTTCATGATGTGAATTCAAGTGGTTTCTAATGGTCTCTTCATAAAGT	ref|Homo sapiens uncharacterized LOC102467073 (LOC102467073), long non-coding RNA [NR_104613]
A_23_P50857	ABHD8	NM_024527	0.000133671	-0.863258	0.00209391		ATCGGCGTTTTGGGGCCGCAGCCGGGACCCTCACGGAAGATGACCTTGTACAGAAGCTCT	ref|Homo sapiens abhydrolase domain containing 8 (ABHD8), mRNA [NM_024527]
A_23_P101796	SYDE1	NM_033025	0.00014712	-0.863019	0.00223328		GGGCTTCCCCTTTTGTTGCCAAAAAGGTAGTTCTCGCGCTTGCTAGGCTGGCCTCTCTTG	ref|Homo sapiens synapse defective 1, Rho GTPase, homolog 1 (C. elegans) (SYDE1), mRNA [NM_033025]
A_23_P329112	JAK3	NM_000215	8.67139e-05	-0.862765	0.00160618		TCAGTGGGGCTCTCTGAGTCCTGGCCCAAAGAAGCAAGGAACCAAATTTAAGACTCTCGC	ref|Homo sapiens Janus kinase 3 (JAK3), mRNA [NM_000215]
A_32_P409222	ZNF628	NM_033113	0.00252574	-0.862585	0.0145543		ATTGTCCAGACTCTACCCGCAGTCCAGCTGGTGCACACGTTTTGAGGAGAGGCAGTGATT	ref|Homo sapiens zinc finger protein 628 (ZNF628), mRNA [NM_033113]
A_24_P912720	CHRNA4	X89741	0.000961474	-0.862419	0.00761722		GGCCCCCTTTCGCCCGCGTTCGATGGCCTGGGACCCCCAGAGCCAGAGGGAGGCAGGCTC	gb|H.sapiens mRNA for neuronal acetylcholine receptor alpha-4 subunit, exon 1. [X89741]
A_23_P166051	RBCK1	NM_031229	0.000109445	-0.862105	0.00186022		TTCCTTGCCACCCAAGCTGTCAGAACTGCCACTGAGCTAAAGATGGTGGGGCCACATGCT	ref|Homo sapiens RanBP-type and C3HC4-type zinc finger containing 1 (RBCK1), transcript variant 2, mRNA [NM_031229]
A_23_P218646	TNFRSF6B	NM_003823	6.25797e-05	-0.861749	0.00132091		AGGAGCTGAGGAGTGTGAGCGTGCCGTCATCGACTTTGTGGCTTTCCAGGACATCTCCAT	ref|Homo sapiens tumor necrosis factor receptor superfamily, member 6b, decoy (TNFRSF6B), mRNA [NM_003823]
A_32_P214340	THC2681034	THC2681034	0.000185178	-0.861469	0.00258221		CCAGTCCCCCATGTTTATTTAGTCAGCCATCTTAGCTCTGATCCACATCAAATAAGAGGC	tc|AF179597 connexin 59 {Homo sapiens} (exp=-1; wgp=0; cg=0), partial (10%) [THC2681034]
A_23_P17130	C2orf88	NM_001042519	4.94344e-05	-0.861221	0.00112168		GTCAACATCACATGGACAAATTTCATTGTTTTCTAAAGATGGCCTGGAAGTAGTCTTTGC	ref|Homo sapiens chromosome 2 open reading frame 88 (C2orf88), transcript variant 1, mRNA [NM_001042519]
A_24_P517252	PRCD	NM_001077620	8.39669e-05	-0.860963	0.00157423		CTAGAGAAGCTCCCAGAGCTCATCCTGTCACTGGCTGCTCTGCCGAAATTATCAATAAGA	ref|Homo sapiens progressive rod-cone degeneration (PRCD), transcript variant 1, mRNA [NM_001077620]
A_24_P219418	ENST00000319817	ENST00000319817	0.000730179	-0.860907	0.00632152		GCGGAACCGACCCGCGACCCTACCGCCAACATCGCGGGTCTCGCCTCTCGCAGCCTTTTT	gb|Homo sapiens cDNA, FLJ93174. [AK312764]
A_32_P6653	BC041389	BC041389	0.00016182	-0.86058	0.0023773		TCCAGATTGCATTTTACAGCTTCTATGATAAATGACTGTTACATAAGCAGGAAACATACC	gb|Homo sapiens cDNA clone IMAGE:5276307. [BC041389]
A_24_P357914	LRTOMT	NM_001145310	0.00488405	-0.85963	0.0229756		ATACCCCTTGCCTACCTCATTGACCTCTCCATCATCCGGTGACTCATTGTAGTCATTCAT	ref|Homo sapiens leucine rich transmembrane and O-methyltransferase domain containing (LRTOMT), transcript variant 6, mRNA [NM_001145310]
A_23_P96350	PRAF2	NM_007213	0.000197129	-0.859336	0.00269361		TCTGCTTAGGCATTTTGCCCCTCACCCCAATGTTCCACACCATCGACAACCAAGGGGTGA	ref|Homo sapiens PRA1 domain family, member 2 (PRAF2), mRNA [NM_007213]
A_23_P119362	EMP3	NM_001425	8.74926e-05	-0.859285	0.00161644		TGTTCATGTTCCAGCTCTACACCATGCGACGAGGAGGTCTCTTCTATGCCACCGGCCTCT	ref|Homo sapiens epithelial membrane protein 3 (EMP3), mRNA [NM_001425]
A_24_P937240	RCSD1	XM_005245605	0.00384014	-0.859276	0.0194164		AAATTAAATTTTGTTTGACCCCAACTAGTTCTAGTCAAGTTTTTGCTCGATGGACCACGT	ref|PREDICTED: Homo sapiens RCSD domain containing 1 (RCSD1), transcript variant X1, mRNA [XM_005245605]
A_23_P163117	C14orf169	NM_024644	8.07707e-05	-0.859079	0.00153569		TTTTTTGGAATTTGGATCTTTCATCTGAGTTCTTTTTCATGGGCGGGTCGGGGTCAGTAT	ref|Homo sapiens chromosome 14 open reading frame 169 (C14orf169), mRNA [NM_024644]
A_32_P447001	C15orf65	NM_001198784	0.000122049	-0.858345	0.00198784		TTTCAAGCCATATCAGAGCAACTGGATTTTATCAAAATAACACTCTAAATACTGCACCTG	ref|Homo sapiens chromosome 15 open reading frame 65 (C15orf65), mRNA [NM_001198784]
A_24_P277615	TRIM7	NM_203297	0.000284929	-0.85803	0.00342708		AGCTCTGCCTTGAGAGGTTGTGGGACCTCTGGATCCAGCTGACCTGACAGGTCATCTACT	ref|Homo sapiens tripartite motif containing 7 (TRIM7), transcript variant 2, mRNA [NM_203297]
A_23_P417951	TSPYL5	NM_033512	5.16471e-05	-0.858002	0.0011519		AGTAACTGGTTGTTCTACTTGGTAATTTGACACCCTGTTAATAACGCAATTATTTCTGTG	ref|Homo sapiens TSPY-like 5 (TSPYL5), mRNA [NM_033512]
A_23_P13713	PRPH	NM_006262	0.000821734	-0.857745	0.00686808		CCTGACACTTGATGTGACCTATGTGCTTCCCTTTTCATGTCCCGATAAGAAGCCAATGAT	ref|Homo sapiens peripherin (PRPH), mRNA [NM_006262]
A_24_P60845	ACHE	NM_000665	0.000557036	-0.857296	0.00529078		AGATCGAGTTCATCTTTGGGATCCCCCTGGACCCCTCTCGAAACTACACGGCAGAGGAGA	ref|Homo sapiens acetylcholinesterase (Yt blood group) (ACHE), transcript variant E4-E6, mRNA [NM_000665]
A_24_P23445	RNU12	NR_029422	0.0105185	-0.857245	0.0390478		ATCCTCACTGCTAATGTGAGACGAATTTTTGAGCTGGTAAAGGTCGCCCCTAAGGTGACC	ref|Homo sapiens RNA, U12 small nuclear (RNU12), small nuclear RNA [NR_029422]
A_23_P106425	C15orf38	NM_182616	0.000331048	-0.857079	0.00376898		TCCGGCCCAGTCACATCCATCGCCGTAAATTCGACGCCAAGGGAAATGAAATCGAGCCCA	ref|Homo sapiens chromosome 15 open reading frame 38 (C15orf38), transcript variant 1, mRNA [NM_182616]
A_32_P6062	A_32_P6062	A_32_P6062	0.00144244	-0.856927	0.00999986		TCTTGGCAAAGTCTTCCTCTAGCTCGCTCATTTTTTCACTGAGCCCCTCCGCGAAACTTT	Unknown
A_24_P115762	CTSC	NM_148170	0.00412505	-0.855618	0.0204415		CACTCCCTTGGAAAACAGTAAACATCATTTTGGAATGTGAACAACCAGAGACTACACAGG	ref|Homo sapiens cathepsin C (CTSC), transcript variant 2, mRNA [NM_148170]
A_32_P37943	A_32_P37943	A_32_P37943	0.00255442	-0.855477	0.0146726		CGCCGCGCGACCCCCGTCTGGCGGTCCCCAGCCCGTGGGGCTCGGCTCTGGGGGCGGGTC	Unknown
A_23_P136978	SRPX2	NM_014467	8.78825e-05	-0.854894	0.00161955		ATATGCGAGTGAACTTGAGCCAGGGCATGGTTAAAGTCAAGGGAAAAGCTCCTCTAGTTA	ref|Homo sapiens sushi-repeat containing protein, X-linked 2 (SRPX2), mRNA [NM_014467]
A_23_P309198	C21orf67	NR_027128	0.000531067	-0.854537	0.00513296		CTGCCCACACTTTCTCCGTGAAAGGAAAACAACTATGAGTCTGCCAAACGCATCTCAGAT	ref|Homo sapiens chromosome 21 open reading frame 67 (C21orf67), transcript variant 1, long non-coding RNA [NR_027128]
A_24_P933618	SNX29	XM_005255683	0.000261837	-0.854523	0.00324953		GCTGGCCAGCTATCTTTGCTATTTTGTGAGGAGATTCTAACCCCACGTGAGAACCATGTG	ref|PREDICTED: Homo sapiens sorting nexin 29 (SNX29), transcript variant X2, mRNA [XM_005255683]
A_24_P97197	CTDSP1	NM_182642	0.000368707	-0.854511	0.00404417		TGCTCATCCTGGACAATTCACCTGCCTCCTATGTCTTCCATCCAGACAATGCTGTACCGG	ref|Homo sapiens CTD (carboxy-terminal domain, RNA polymerase II, polypeptide A) small phosphatase 1 (CTDSP1), transcript variant 2, mRNA [NM_182642]
A_23_P161439	ADIRF	NM_006829	0.000342823	-0.854481	0.0038556		GGATTGGGAAAAAATTCGGCCTCCTGAAATGACAGCAGGGAGACTTGGGTCGGCCTCCTG	ref|Homo sapiens adipogenesis regulatory factor (ADIRF), mRNA [NM_006829]
A_23_P119202	CD70	NM_001252	0.000276247	-0.853989	0.00336263		TGGTGGCAGGACAAGAGAAGGCATTGAGCTTTTTCTTTCATTTTCCTATTAAAAAATACA	ref|Homo sapiens CD70 molecule (CD70), mRNA [NM_001252]
A_23_P413051	NOXO1	NM_144603	0.00186725	-0.853826	0.0118083		TGGCCAGCAGGGATGGGAGGGGGCCATTTGCTGTTCCTCTGAGTAAAGCTTGTTCTGCAT	ref|Homo sapiens NADPH oxidase organizer 1 (NOXO1), transcript variant a, mRNA [NM_144603]
A_23_P153640	ANKRD27	NM_032139	0.000127637	-0.853743	0.00203785		GCAGTATTTCTAGAAACATCCCTTTTTGTTGAGAACCTCCCTTGAATGTCTGTCACACTC	ref|Homo sapiens ankyrin repeat domain 27 (VPS9 domain) (ANKRD27), mRNA [NM_032139]
A_23_P90453	KRTDAP	NM_207392	0.000238381	-0.853669	0.00305927		TCCTCAACTGGGATGCCTTTCCTAAGCTGAAAGGACTGAGGAGCGCAACTCCTGATGCCC	ref|Homo sapiens keratinocyte differentiation-associated protein (KRTDAP), transcript variant 1, mRNA [NM_207392]
A_23_P11843	LRRN2	NM_201630	0.000679467	-0.853301	0.00602587		CTTTGTGGAGAAATGTGTCACCTCCCCCAACCCGATTCACTCTTTTCTCCTGTTTTGTAA	ref|Homo sapiens leucine rich repeat neuronal 2 (LRRN2), transcript variant 2, mRNA [NM_201630]
A_23_P166775	IL17RC	NM_153461	0.000530952	-0.853253	0.00513296		CTGCCGCTGCGCGTGGCCGTAGACCTGTGGAGCCGTCGTGAACTGAGCGCGCAGGGGCCC	ref|Homo sapiens interleukin 17 receptor C (IL17RC), transcript variant 2, mRNA [NM_153461]
A_24_P943379	A_24_P943379	A_24_P943379	0.00744281	-0.852767	0.0306482		TCAATAGGCTAATGTTGAAGTTCCATTATCTAGTGTAGGAAGTATCAGGTTTAACTGCTT	Unknown
A_23_P57137	AP5S1	NM_018347	0.00131918	-0.852767	0.00940419		CAGTCTAGCCTGGATGACATATTTTTCGTTTTGAATTAAAAGCACTGGCTGTGTGATTTT	ref|Homo sapiens adaptor-related protein complex 5, sigma 1 subunit (AP5S1), transcript variant 2, mRNA [NM_018347]
A_24_P66838	A_24_P66838	A_24_P66838	0.00657376	-0.851652	0.0281253		ATCTTACGCCTACAGTGCACTCTGTGGATATCCTCTTACACAAAACTGTCATCCACAAGG	Unknown
A_32_P8529	SNHG20	NR_027058	5.08251e-05	-0.851631	0.00114028		AGGAAGGTTTGGGGTCTTGACGGGTGCTATTTGCCACGGAAAGATGCCTTCCTGCTCCCA	ref|Homo sapiens small nucleolar RNA host gene 20 (non-protein coding) (SNHG20), long non-coding RNA [NR_027058]
A_23_P54079	OSGEP	NM_017807	9.9434e-05	-0.850744	0.00173942		GGAGGGACTAATAAGATCAACAGAATCAGAGTAGATAGTTCCTTAATCGGAACCCAAAGG	ref|Homo sapiens O-sialoglycoprotein endopeptidase (OSGEP), mRNA [NM_017807]
A_32_P146701	CU674331	CU674331	0.000440181	-0.850699	0.00453567		CAGGGCATTTAGCTGCTTCATCTCTTCTGGGCTAAAGGTGAAGTCAAACACCTTGATGTT	gb|Synthetic construct Homo sapiens gateway clone IMAGE:100018944 3' read AKR1A1 mRNA. [CU674331]
A_24_P634688	THC2676808	THC2676808	0.0078215	-0.850471	0.0317319		CAAGCACAGTGGATACGTTGATAGAAATATGATGCTTCTACTTTAATCAGACTTTCTGAT	tc|Q2J0E7_RHOP2 (Q2J0E7) Respiratory-chain NADH dehydrogenase, subunit 1 precursor, partial (5%) [THC2676808]
A_23_P136238	TMEM203	NM_053045	5.7718e-05	-0.850436	0.00125174		AGACTTCGGTAGATGCCTTTGTTAGATCTATCACATGTAAACGAGCTTGTATCTCCTTCC	ref|Homo sapiens transmembrane protein 203 (TMEM203), mRNA [NM_053045]
A_24_P920994	PGLS	ENST00000596799	0.000635335	-0.849715	0.00578501		TGGGTACACATTTAACTTCCGCCTTCCTGTGTGTGTTTTCCAAGAGCATCATTAAAAAGT	ens|6-phosphogluconolactonase [Source:HGNC Symbol;Acc:8903] [ENST00000596799]
A_23_P160618	SH2D2A	NM_003975	0.00133425	-0.849556	0.00949067		AGTGTGCAAGGAGGGCCCTGTTAGCTCCCACTGTCCTGGTTTCTCCTCCTGGAGTCTAAT	ref|Homo sapiens SH2 domain containing 2A (SH2D2A), transcript variant 2, mRNA [NM_003975]
A_32_P234459	HLA-H	NR_001434	7.52483e-05	-0.84929	0.00147515		AACAGCACGCCTACGACGGCAAGGATTACATCGCCCTGAACGAGGACCTGCGCTCCTGGA	ref|Homo sapiens major histocompatibility complex, class I, H (pseudogene) (HLA-H), non-coding RNA [NR_001434]
A_23_P160025	IFI16	NM_005531	0.000478301	-0.849209	0.00478434		GACCAGGAAAAACAAGAAAGACATACTCAATCCTGATTCAAGTATGGAAACTTCACCAGA	ref|Homo sapiens interferon, gamma-inducible protein 16 (IFI16), transcript variant 2, mRNA [NM_005531]
A_23_P113728	MTG1	NM_138384	0.000923848	-0.849161	0.00743926		TTATGCAACACTTAGAAGGAGAAGGCCTAAAAAATGTCATTTTTACCAACTGTGTAAAGG	ref|Homo sapiens mitochondrial ribosome-associated GTPase 1 (MTG1), mRNA [NM_138384]
A_23_P169117	RRAGA	NM_006570	5.59307e-05	-0.848991	0.00122116		GGTTCGTGTGTGTTCTCATTACCTGGTTATGATAGATATGCACATCAAAGCCTTTACCAG	ref|Homo sapiens Ras-related GTP binding A (RRAGA), mRNA [NM_006570]
A_23_P15647	NLK	NM_016231	5.55897e-05	-0.84856	0.001217		AGCTTTCCACTGGAGTCTGGGATTTGCAATTCTGGAGGTTAATCATGCTTGTACTGTAAT	ref|Homo sapiens nemo-like kinase (NLK), mRNA [NM_016231]
A_24_P919989	BC015334	BC015334	0.000573412	-0.84814	0.0054051		CCCTGTAAGCTGTTGGGTTTAATGATTTTTTCCTTTGGAAGATTTTCCTTTATGCAGTAA	gb|Homo sapiens, clone IMAGE:4391654, mRNA, partial cds. [BC015334]
A_32_P94444	PRSS2	NM_002770	0.000303212	-0.847823	0.00356525		TGTGGACTGGATTAAGGACACCATAGCTGCCAACAGCTAAAGCCCCTGGTCCCTCTGCAG	ref|Homo sapiens protease, serine, 2 (trypsin 2) (PRSS2), mRNA [NM_002770]
A_24_P610945	ENST00000581013	ENST00000581013	0.000150311	-0.847747	0.00226053		ACATTGAGAACCTCAAGGAGGAGCTGGCCTACCTGAAGAAGAACCACGAGGAGATGAACG	ens|keratin 17 pseudogene 1 [Source:HGNC Symbol;Acc:6428] [ENST00000582224]
A_23_P56978	PTK6	NM_005975	0.000552167	-0.847112	0.00525864		GGGTTTACTGAGGTGATGGGTGCAGGAAAGGTTCACAAATGTGGAGTGTCTGCGTCCAAT	ref|Homo sapiens protein tyrosine kinase 6 (PTK6), transcript variant 1, mRNA [NM_005975]
A_23_P33809	IMP3	NM_018285	4.75336e-05	-0.847006	0.00109778		GAACTTGGACTACTGATTATTAATTGACTGTGCCTTGGGAAACAGTGGGAAGTAACTTGG	ref|Homo sapiens IMP3, U3 small nucleolar ribonucleoprotein (IMP3), mRNA [NM_018285]
A_24_P932220	A_24_P932220	A_24_P932220	0.000185608	-0.84666	0.00258709		CAAAGCATTATGGGACAACACACCCACCCAGTTTCTGTACCGTGGAGCTTCTTGGGGAAG	Unknown
A_23_P208900	SEMA6B	NM_032108	0.00134888	-0.846371	0.00956198		GGGTCTCCGAGGTGCCGGTTAGGAGTTTGAACCCCCCCCACTCTGCAGAGGGAAGCGGGG	ref|Homo sapiens sema domain, transmembrane domain (TM), and cytoplasmic domain, (semaphorin) 6B (SEMA6B), mRNA [NM_032108]
A_24_P315581	A_24_P315581	A_24_P315581	0.00638075	-0.846256	0.0275506		CACCGACAGACCCCCCACACCAACAGCCCCCAACACGCAACAGCCCCTAACACCCGACAG	Unknown
A_32_P3527	ENST00000558254	ENST00000558254	5.64217e-05	-0.84569	0.00122857		TTTTCCTTAAAAGTGGGGCAACAGAAATTATTTCCTGTCCAGCGTCCTATTTCAAGGAAC	Unknown
A_24_P170927	ENST00000594089	ENST00000594089	0.000119781	-0.845651	0.00197172		CTTGGGTCCAGCAAGGAAGCCCTAAGTGACGTCAACCTTTGTTCCCATGGTAACGCAGAA	gb|Homo sapiens hypothetical protein LOC644613, mRNA (cDNA clone IMAGE:4177475), partial cds. [BC025792]
A_23_P118246	GINS2	NM_016095	0.0004188	-0.84557	0.00440278		TGTGTGATGGTGCAAGGAATGGATTCAGGATGTTGTTGGAGAAACAAGTTTGTGATTAGT	ref|Homo sapiens GINS complex subunit 2 (Psf2 homolog) (GINS2), mRNA [NM_016095]
A_32_P227059	THC2666431	THC2666431	0.000333029	-0.845493	0.00377829		CAAAATAATCTGAAACTTTACTGGCCAAAGTGGGACTCCTTTAAAATTCCAAAACTTGCC	Unknown
A_23_P88848	DUS2	NM_017803	0.00157419	-0.845407	0.0105551		GAAGATACCTCTGGTGTCATTAAGATGGCTGTCAAGTTTGACCGGAGAGCATACCCAGCC	ref|Homo sapiens dihydrouridine synthase 2 (DUS2), transcript variant 1, mRNA [NM_017803]
A_23_P46222	TRIM46	NM_001282379	0.0113162	-0.845189	0.0411649		CTACGGCGAATACAGTGAAGATGTGCACCTGCACACGCCCCCGGCACCTGGAATACAAAA	ref|Homo sapiens tripartite motif containing 46 (TRIM46), transcript variant 8, mRNA [NM_001282379]
A_24_P143189	TMSB4X	NM_021109	0.000121239	-0.845052	0.00198263		CTTTTAGCTGTTTAACTTTGTAAGATGCAAAGAGGTTGGATCAAGTTTAAATGACTGTGC	ref|Homo sapiens thymosin beta 4, X-linked (TMSB4X), mRNA [NM_021109]
A_24_P861685	A_24_P861685	A_24_P861685	0.0105932	-0.844976	0.0392145		CTTATTAATCATAACAAGACAAGAATCCGCCATTTATTTAATGCATTCAGCACTAGGAGG	Unknown
A_23_P162256	DENR	NM_003677	8.76638e-05	-0.844867	0.00161644		TGTCTGTATTTAATGGCCTGAACTGAGAGTTGATATGGCCAAAGGGAGAGAGGCCTTTTA	ref|Homo sapiens density-regulated protein (DENR), mRNA [NM_003677]
A_24_P32178	A_24_P32178	A_24_P32178	0.0023802	-0.844119	0.0139642		CTCCCCACCCACCCCGTGTCTCTCCTCACAGGCTCACATCACCCAAGATACTCAAAGCAT	Unknown
A_23_P55011	SLC38A10	NM_001037984	0.000279296	-0.843874	0.00338592		CTTGCAGTGACTCAGAATGATAATTATTATGACTGTTTATCGATGCTTCCCACAGTGTGG	ref|Homo sapiens solute carrier family 38, member 10 (SLC38A10), transcript variant 1, mRNA [NM_001037984]
A_23_P31064	MOXD1	NM_015529	0.000231998	-0.843426	0.00300354		TGTAAGTTCTGAATGGTTCCTTGCTGACTTTGGGTGACACATGTACCACATACTGGCTCA	ref|Homo sapiens monooxygenase, DBH-like 1 (MOXD1), mRNA [NM_015529]
A_24_P499481	A_24_P499481	A_24_P499481	0.000702925	-0.842995	0.00616635		AAACAGACCCTCCATCTCCACCACACATAGACCCTCCACCTCCACCATACATGACCCCAC	Unknown
A_23_P125107	HLA-B	NM_005514	0.00010969	-0.842725	0.00186145		AAGAGCAGAGATACACATGCCATGTACAGCACGAGGGGCTGCCGAAGCCCCTCACCCTGA	ref|Homo sapiens major histocompatibility complex, class I, B (HLA-B), mRNA [NM_005514]
A_24_P52597	CYP17A1	NM_000102	0.000489924	-0.842418	0.00484976		CAACCCACTCTGCCTTCTTTTTCAGCTTGTGGCAATGCCAGTGATGTGCATAAACAGTTT	ref|Homo sapiens cytochrome P450, family 17, subfamily A, polypeptide 1 (CYP17A1), mRNA [NM_000102]
A_24_P204690	PRAMEF19	NM_001099790	0.0003035	-0.842312	0.00356697		CAGGAGGTGGAAACTTCAAGTGCTGGAAATGCGGGATGTTGATGAGAATTTTTGGACCAT	ref|Homo sapiens PRAME family member 19 (PRAMEF19), mRNA [NM_001099790]
A_24_P221778	A_24_P221778	A_24_P221778	0.0021352	-0.842182	0.0129419		CAGGGACCACAGACTATGACCTATACAGTGCCTATTATTATACAATACTACCTATGGACA	Unknown
A_23_P146554	PTGDS	NM_000954	0.00234418	-0.842044	0.013818		CCGCCAAAGCACCCCTGCCCACTCGGGCTTCATCCTGCACAATAAACTCCGGAAGCAAGT	ref|Homo sapiens prostaglandin D2 synthase 21kDa (brain) (PTGDS), mRNA [NM_000954]
A_23_P145863	S100A11	NM_005620	0.000174724	-0.842008	0.00248349		ATTTCTTAATCTGATTGGTGGCCTAGCTGTGGCTTGCCATGACTCCTTCCTCAAGGCTGT	ref|Homo sapiens S100 calcium binding protein A11 (S100A11), mRNA [NM_005620]
A_24_P560663	BC035751	BC035751	0.000422896	-0.841985	0.00443138		GCAGCCTTCCCCCTCCAGACACGGAAGCATGTCACACCACTGCTTGGTCTTGATGATTCT	gb|Homo sapiens cDNA clone IMAGE:5751895. [BC035751]
A_23_P416289	DIXDC1	NM_001037954	6.15306e-05	-0.841878	0.00130301		ACAGTTTGTCTTGAATGTCTGTCTCTTAAACCAGTTTTTACTTGTCAGTTTTCTCTCAGC	ref|Homo sapiens DIX domain containing 1 (DIXDC1), transcript variant 1, mRNA [NM_001037954]
A_23_P106024	JAG2	NM_002226	0.00161978	-0.841691	0.0107473		GCGTTTGTTACCAGAGGTTGTGCACTGTTTACAGAATCTTCCTTTTATTCCTCACTCGGG	ref|Homo sapiens jagged 2 (JAG2), transcript variant 1, mRNA [NM_002226]
A_24_P110101	A_24_P110101	A_24_P110101	0.0010892	-0.841626	0.00830011		ATGAACGCATGCGCCGCCGCTCATCAAAATGCTGCTCTATTTATGAAAAATCCCGGGCCT	Unknown
A_32_P224522	SLC25A23	NM_024103	0.000292668	-0.841183	0.00348418		CTTACATTCTGCACTTCATAGTTGGATTCTGAGCTTAGGATCATCTGGAGACCCCATGGA	ref|Homo sapiens solute carrier family 25 (mitochondrial carrier; phosphate carrier), member 23 (SLC25A23), mRNA [NM_024103]
A_24_P160466	GPRIN1	NM_052899	0.00176469	-0.84103	0.0113506		GGTGTTCTTGGGTATTGGGGACAGGACAGAGAGCTCATTCTATAACCACAGTTGTCTTTT	ref|Homo sapiens G protein regulated inducer of neurite outgrowth 1 (GPRIN1), mRNA [NM_052899]
A_32_P36884	ENST00000356170	ENST00000356170	0.000189773	-0.840992	0.00263268		TTGTCCAGATGAGTGTGGGTCAGAGAGCCAAACTGACTATATCTCCAGATTATGCCTATG	ens|FK506 binding protein 1C [Source:HGNC Symbol;Acc:21376] [ENST00000356170]
A_23_P204144	KRT85	NM_002283	0.000570887	-0.840838	0.00538914		CTCCCCTGCGCCTTTTCATGCTAGGGAGATGCATCCTAGTTGTCCTCCTGGCAGCTGTTT	ref|Homo sapiens keratin 85 (KRT85), mRNA [NM_002283]
A_23_P314070	ARHGAP1	NM_004308	0.000107782	-0.84071	0.00184069		CCAGTGTTCACATTCACACTTAATGACTTCCTTGGCACCAATCATGTATTTCACCGTTTG	ref|Homo sapiens Rho GTPase activating protein 1 (ARHGAP1), mRNA [NM_004308]
A_24_P212834	A_24_P212834	A_24_P212834	9.7552e-05	-0.840518	0.00171758		CAGAATCCCATTTGGAGACTGGTTTGAATTTTCTTCCCCTGACTACTTAGCAGATCTGAT	Unknown
A_24_P382319	CEACAM1	NM_001712	0.00124182	-0.840499	0.0090459		CCATGCTGTGCTGTGTTATTTAATTTTTCCTGGCTAAGATCATGTCTGAATTATGTATGA	ref|Homo sapiens carcinoembryonic antigen-related cell adhesion molecule 1 (biliary glycoprotein) (CEACAM1), transcript variant 1, mRNA [NM_001712]
A_24_P831309	C1orf229	NM_207401	0.00185572	-0.840418	0.0117586		GGCTGTCAGTCCACGCGGGCCGCCGAGAGGACGCGCCCACCCCACCCTCCAAACGCCGTC	ref|Homo sapiens chromosome 1 open reading frame 229 (C1orf229), mRNA [NM_207401]
A_23_P416212	HSPB9	NM_033194	0.000218823	-0.840345	0.00288924		AGTTACCGCATGTCACAGAAGGTGCACCGGAAAATGCTCCCGTCCAACCTGAGTCCTACC	ref|Homo sapiens heat shock protein, alpha-crystallin-related, B9 (HSPB9), mRNA [NM_033194]
A_24_P161933	HLA-B	ENST00000445222	0.000151696	-0.840219	0.00227501		AGGGCACGTGCGTGGAGTGGCTCCGCAGATACCTGGAGAACGGGAAGGACACGCTGGAGC	ens|major histocompatibility complex, class I, B [Source:HGNC Symbol;Acc:4932] [ENST00000445222]
A_23_P329768	GREB1	NM_014668	9.53009e-05	-0.84009	0.00169453		AAAGTCCGCGAGTATTAAATATTTAGATCAATGTTTATAAAATGATTACTTTGTATATCT	ref|Homo sapiens growth regulation by estrogen in breast cancer 1 (GREB1), transcript variant a, mRNA [NM_014668]
A_24_P126246	A_24_P126246	A_24_P126246	0.00473831	-0.839721	0.0224826		TGCCTTTGAAAGCAAGCCTATCTGGCAGTTTTTAGTGGAACAATATTTTTGCATGAGTGG	Unknown
A_32_P129950	NHLRC3	NM_001012754	0.00372314	-0.83952	0.0190355		TCAGGGTTTGTTTTTAAGCCAGGACAAGAAGTGCAAATGCCTCTTTGAAGCAATTTAGGC	ref|Homo sapiens NHL repeat containing 3 (NHLRC3), transcript variant 1, mRNA [NM_001012754]
A_32_P224666	CAPZA2	NM_006136	0.000824227	-0.839431	0.0068772		AATGCTGTTTTGAGATTCTGAAATTAAATGAAAATACTTATTTCAGAAATGCATTTAATG	ref|Homo sapiens capping protein (actin filament) muscle Z-line, alpha 2 (CAPZA2), mRNA [NM_006136]
A_24_P238769	A_24_P238769	A_24_P238769	0.000456767	-0.839341	0.00464645		TTCCCAGGCCACCTCCCAAAACCCCCCTCACCAGTGAGGCCACCTCCCAAAACCCCTCTC	Unknown
A_24_P11640	TMEM150A	NM_001031738	0.000140816	-0.838866	0.00216325		TGCCCCTCACTTCCTTTAGGGCAAATAACACAGCAGAACCACGTGGGTATTTTAGTACTT	ref|Homo sapiens transmembrane protein 150A (TMEM150A), transcript variant 1, mRNA [NM_001031738]
A_32_P441530	KBTBD12	NM_207335	0.000273457	-0.838793	0.00333806		CCAGTCTTCTGCTTTGCATTGGCAACAATTCTTCAGGAATCAGATCAAGACATAGGAGCT	ref|Homo sapiens kelch repeat and BTB (POZ) domain containing 12 (KBTBD12), mRNA [NM_207335]
A_23_P163711	FAM57B	NM_031478	0.00695745	-0.83801	0.0292034		GGCTCCTCTCCAGGGTAGGCCAGCTTGAGGAATCTTATTTATTTTATTTATTTACCCAAA	ref|Homo sapiens family with sequence similarity 57, member B (FAM57B), mRNA [NM_031478]
A_32_P184937	GD136470	GD136470	0.000951652	-0.837967	0.00756532		AGCGACCATCCAGTCATTTATTTCCCTCCATTCCCAATGATGTACACACGACTAAGAAGG	gb|CD000920 Human CD34+ ESTs from primary hematopoietic stem-progenitor cells Homo sapiens cDNA 3', mRNA sequence [GD136470]
A_23_P80867	VWA5B2	NM_138345	0.00149272	-0.837966	0.0102075		GCCACTGCCGTAGCACTCGCCTGGCTGGAGCACCGATGCGCCGCTGCCTTCGACGAGTGG	ref|Homo sapiens von Willebrand factor A domain containing 5B2 (VWA5B2), mRNA [NM_138345]
A_23_P54477	NOP10	NM_018648	6.602e-05	-0.837649	0.00136418		TTTGCCAGCCATACTCTTTGGCATCCAGTCTCTCGTGGCGATTGATTATGCTTGTGTGAG	ref|Homo sapiens NOP10 ribonucleoprotein (NOP10), mRNA [NM_018648]
A_24_P102456	SNORA78	ENST00000564014	0.00512223	-0.837432	0.023757		CCTCCCCCCCGGGTGCGGTCGCTCGCGAGGTCTGGCCCCTGACTCCTGACCCCGACTGCA	ens|small nucleolar RNA host gene 9 (non-protein coding) [Source:HGNC Symbol;Acc:33102] [ENST00000564014]
A_24_P236445	DYNC1LI2	NM_006141	0.000560406	-0.836441	0.00531967		AGAATGATAATTGTGGTATAGTGACCAATAGATGCCAAACAGCTTGTGGCCTCACTAAAG	ref|Homo sapiens dynein, cytoplasmic 1, light intermediate chain 2 (DYNC1LI2), transcript variant 1, mRNA [NM_006141]
A_23_P415006	RAB11FIP5	NM_015470	0.00153891	-0.836439	0.0104127		GAAAGCCCCTGTAACGTTACCTACCTTAAACTCCACTCATCAAATCTGAGAAAAGTATCC	ref|Homo sapiens RAB11 family interacting protein 5 (class I) (RAB11FIP5), mRNA [NM_015470]
A_32_P89997	LOC101929178	ENST00000608123	0.0010783	-0.836427	0.00824618		TCAATGTGCCCCTAGTCTAAATCAGTTTCCTCCATCATAAATACTCATAGATGATGCAAC	ref|PREDICTED: Homo sapiens uncharacterized LOC101929178 (LOC101929178), ncRNA [XR_250823]
A_24_P502752	A_24_P502752	A_24_P502752	0.00357293	-0.836269	0.0185012		CAAGTGGCTTACATCTCTGGACCTCATGCTGGAAAGCTGGTTGCGATTATAGATGTTGTT	Unknown
A_23_P140738	PIEZO1	NM_001142864	0.000969235	-0.836081	0.00766375		GTCATCGGCAAGTTCGTGCGCGGATTCTTCAGCGAGATCTCGCACTCCATTATGTTCGAG	ref|Homo sapiens piezo-type mechanosensitive ion channel component 1 (PIEZO1), mRNA [NM_001142864]
A_32_P93036	CU678501	CU678501	0.000710594	-0.835977	0.00621343		GCACCAGGCGGCCGCACACGTCCTCCATGTCCGCGCCCAGCCGGGCCTGCGCCGCCTGCA	gb|Synthetic construct Homo sapiens gateway clone IMAGE:100023427 3' read APOE mRNA. [CU678501]
A_24_P622697	A_24_P622697	A_24_P622697	0.00026792	-0.835561	0.00330098		AGCGTGAGGATGATAAACCAGAGACGGTTATCAAGAGACTAAAGGCTCATGAAACCCAAA	Unknown
A_24_P233850	SDHC	NM_003001	0.000670785	-0.835494	0.00599154		CCTGTTACTCCCTGGGAACTTTGAGTCTTATTTGGAACTTGTGAAGTCCCTGTGTCTGGG	ref|Homo sapiens succinate dehydrogenase complex, subunit C, integral membrane protein, 15kDa (SDHC), transcript variant 1, mRNA [NM_003001]
A_24_P740692	AK027173	AK027173	3.86524e-05	-0.835043	0.000967837		ATAAGTATTGATTGCCCAATGTTGAGAGAGATCAACAAATGATATAAAACCATTCACTCC	gb|Homo sapiens cDNA: FLJ23520 fis, clone LNG04926. [AK027173]
A_24_P168495	CYP4F2	NM_001082	0.00567232	-0.83499	0.0254382		ACCACACCGAGCCCCGCAGGAAGCCGGAGCTGGTCCTGCGCGCAGAGGGCGGACTTTGGC	ref|Homo sapiens cytochrome P450, family 4, subfamily F, polypeptide 2 (CYP4F2), mRNA [NM_001082]
A_23_P355824	MGRN1	NM_015246	0.000268601	-0.83469	0.00330434		CAGATGGGCTCATCGTTGGTTCGTTTTTACTGTATATTTATAGTAATAAAATCATGCAGC	ref|Homo sapiens mahogunin ring finger 1, E3 ubiquitin protein ligase (MGRN1), transcript variant 1, mRNA [NM_015246]
A_24_P255384	XLOC_014512	TCONS_l2_00028987	0.00251172	-0.834428	0.0145071		TGCCATCAATGAAGCAGTGACCGGAGAATACACCAACATCATTCACAAGCACATCCATGA	linc|BROAD Institute lincRNA (XLOC_014512), lincRNA [TCONS_l2_00028987]
A_24_P37939	RPS14	ENST00000401695	0.000416706	-0.834322	0.004387		GAGATTGTTCCACATCAGTACATAAAGTACATAAAGATTGTCACCCCACAAATACACACC	ens|ribosomal protein S14 [Source:HGNC Symbol;Acc:10387] [ENST00000401695]
A_23_P113245	RBPJ	D14041	0.00059828	-0.83393	0.00555317		TCTGTTAACCCTTTCAGGACTCAACTGTATCTCCTTTTGTTAATTTTCCCCTGTGTTGTG	gb|Homo sapiens mRNA for H-2K binding factor-2, complete cds. [D14041]
A_24_P312164	SLC25A40	ENST00000341119	4.95219e-05	-0.833778	0.00112207		TTCTTCCCTCTTTTTGTCTTGGGCACAAGTTTTTGGGATATGGAAAAGTTTATTGTATCC	ens|solute carrier family 25, member 40 [Source:HGNC Symbol;Acc:29680] [ENST00000341119]
A_23_P54376	STOML1	NM_004809	0.0010014	-0.833624	0.0078112		GTTCTGTGCTTCTTACCAGAGGTTTGCAAGCCTCAGACAAATAAATGTGGTGTTTACAAT	ref|Homo sapiens stomatin (EPB72)-like 1 (STOML1), transcript variant 1, mRNA [NM_004809]
A_32_P224840	AKTIP	NM_001012398	0.000289136	-0.833273	0.00346225		TTCATACAGCATGGACTTTACCAAGATGGCGTATTTAAGTTTACAGTTTACATCCCTGAT	ref|Homo sapiens AKT interacting protein (AKTIP), transcript variant 1, mRNA [NM_001012398]
A_24_P92163	A_24_P92163	A_24_P92163	7.16404e-05	-0.833228	0.00143011		CACAGAGGCCCTCTTCTACTGGACGGATGAGGAGTTTGAAGAGAGTCTCCAGCTGAAGTT	Unknown
A_32_P919718	TMEM105	NM_178520	0.00019053	-0.83318	0.00263439		CATGTGTGGCCTGGGTTTGGAGCTCAGCACCCTGCGGGAATTCTATTAAATCTCCGATTT	ref|Homo sapiens transmembrane protein 105 (TMEM105), mRNA [NM_178520]
A_23_P503182	ABR	NM_021962	7.92238e-05	-0.833111	0.00151617		GCTGCCAGTTTCTGCTGATACACAGGTAGGATGGGACCCTTCATGAATATCTGACTTTAA	ref|Homo sapiens active BCR-related (ABR), transcript variant 1, mRNA [NM_021962]
A_24_P917384	LOC158960	NR_103768	0.00020725	-0.833046	0.0027816		TCCCTGTTTTAATCCTTTTCCTTAAAATTGCAAAAGTGGTGTCTTTTTCCTGCAGATGGA	ref|Homo sapiens uncharacterized protein BC009467 (LOC158960), long non-coding RNA [NR_103768]
A_23_P154488	PNPT1	NM_033109	0.000390382	-0.832321	0.00420178		AAATTCAGGTGAAATACTTTGGACGTGACCCAGCCGATGGAAGAATGAGGCTTTCTCGAA	ref|Homo sapiens polyribonucleotide nucleotidyltransferase 1 (PNPT1), mRNA [NM_033109]
A_23_P64404	FADS3	NM_021727	0.000308062	-0.832083	0.00360486		AACTTTGAAGTGGAAAATCTGGCGTACATGCTGGTGTGCATGCAGTGGGCGGATTTGCTC	ref|Homo sapiens fatty acid desaturase 3 (FADS3), mRNA [NM_021727]
A_32_P121674	TCONS_00025273	TCONS_00025273	0.000101668	-0.831796	0.00176132		AAGCCAGCGACTTGATGTGAGCATTTAAACGGGAGGAAGGAAGATGAGAACTGGTAAGAT	gb|AV709080 ADC Homo sapiens cDNA clone ADCAZF07 5', mRNA sequence [AV709080]
A_24_P195037	C1orf52	NM_198077	8.5698e-05	-0.831767	0.00159564		CTAACATATATGAGGACAATGGTGATGATGCTCCACAGAATGCTAAGAAAGCTAGGCTTC	ref|Homo sapiens chromosome 1 open reading frame 52 (C1orf52), transcript variant 1, mRNA [NM_198077]
A_24_P937169	A_24_P937169	A_24_P937169	0.00202571	-0.831753	0.0124815		TGAGTGCTGCCCTAGGCGTAGGAGTGCCCAGGGCTCTGTCAGCCCCTTCAGCACCGTGCT	Unknown
A_23_P329971	PPAPDC1B	NM_032483	0.000253145	-0.831271	0.00318562		AAATTCTAATTTAGTACACTCTGAACAAAGCTTATTATACTTACTTAAGATGTGTTTTGA	ref|Homo sapiens phosphatidic acid phosphatase type 2 domain containing 1B (PPAPDC1B), transcript variant 2, mRNA [NM_032483]
A_23_P254654	CLIC3	NM_004669	0.000474811	-0.831067	0.00476414		GGAGCTGCGCGGCGTACGCCGCTACCTGGACAGCGCGATGCAGGAGAAAGAGTTCAAATA	ref|Homo sapiens chloride intracellular channel 3 (CLIC3), mRNA [NM_004669]
A_24_P930487	A_24_P930487	A_24_P930487	0.000181259	-0.830875	0.0025473		CCAAAGATAAAAGGTTCTTTTTCCTTTTGTCTATGAAGTGCTGTTATTTTGGCCTGTTTG	Unknown
A_23_P32975	DPP7	NM_013379	0.000513353	-0.830741	0.00501867		CAACATCATCTTCTCCAACGGGAACCTGGACCCCTGTGGCAGGGGCGGGATTCGGAGGAA	ref|Homo sapiens dipeptidyl-peptidase 7 (DPP7), mRNA [NM_013379]
A_23_P28652	ATRAID	NM_016085	0.000622518	-0.830629	0.00570521		CTTATATAGACAACCAAATCTGTCAAGGGCAAAAGAACCTTTGCAATAACACTGGGGACC	ref|Homo sapiens all-trans retinoic acid-induced differentiation factor (ATRAID), transcript variant 1, mRNA [NM_016085]
A_23_P100802	COA3	NM_001040431	0.000113341	-0.830602	0.00190149		TGGCAGCTCTGTGCAGTGTTTGAGCCTACAGTGGGATACATAGGGTCAAATTGAGAATAA	ref|Homo sapiens cytochrome c oxidase assembly factor 3 (COA3), mRNA [NM_001040431]
A_23_P64102	RIN1	NM_004292	0.000666804	-0.830545	0.00596915		AGGGAGATGGGGATGCTGGGGTCAAAGCCAGCCCCAGGGACATTCGGGAACAGTCTGAGA	ref|Homo sapiens Ras and Rab interactor 1 (RIN1), mRNA [NM_004292]
A_23_P302568	SLC30A3	NM_003459	0.000676368	-0.830537	0.00600992		TGTCTCTGTGCCTATGTGGCTGTGCTATGGTTTCTATGAGTCTGCTCCATCCATGTGTCT	ref|Homo sapiens solute carrier family 30 (zinc transporter), member 3 (SLC30A3), mRNA [NM_003459]
A_24_P151121	A1BG	ENST00000596924	0.000432849	-0.830388	0.00449349		GCTAGTGATCTGGTTTACTGCCTTAGTAATATCTAGTTCCTAATATGCCTATGCCTTTTA	ens|alpha-1-B glycoprotein [Source:HGNC Symbol;Acc:5] [ENST00000596924]
A_24_P233078	PYY2	NR_003064	0.00959314	-0.830219	0.0366293		GCCCACCTCATTTACATGTTCACTCCCGACCCTGGAAACCCGGATTTCGCCTCCGGACAG	ref|Homo sapiens peptide YY, 2 (pseudogene) (PYY2), non-coding RNA [NR_003064]
A_32_P188143	THC2737361	THC2737361	0.00147753	-0.829909	0.0101358		GCCGTCGCCGCCAGTGATCCATAGCGTGAGCAGGACGACCAGCGCCCCGGTGCCCAGCGC	tc|Q2IMJ3_ANADE (Q2IMJ3) LigA, partial (5%) [THC2737361]
A_24_P478556	BOLA3-AS1	NR_045637	0.000111804	-0.829771	0.00188842		GCACTTGGATGGATTGGACCTATAGTTGTTATATATGGATATTGTCTAATTTATTTATTA	ref|Homo sapiens BOLA3 antisense RNA 1 (head to head) (BOLA3-AS1), transcript variant 3, long non-coding RNA [NR_045637]
A_23_P153549	GRIN2D	NM_000836	0.000551114	-0.829677	0.00525365		CGCGCCGCCCCTGCGCGCAGGCTTACCGGGCCCTCCCGCCACGCTCGCAGGTGTCCGCAC	ref|Homo sapiens glutamate receptor, ionotropic, N-methyl D-aspartate 2D (GRIN2D), mRNA [NM_000836]
A_23_P136413	MMP17	NM_016155	0.00208293	-0.828871	0.0127323		GAGCCCCCCACATGGTGCCGCGGCACGTCCCCCCTGTGACGCGTTCCAGACCAACATGCA	ref|Homo sapiens matrix metallopeptidase 17 (membrane-inserted) (MMP17), mRNA [NM_016155]
A_24_P280029	PDXP	NM_020315	0.000147959	-0.828869	0.00224497		CCCTTGGGTCCTTGTCAACCAGAGGTCTAGGGAACCACAACCCTTATTGTCCTGGGTGGA	ref|Homo sapiens pyridoxal (pyridoxine, vitamin B6) phosphatase (PDXP), mRNA [NM_020315]
A_23_P111311	AKAP12	NM_144497	0.00093714	-0.828853	0.00749967		CACAGGAGGAGTTACAGAAACAAGAGAGAGAATCTGCAAAGTCAGAACTTACAGAATCTT	ref|Homo sapiens A kinase (PRKA) anchor protein 12 (AKAP12), transcript variant 2, mRNA [NM_144497]
A_23_P80032	E2F1	NM_005225	0.000606046	-0.828417	0.00560177		CTGGGCGTGTAGGACGGTGAGAGCACTTCTGTCTTAAAGGTTTTTTCTGATTGAAGCTTT	ref|Homo sapiens E2F transcription factor 1 (E2F1), mRNA [NM_005225]
A_23_P89249	ERBB2	NM_001005862	0.000171938	-0.828323	0.00246009		AATGGGTGTTGTATGGGGAGGCAAGTGTGGGGGGTCCTTCTCCACACCCACTTTGTCCAT	ref|Homo sapiens v-erb-b2 avian erythroblastic leukemia viral oncogene homolog 2 (ERBB2), transcript variant 2, mRNA [NM_001005862]
A_23_P54736	GNG13	NM_016541	0.000920132	-0.82779	0.00742598		ACTCCCACCATCCTGTGAACCCCACTCCACTCGCACGTGATTACAGTCTGTAAAGGTGTG	ref|Homo sapiens guanine nucleotide binding protein (G protein), gamma 13 (GNG13), mRNA [NM_016541]
A_32_P225173	XR_159322	XR_159322	0.000235118	-0.826946	0.00303061		AGCCCCTCAATGTGATCTTGTACGGTTTGCAGTAAGAACATTTCATTCTTCCGCATTTTA	gb|PREDICTED: Homo sapiens uncharacterized LOC100996592 (LOC100996592), misc_RNA [XR_159322]
A_23_P69670	BLOC1S4	NM_018366	0.000140091	-0.8265	0.00215589		GAGCCATTAAAGCCTTGTTATTCAATCCTAATAGTCAGTTTTCTAGAACCTACTTTTAGG	ref|Homo sapiens biogenesis of lysosomal organelles complex-1, subunit 4, cappuccino (BLOC1S4), mRNA [NM_018366]
A_23_P119254	ASF1B	NM_018154	0.000257879	-0.826286	0.00322016		AGGAACCATGTTGCCTTTCCTGTCAATCACAGCCACCTTCCTGTTATCTCCTAAATGGAT	ref|Homo sapiens anti-silencing function 1B histone chaperone (ASF1B), mRNA [NM_018154]
A_23_P372860	HIST1H2AC	NM_003512	0.00504772	-0.826278	0.0234929		TTTGTTTGTTTTCTCGTGAGCTTAGGCCGCTGGTTTTGGTGATTTTTGTCTGATTGCAAT	ref|Homo sapiens histone cluster 1, H2ac (HIST1H2AC), mRNA [NM_003512]
A_23_P420361	BRK1	NM_018462	8.874e-05	-0.826192	0.00162598		CCCCCACTTGGCTTGAAGGGACATTTTCAGACTTTTCTTTCTGTCACTTGGAGTGTCTAT	ref|Homo sapiens BRICK1, SCAR/WAVE actin-nucleating complex subunit (BRK1), mRNA [NM_018462]
A_23_P428738	ANG	NM_001145	0.000138582	-0.825919	0.00214474		GGCCCAAAGAAAGAGCTACCTGGACCTTTTGTTTTCTGTTTGACAACATGTTTAATAAAT	ref|Homo sapiens angiogenin, ribonuclease, RNase A family, 5 (ANG), transcript variant 1, mRNA [NM_001145]
A_23_P141992	HSD11B1L	NM_198706	8.95786e-05	-0.825291	0.00163315		CTCACCTGTTTGGCCATGATTGATGACGTGACTGCTTCCATTTTGCAGATGAGGAAACTA	ref|Homo sapiens hydroxysteroid (11-beta) dehydrogenase 1-like (HSD11B1L), transcript variant b, mRNA [NM_198706]
A_23_P161522	TMEM134	NM_025124	0.000132823	-0.825183	0.00208614		GCTTCCTGTTGTTGGTGCCTGGAGTCTATCACGTGATCTTCATCTACTGCGCGGTCAAGG	ref|Homo sapiens transmembrane protein 134 (TMEM134), transcript variant 1, mRNA [NM_025124]
A_32_P100430	LOC101927974	XR_242328	0.000162455	-0.825043	0.00237908		GGCGATTCCTAGGACCTTCAGTGCAGTCTCCACCTTGCGGACTTGGCTCATTTGTGTCCA	ref|PREDICTED: Homo sapiens uncharacterized LOC101927974 (LOC101927974), ncRNA [XR_242328]
A_23_P155989	CENPK	NM_022145	0.000199025	-0.824991	0.00270663		TTGAGGTAATATCTGAGGTGGCATAATTTAAAAATATTTAGCAAATTTGTTTCATATATA	ref|Homo sapiens centromere protein K (CENPK), transcript variant 1, mRNA [NM_022145]
A_24_P544996	BC035669	BC035669	0.00108788	-0.824707	0.00829312		GGCCTCCCGGACCCTGGCCAGGAAGGCCCGCAGCTCCAGCGTCTCCACGAAGAGCGCGCG	gb|Homo sapiens cDNA clone IMAGE:5729940. [BC035669]
A_24_P118376	CEACAM20	NM_001102598	0.00552992	-0.824593	0.0250214		GCTAGGTCTGTGGACCTGACCTGCCAAACCGTCAATCAGAGTGTGAATGTCCAGTGGTTC	ref|Homo sapiens carcinoembryonic antigen-related cell adhesion molecule 20 (CEACAM20), transcript variant 4S, mRNA [NM_001102598]
A_23_P314052	TRIM58	NM_015431	0.000185075	-0.824483	0.00258188		TACAAAGCTCATTCTTCTGAATCTAATATCACTAACTCCTAGACTTTTTCCGTTTTCTTT	ref|Homo sapiens tripartite motif containing 58 (TRIM58), mRNA [NM_015431]
A_23_P326170	CALM2	NM_001743	0.000159097	-0.824123	0.00235331		TAAACTTTGTTTAGCCACTTAAAATCTGCTTATGGCACAATTTGCCTCAAAATCCATTCC	ref|Homo sapiens calmodulin 2 (phosphorylase kinase, delta) (CALM2), mRNA [NM_001743]
A_32_P34	LOC100131581	AK092544	0.000617636	-0.824015	0.00567549		AAATGTACAAGACCACAATGGATGTCATCTTCATATTAATAGTTGGACTCAGAACCCATT	gb|Homo sapiens cDNA FLJ35225 fis, clone PROST2001116. [AK092544]
A_24_P745960	A_24_P745960	A_24_P745960	0.00739376	-0.823867	0.0305244		CCAGGGTCCCCGCCAAGGTTCCCGCCGAGGTTCTCCCCGAAGTTCTGCCCGAGGTCCCCA	Unknown
A_23_P115064	CRABP2	NM_001878	0.000170773	-0.823581	0.00245209		CCCTACACCAACAAAGAGGAATGGCTGCAAGAGCCCAGATCACCCATTCCGGGTTCACTC	ref|Homo sapiens cellular retinoic acid binding protein 2 (CRABP2), transcript variant 1, mRNA [NM_001878]
A_24_P24183	LINC00957	ENST00000441052	0.00218506	-0.823496	0.0131458		CAGCCGCCCTTGCACCGTTTGCCTGCCGTATCCGCCCAGGAGGGGGACAGGTACACAAGC	ens|long intergenic non-protein coding RNA 957 [Source:HGNC Symbol;Acc:22332] [ENST00000441052]
A_23_P204087	OAS2	NM_016817	0.000119196	-0.823491	0.0019651		TCTTCAAAGCAAAGCTCTTTACTTTCCCCTTGGTTCTCATAACTCTGTGATCTTGCTCTC	ref|Homo sapiens 2'-5'-oligoadenylate synthetase 2, 69/71kDa (OAS2), transcript variant 1, mRNA [NM_016817]
A_24_P205627	TXLNA	NM_175852	0.000327447	-0.82348	0.00373983		TTCCAGAACACACTTTCCAAAAGCAGCGAGGTATTCACCACATTCAAGCAGGAGATGGAA	ref|Homo sapiens taxilin alpha (TXLNA), mRNA [NM_175852]
A_24_P133933	ARHGDIA	NM_004309	0.00182733	-0.823474	0.0116381		GCATGAAGTACATCCAGCATACGTACAGGAAAGGCGTCAAGATTGACAAGACTGACTACA	ref|Homo sapiens Rho GDP dissociation inhibitor (GDI) alpha (ARHGDIA), transcript variant 2, mRNA [NM_004309]
A_24_P716249	A_24_P716249	A_24_P716249	0.000836519	-0.823001	0.0069486		TCTCTCTCTCTAAGGTGATTGCCAAGACTAAAGAAACAGCTAGAAGGGCAAAAGACAAGA	Unknown
A_24_P192727	KAZALD1	ENST00000465807	0.00036612	-0.822812	0.00402974		AAGAGGCGACATCTCTGGCAAGTTGGGAGTACAGGAAGTAGCGAAGGAGTGCCATCTGGT	ens|Kazal-type serine peptidase inhibitor domain 1 [Source:HGNC Symbol;Acc:25460] [ENST00000465807]
A_24_P116535	MMP15	NM_002428	0.00118828	-0.822807	0.00879031		TCCTTCCTCTTTTCCTTCCCAAAGCAAGCAAGAGGCCGTGGCTGCTGTGGGAAATGGTAC	ref|Homo sapiens matrix metallopeptidase 15 (membrane-inserted) (MMP15), mRNA [NM_002428]
A_23_P67271	PKN1	NM_002741	0.00126014	-0.822584	0.00913616		TGGTGAACCTCTTCGGCTGTTTCCAGACACCGGAGCACGTGTGCTTCGTGATGGAGTACT	ref|Homo sapiens protein kinase N1 (PKN1), transcript variant 2, mRNA [NM_002741]
A_32_P229299	PHF6	NM_032458	8.83917e-05	-0.822412	0.00162155		TTATTTTCAAAATTGTAGTTTGTAGTATTAGTTTCCTTTTATTGGTATTCTTGCATATAC	ref|Homo sapiens PHD finger protein 6 (PHF6), transcript variant 2, mRNA [NM_032458]
A_23_P201711	S100A6	NM_014624	8.66257e-05	-0.822259	0.00160618		TTGGCTCGAAGCTGCAGGATGCTGAAATTGCAAGGCTGATGGAAGACTTGGACCGGAACA	ref|Homo sapiens S100 calcium binding protein A6 (S100A6), mRNA [NM_014624]
A_23_P97394	BCAR3	NM_003567	5.0426e-05	-0.821686	0.00113415		ATAACTCTCCAGAGAACCTTTAGAATATCTTTTCAAGTTTCCCCAGCTTCATCTTTGGGA	ref|Homo sapiens breast cancer anti-estrogen resistance 3 (BCAR3), transcript variant 2, mRNA [NM_003567]
A_24_P398210	ZNF488	AK056666	0.00060144	-0.821347	0.00557356		TAAAGCATCTGCCTAAGTCGTGAGTCTGTGGGTTGGCTCAGGTTAAGCTGAGCAGGTGGG	gb|Homo sapiens cDNA FLJ32104 fis, clone OCBBF2001307. [AK056666]
A_23_P160881	SMPDL3B	NM_001009568	9.9557e-05	-0.821062	0.00173997		AGGTGTCCCCATAAGCGCCATGTTCATCACACCTGGAGTCACCCCATGGAAAACCACATT	ref|Homo sapiens sphingomyelin phosphodiesterase, acid-like 3B (SMPDL3B), transcript variant 2, mRNA [NM_001009568]
A_24_P7565	A_24_P7565	A_24_P7565	0.000941701	-0.820825	0.00752252		AAGAGATATCTACAATGATGTGCTACTATGTCTTTTGGAAAAGTTCTTGATCTCCAATGC	Unknown
A_24_P478495	TMEM191B	AK093171	0.00236347	-0.820743	0.0139066		CGCGGCCGCGGTCCCCCACCTGCCCGCCTTTCGCCCCGCAGGCGGTGCGTGCTGGGCGCG	gb|Homo sapiens cDNA FLJ35852 fis, clone TESTI2007074. [AK093171]
A_23_P97725	STX6	NM_005819	0.000197175	-0.820728	0.00269361		AAGTTGTCAGGGACATGAAAGATCAGATGTCAACTTCATCTGTGCAGGCATTAGCTGAAA	ref|Homo sapiens syntaxin 6 (STX6), transcript variant 1, mRNA [NM_005819]
A_32_P88231	ERICH2	NM_001290031	0.000440163	-0.820666	0.00453567		TACTATAACATGAATTGTTACTACTCAATAAAGAAAGTAATCACCTCAACTAGTTGAAGA	ref|Homo sapiens glutamate-rich 2 (ERICH2), transcript variant 3, mRNA [NM_001290031]
A_32_P150391	C17orf100	NM_001105520	0.000137442	-0.820544	0.00213134		CTGCTAAAAACTCGAGGGACAAGGAACAGACTCATAAATTATTAATTGGCCTTTGTTTAT	ref|Homo sapiens chromosome 17 open reading frame 100 (C17orf100), mRNA [NM_001105520]
A_23_P111188	ZBTB22	NM_005453	8.67603e-05	-0.820514	0.00160618		CCCGGGTGATCTCCCACCACACTTACTGTCTTCCTTTATCTCTGTGGACTTGTATATATT	ref|Homo sapiens zinc finger and BTB domain containing 22 (ZBTB22), transcript variant 1, mRNA [NM_005453]
A_32_P191290	BM045853	BM045853	0.00126755	-0.820249	0.00916319		TGTGATGTAAAGAAGTTTGTGCTGCATGAGAGAGATAGCACCTGAAGAAAATGAGGCCCT	gb|603624848F1 NIH_MGC_40 Homo sapiens cDNA clone IMAGE:5451514 5', mRNA sequence [BM045853]
A_32_P167212	A_32_P167212	A_32_P167212	0.00105217	-0.82017	0.00809417		TTCCTGCCATAGAGAGGAAGTCAATATGAACTTGTTATAAATTGCTGTCATTTCCAAAAC	Unknown
A_24_P108779	KCTD17	NM_024681	0.0010333	-0.820036	0.00797171		CACCTCCAGGGACTTGGGGTTCCCATCTGAAATCCTTTATTTTTGTACCATGGGGTGGGC	ref|Homo sapiens potassium channel tetramerization domain containing 17 (KCTD17), transcript variant 2, mRNA [NM_024681]
A_23_P368225	EME1	NM_152463	6.41824e-05	-0.819432	0.00134075		AGAAATCCAAAAGAATTAGCATCAAATCTTGAAGTCGTGAGTGAAGCTGCGGGTTGGCTT	ref|Homo sapiens essential meiotic structure-specific endonuclease 1 (EME1), transcript variant 2, mRNA [NM_152463]
A_23_P171314	FUNDC2	NM_023934	0.000132818	-0.819211	0.00208614		TGAGTCACTGGACCTTGCGGAATTTGCTAAGAAGCAGCCATGGTGGCGTAAGCTGTTCGG	ref|Homo sapiens FUN14 domain containing 2 (FUNDC2), mRNA [NM_023934]
A_24_P163537	TMED4	NM_182547	0.000162127	-0.819193	0.00237857		CAGTTGCTTGATCAGGTGGAACAGATTCAGAAGGAGCAGGATTACCAAAGGTATCGTGAA	ref|Homo sapiens transmembrane emp24 protein transport domain containing 4 (TMED4), mRNA [NM_182547]
A_23_P2181	CYB5R2	NM_016229	0.0008697	-0.819188	0.00715629		CTTGCTTGGAGGCTGGCAAGAGCTCCATTTCAGTATCTTTCTCCGTGGTTTTGTGAAATA	ref|Homo sapiens cytochrome b5 reductase 2 (CYB5R2), mRNA [NM_016229]
A_23_P368847	WFDC10A	NM_080753	0.000515387	-0.818275	0.00502945		GCAAACACTTATGTGAATCTCACCGAGATTGTCAAGCAAATAACATATGCTGTTCTACCT	ref|Homo sapiens WAP four-disulfide core domain 10A (WFDC10A), mRNA [NM_080753]
A_24_P290257	A_24_P290257	A_24_P290257	0.000320782	-0.818243	0.00369236		CCAATTCATTCAACATAGAACAAGCCAATTATACCATCCAGTCATTGAAGGACACCAAGA	Unknown
A_23_P162165	KCTD14	NM_023930	0.000576274	-0.817113	0.0054226		ACATCAGGCAATTTCCAGGGTTGGTCTAGAGTCTTGCCACTAAATATTGATCACTCGTTT	ref|Homo sapiens potassium channel tetramerization domain containing 14 (KCTD14), transcript variant 1, mRNA [NM_023930]
A_24_P168574	GNAS	ENST00000481768	0.000120271	-0.816738	0.00197189		TAATATCCCTAGATGATGGCTACAGTTTCTCATCTTCCCGGCTATGTCCTATCACAATTT	ens|GNAS complex locus [Source:HGNC Symbol;Acc:4392] [ENST00000481768]
A_32_P72611	AK097472	AK097472	8.43026e-05	-0.816608	0.00157691		GCTGTGCACCTTCATGTGGTCCGAAATATAAGCCGAGCTCAGCATCTTGCCACACACGTG	gb|Homo sapiens cDNA FLJ40153 fis, clone TESTI2014324. [AK097472]
A_24_P848662	AL531532	AL531532	0.0141552	-0.816464	0.048337		CTGCCCTGCCCGCACGACGCCATCCTGCAAGAAATGAGGACTGAGCACTGCCGCAGCTCG	gb|AL531532 Homo sapiens FETAL LIVER Homo sapiens cDNA clone CS0DM002YC17 5-PRIME, mRNA sequence [AL531532]
A_23_P310590	OAF	NM_178507	0.00032527	-0.816399	0.00373075		GCTTCGACTTCTACGTGCCCCAGAGGCAGCTGTGTCTCTGGGATGAGGATCCCTACCCAG	ref|Homo sapiens OAF homolog (Drosophila) (OAF), mRNA [NM_178507]
A_24_P272225	ASH1L-AS1	NR_027023	0.000241304	-0.816289	0.0030797		GGGAAAGTGCAGAATATTGCCGTGTTGTCATTTACAGTTCTGTTGATGTCGATAACGTTT	ref|Homo sapiens ASH1L antisense RNA 1 (ASH1L-AS1), long non-coding RNA [NR_027023]
A_23_P9926	TSPAN10	NM_031945	0.00112396	-0.816065	0.00848422		CTTCGCTCGCTCCGCGTCCCCCATGCCAGCCCCCAACGCAGGGCGCCCGGCGAAGCCACG	ref|Homo sapiens tetraspanin 10 (TSPAN10), transcript variant 2, mRNA [NM_031945]
A_23_P59099	OR11A1	NM_013937	0.000519837	-0.815463	0.00505758		ACATGCTCCTCCCACCTAGCTGTAGTGACCACATTCTATGGAACGCTCATGATCTTTTAT	ref|Homo sapiens olfactory receptor, family 11, subfamily A, member 1 (OR11A1), mRNA [NM_013937]
A_32_P137399	KTN1-AS1	NR_027123	0.00210919	-0.815412	0.0128468		GAAGTCATTAGCTATTCTAGCAAAGTATCTGTCACAGAAAGGTGCTTCATAAAGGTCTGC	ref|Homo sapiens KTN1 antisense RNA 1 (KTN1-AS1), long non-coding RNA [NR_027123]
A_23_P16078	PAFAH1B3	NM_002573	0.000390636	-0.815001	0.00420178		ACGGACACACAGCAGAGCAGGTGACTGGTGGCATCAAGGCCATTGTGCAACTGGTGAATG	ref|Homo sapiens platelet-activating factor acetylhydrolase 1b, catalytic subunit 3 (29kDa) (PAFAH1B3), transcript variant 2, mRNA [NM_002573]
A_24_P332651	LOC650157	XM_001727011	0.000928247	-0.814823	0.00746088		CCTTGGGCCATGTCTCCTTCAGGATATTTGCAGACAAGCTTTCAAAGACAGCACAAAACT	ref|PREDICTED: Homo sapiens peptidyl-prolyl cis-trans isomerase A-like (LOC650157), mRNA [XM_001727011]
A_24_P324538	A_24_P324538	A_24_P324538	0.0148072	-0.814689	0.0499681		CACTGAGATTAGGGACATACTGCTGGCCAATGTGCCAGCTGATATCTGTGCAGGTGCCAT	Unknown
A_23_P329962	SUN3	NM_001030019	8.52667e-05	-0.814551	0.00158944		AGGCAAGCACATCTAGAAGAGTTGGTACAGAAGGCCATGCCACATGTCCAGAATATTCAA	ref|Homo sapiens Sad1 and UNC84 domain containing 3 (SUN3), transcript variant 1, mRNA [NM_001030019]
A_23_P326319	C16orf45	NM_033201	0.000131936	-0.814494	0.00207905		TGTCCCGTCATTGGGTGGCATATGTTAACTAGCTGCCAAACAACTTCAACCCGTGTAATT	ref|Homo sapiens chromosome 16 open reading frame 45 (C16orf45), transcript variant 1, mRNA [NM_033201]
A_23_P38106	SPHK1	NM_021972	0.000752054	-0.814036	0.00644541		CACAGCTCCTGTGGGGGTGGAGGAGACTCCTCTGGAGAAGGGTGAGAAGGTGGAGGCTAT	ref|Homo sapiens sphingosine kinase 1 (SPHK1), transcript variant 1, mRNA [NM_021972]
A_24_P399980	HEPH	NM_014799	0.000128471	-0.813927	0.00204712		CATGCAGATCCCCATAAAGAATGTTGAGATGCTGGCCTCTGTTTTGGTTGCCATTAGTGT	ref|Homo sapiens hephaestin (HEPH), transcript variant 2, mRNA [NM_014799]
A_23_P159101	SNRNP35	NM_022717	0.000159539	-0.813653	0.00235769		TGAGATTTGGGGGACGGGACCGGCCTTTTCGAAAACCTATTAACTTGCCAGTTGTTAAAA	ref|Homo sapiens small nuclear ribonucleoprotein 35kDa (U11/U12) (SNRNP35), transcript variant 2, mRNA [NM_022717]
A_32_P220881	THC2754464	THC2754464	0.00331253	-0.813567	0.0175514		ATCTACTCCTCTCCTCCCTGCAATATACCATTGAGCATGTGCCAGAGTAATGGTTCTGAA	Unknown
A_24_P832737	A_24_P832737	A_24_P832737	0.000311595	-0.813468	0.00362576		ACTCCTGATTCTTACATGTCTTAATGACCACAAGAAACAAAGCTGGCACGTACTTAAATT	Unknown
A_32_P346172	WDR88	NM_173479	0.00892928	-0.813388	0.0348507		CTGTGGAATATTGAAGAAATTGATGAAATTCCTTTGGTAATCAAGTACAAAAAGGCCGTG	ref|Homo sapiens WD repeat domain 88 (WDR88), mRNA [NM_173479]
A_24_P318400	OTUD7A	NM_130901	0.000197132	-0.81321	0.00269361		TGCTGCTCACCAGCCACCGGCACCAGTTCCACGAGGAGATGATCGGCTACTACCTGACGA	ref|Homo sapiens OTU deubiquitinase 7A (OTUD7A), mRNA [NM_130901]
A_23_P132316	APOBEC3D	NM_152426	0.00286486	-0.813077	0.0158974		AGTCAGGAAGGGGCCTCCGTGAAGATCATGGGCTACAAAGATTTTGTATCTTGTTGGAAA	ref|Homo sapiens apolipoprotein B mRNA editing enzyme, catalytic polypeptide-like 3D (APOBEC3D), mRNA [NM_152426]
A_23_P149270	CLCNKB	XM_006710069	0.000591384	-0.812751	0.005504		TTCTTTGGCATAACAGGCAACTTTAACCTAGCCCAGAAGAGGATGGCTCATCCTGGTTGG	ref|PREDICTED: Homo sapiens chloride channel, voltage-sensitive Kb (CLCNKB), transcript variant X1, mRNA [XM_006710069]
A_23_P352022	ENST00000517525	ENST00000517525	0.000242492	-0.812748	0.00309068		AAGATGTGCCCCGGGACCCCCGGCACCTTCCAGTGGATTTCCTTGCGGAAAGGATGTTGG	ens|Pvt1 oncogene (non-protein coding) [Source:HGNC Symbol;Acc:9709] [ENST00000517525]
A_24_P520767	LOC149351	ENST00000443802	0.000330738	-0.812536	0.0037681		CGGAATGACAAGTGTGGGAAAGAGCAAGCACTAAATTACTGTCAGAAAAATAAACGGAGT	Unknown
A_23_P70849	NOS3	NM_000603	0.00102917	-0.812517	0.00795498		TCACCGCCTTCTCCCGGGAACCTGACAACCCCAAGACCTACGTGCAGGACATCCTGAGGA	ref|Homo sapiens nitric oxide synthase 3 (endothelial cell) (NOS3), transcript variant 1, mRNA [NM_000603]
A_32_P56249	USP30-AS1	NR_038996	0.000100068	-0.812466	0.00174292		TGGGGCTGCTTGGTTTTCAGATTTGCTTAGGCTCCATTCATAAATACAGATGGCACACTT	ref|Homo sapiens USP30 antisense RNA 1 (USP30-AS1), long non-coding RNA [NR_038996]
A_32_P162250	ARHGAP18	NM_033515	0.00367966	-0.812137	0.0188907		AAGTCCTGAATAAGTCTACTGGAAGAATTATTCTTCTGGGTGAAAAAGCTTTTGTTTGTG	ref|Homo sapiens Rho GTPase activating protein 18 (ARHGAP18), mRNA [NM_033515]
A_24_P90349	TMEM80	NM_001042463	8.82254e-05	-0.811987	0.00162155		GCTCCTGATGATCACGTATAAAAGTCAGGTGTTCAGCTATCCTCACCGCTACCTGGTCCT	ref|Homo sapiens transmembrane protein 80 (TMEM80), transcript variant 2, mRNA [NM_001042463]
A_24_P163009	LINC01106	NR_027244	0.000342729	-0.811779	0.0038556		GATGAGATGGGGAAAGTGGGCTCAAGAGGTCTGGATCTGTGGTGAGATGGGGGAAGTGGG	ref|Homo sapiens long intergenic non-protein coding RNA 1106 (LINC01106), long non-coding RNA [NR_027244]
A_32_P172198	A_32_P172198	A_32_P172198	0.00196705	-0.811581	0.0122248		CTGAGTCTTAATCAGTGGTGGAAGAATAGCCTCAGAAATGTTTGTTTCAATCAGCCATTT	Unknown
A_23_P349928	SP100	NM_003113	0.000206125	-0.81106	0.00277279		TGTATAGGAGGATGGTAGTTTTTTCACCTTCAGTTGTCTCTGATGTAGCTTATACAAAAC	ref|Homo sapiens SP100 nuclear antigen (SP100), transcript variant 2, mRNA [NM_003113]
A_24_P512530	A_24_P512530	A_24_P512530	0.0106706	-0.811058	0.0394154		AGAAAACCTTTATTTCCACCGAGACCTCTCATCCAATTCTCTTCTTTCCGGGAACTTTTT	Unknown
A_23_P63379	CA14	NM_012113	0.000473626	-0.810984	0.00475815		ATGGCCCTTTCCCTAGATATACTGCGGGATCTCTCCTTAGGATAAAGAGTTGCTGTTGAA	ref|Homo sapiens carbonic anhydrase XIV (CA14), mRNA [NM_012113]
A_23_P144896	PDLIM7	NM_005451	0.005243	-0.810949	0.0241437		ACACCTGCTTCGTCTGTGCGATATGTCAGATCAACCTGGAAGGAAAGACCTTCTACTCCA	ref|Homo sapiens PDZ and LIM domain 7 (enigma) (PDLIM7), transcript variant 1, mRNA [NM_005451]
A_23_P401774	ELMOD1	NM_018712	0.000106409	-0.810462	0.00182587		GTTTGGAATTATGATTGTAGTCTGTTGAATAGTATTTACCATGGCATTTCATACCCATGG	ref|Homo sapiens ELMO/CED-12 domain containing 1 (ELMOD1), transcript variant 1, mRNA [NM_018712]
A_23_P45955	TEKT2	NM_014466	0.000370898	-0.810351	0.00406403		CTTCACACGTACCACAAATAGCACCCTGAGTCCACTCAAAAGCTGCCAGCTGGAGCTGGC	ref|Homo sapiens tektin 2 (testicular) (TEKT2), mRNA [NM_014466]
A_23_P502609	PIGQ	NM_004204	0.00215106	-0.810181	0.0130088		ACTCCCTGAACCACACGGGGTTTATTTGCGGATGTTCCCTGGAGAGGTCGCTTTGTGAAG	ref|Homo sapiens phosphatidylinositol glycan anchor biosynthesis, class Q (PIGQ), transcript variant 2, mRNA [NM_004204]
A_32_P234570	THC2668853	THC2668853	0.00144844	-0.81	0.0100212		ATTTATACTTTGTTTTAGTCCCTTCTGCCTCCCCAGTGCCCTAGAAAAGCTCGTGCACAC	tc|Q416P5_KINRA (Q416P5) Serine--pyruvate transaminase , partial (3%) [THC2668853]
A_24_P589028	AK026750	AK026750	0.00101238	-0.809927	0.00787221		ACGTGAAATGGTGTGTGTATTTATATCCGACGTAAACAATCTCCTTCACGAGATGTCCTC	gb|Homo sapiens cDNA: FLJ23097 fis, clone LNG07418. [AK026750]
A_32_P29507	HMGN2	NM_005517	6.48748e-05	-0.809736	0.00135086		GTGGTTCCATTTCTAGATTGTAGATCTTCAGATAAATTCTGCCATTTTCATTTCACTTCC	ref|Homo sapiens high mobility group nucleosomal binding domain 2 (HMGN2), mRNA [NM_005517]
A_23_P204286	MGP	NM_000900	0.000311852	-0.80969	0.00362696		TACTGAAATACATAGGCTTATATACAATGCTTCTTTCCTGTATATTCTCTTGTCTGGCTG	ref|Homo sapiens matrix Gla protein (MGP), transcript variant 2, mRNA [NM_000900]
A_24_P397435	SLC6A3	NM_001044	0.0068513	-0.809211	0.0289115		GCTGATATTGCAGTTTTTGTTTACAAGAATAATTAGCAATACTGAGTGAAGGATGTTGGC	ref|Homo sapiens solute carrier family 6 (neurotransmitter transporter), member 3 (SLC6A3), mRNA [NM_001044]
A_23_P19389	HMGN4	NM_006353	0.000316692	-0.809101	0.00366744		GGTTGTCTCTGCACTATTTACTGAAAAGTTCATCCTTTCCCCAGTGATTTGTAACACTGC	ref|Homo sapiens high mobility group nucleosomal binding domain 4 (HMGN4), mRNA [NM_006353]
A_23_P115645	CELF2	NM_001025076	0.000356322	-0.808979	0.00394169		GTTCATGCCTTTTGGAAATGTTATCTCTGCTAAAGTCTTCATTGACAAACAGACCAATCT	ref|Homo sapiens CUGBP, Elav-like family member 2 (CELF2), transcript variant 1, mRNA [NM_001025076]
A_23_P204751	ASIC1	NM_020039	0.000546426	-0.808945	0.00522207		TCATACCTCCCCAGAGGGAAGCAGGAATGAGGCCAAAAAGTGTGCATTGGATAGGGGAAC	ref|Homo sapiens acid-sensing (proton-gated) ion channel 1 (ASIC1), transcript variant 1, mRNA [NM_020039]
A_23_P21382	LAMB2	NM_002292	0.000255116	-0.808929	0.00320295		CCCACATGCATGTCTGCCTATGCACTGAAGAGCTCTTGGCCCGGCAGGGCCCCCCATAAA	ref|Homo sapiens laminin, beta 2 (laminin S) (LAMB2), mRNA [NM_002292]
A_24_P343233	HLA-DRB1	NM_002124	0.000249434	-0.808885	0.00314993		TTCGTGCTGGGCCTGCTCTTCCTTGGGGCCGGGCTGTTCATCTACTTCAGGAATCAGAAA	ref|Homo sapiens major histocompatibility complex, class II, DR beta 1 (HLA-DRB1), transcript variant 1, mRNA [NM_002124]
A_23_P118289	BCL7C	NM_004765	0.00211964	-0.808302	0.0128789		ATCTTAATGATGAGAACAGCAACCAGAGTTTCCATTCGGAAGGTTCCCTGCAAAAGGGCA	ref|Homo sapiens B-cell CLL/lymphoma 7C (BCL7C), transcript variant 2, mRNA [NM_004765]
A_23_P76450	PHLDA1	NM_007350	0.000222962	-0.808297	0.00292516		AAAGGGCGGTGGAGGGGAAAACATTAAGAATTTATTCATTATTTCTCGAGTACTTTCAGA	ref|Homo sapiens pleckstrin homology-like domain, family A, member 1 (PHLDA1), mRNA [NM_007350]
A_23_P201156	CADM3	NM_021189	0.000839689	-0.808264	0.00696182		CCATTCCCCCCGGAAATGAACAAAGCCGGGCCCTTTCCATAGGAACTGCCCTTGGAGATA	ref|Homo sapiens cell adhesion molecule 3 (CADM3), transcript variant 1, mRNA [NM_021189]
A_24_P813520	ATF7IP2	ENST00000570163	0.000113081	-0.807883	0.00190008		AATGATTTGCGTGTTTTAAGAACTGGTGTATATAGGTACATCTTGAATGTTCTGCTTTCC	ens|activating transcription factor 7 interacting protein 2 [Source:HGNC Symbol;Acc:20397] [ENST00000570163]
A_24_P211151	EXOSC5	NM_020158	0.000403412	-0.807539	0.00429673		AGGTCAGCAAAGAGATTTTCAACAAGGCCACACTCGAAGTGATCCTGAGGCCGAAGATTG	ref|Homo sapiens exosome component 5 (EXOSC5), mRNA [NM_020158]
A_24_P941279	LOC100862671	NM_001256829	0.000250211	-0.807526	0.00315483		GGACTCTCTCAAGGGGCTTTGGAAGAGCTCTTCTAGCCCTTTATAAAAGGAGGGCAGCAG	ref|Homo sapiens uncharacterized LOC100862671 (LOC100862671), mRNA [NM_001256829]
A_23_P78191	CTC1	NM_025099	0.000306192	-0.807315	0.00359188		TCCCTACTTGTTCTGTGATTGAACCAAGGACTCCAGATTCACAAACTGCTACTCCACTAT	ref|Homo sapiens CTS telomere maintenance complex component 1 (CTC1), transcript variant 1, mRNA [NM_025099]
A_24_P71700	ZBTB47	NM_145166	0.000247161	-0.807297	0.003131		GTGGCAGAATGGCCATGCCCAGGTGTGTGTTGAGACCATTGACAACTGCTCGTGTACAGG	ref|Homo sapiens zinc finger and BTB domain containing 47 (ZBTB47), mRNA [NM_145166]
A_24_P247169	A_24_P247169	A_24_P247169	0.00129517	-0.807276	0.00929646		AACCCCCCCGGGAGAAGCCCCCTCCAGGAGAACCCCCCCGGGAGAAGCCCCCTCCAGGAG	Unknown
A_23_P21570	NPAS3	NM_173159	0.00260341	-0.807262	0.0148487		GGTCGCCTCCGACCCGCTGTCACCCCCGCTCTCGGCGTCCCCGCGGGACAAGCACCCCGG	ref|Homo sapiens neuronal PAS domain protein 3 (NPAS3), transcript variant 3, mRNA [NM_173159]
A_24_P609323	ZNF213-AS1	NR_110900	0.000412098	-0.807014	0.00436199		ACCTCAGAAGAGGGAGTGGGTGCCCCGAGAACTCACAGCTAGCGGACAGTGGAAAGGGCA	ref|Homo sapiens ZNF213 antisense RNA 1 (head to head) (ZNF213-AS1), long non-coding RNA [NR_110900]
A_23_P431638	FITM2	ENST00000396825	9.99936e-05	-0.806676	0.00174292		TTGTATTTAGAGAATGGCTCTTGCCACTGTTATGTACACACAGATCGTGTGTGTAAACAA	ens|fat storage-inducing transmembrane protein 2 [Source:HGNC Symbol;Acc:16135] [ENST00000396825]
A_23_P417942	FNBP1L	NM_001024948	0.00276118	-0.80651	0.0154679		CTGTTCTTTTCAAGCTACTGTTTGTTTTTCTAAAAGCAGGATTTGCTTCCGTAGGAGGCA	ref|Homo sapiens formin binding protein 1-like (FNBP1L), transcript variant 1, mRNA [NM_001024948]
A_23_P120513	C20orf141	NM_080739	0.00321558	-0.805953	0.0172038		TGGCTTTCTGCCTCCATCCTTGGGCCTGAGAGCCCCTCCCCACAACTCAGTGTCCTTCAA	ref|Homo sapiens chromosome 20 open reading frame 141 (C20orf141), transcript variant 1, mRNA [NM_080739]
A_32_P733356	PRORY	NM_001282471	0.00215082	-0.805736	0.0130088		CTCCACGCTCTGTGCCCTGGCTGTCCTCTCCAGCAGAGCCTCCAATTTGAACGGGGTACA	ref|Homo sapiens proline rich, Y-linked (PRORY), mRNA [NM_001282471]
A_23_P329271	MC1R	NM_002386	0.000794856	-0.805623	0.00670225		CAGTCGCCCAAGCAGACAGCCCTGGCAAATGCCTGACTCAGTGACCAGTGCCTGTGAGCA	ref|Homo sapiens melanocortin 1 receptor (alpha melanocyte stimulating hormone receptor) (MC1R), mRNA [NM_002386]
A_32_P115043	A_32_P115043	A_32_P115043	0.000121822	-0.805542	0.00198715		ATACACGGGGCACTTGAGCTCAGCCTTGAGAGCCTCTGATGACTGTCCTGGAGAGGTTCT	Unknown
A_24_P313576	VAMP2	NM_014232	0.000726266	-0.805464	0.00629605		ACCCCCTCCAAACCTCACCAGTAACAGGAGACTGCAGCAGACCCAGGCCCAGGTGGATGA	ref|Homo sapiens vesicle-associated membrane protein 2 (synaptobrevin 2) (VAMP2), mRNA [NM_014232]
A_24_P211558	PATZ1	NM_032051	0.000307528	-0.805428	0.00360125		GTGTGTGGGTTGCGGTTCAAGAGAAAAGACCGCATGTCCTACCATGTGCGGTCCCATGAT	ref|Homo sapiens POZ (BTB) and AT hook containing zinc finger 1 (PATZ1), transcript variant 4, mRNA [NM_032051]
A_24_P231546	FAM178B	NM_016490	0.00102802	-0.805353	0.00795347		CCTTCCTCTGTCTCCCTGTCACTAATGTGAGGTTTCTTTGTGCACATTAAAGTCTTCTTT	ref|Homo sapiens family with sequence similarity 178, member B (FAM178B), transcript variant B, mRNA [NM_016490]
A_24_P659350	AW664702	AW664702	0.0112379	-0.804594	0.0409444		TCTCATTGTAATCTCTATGTCTTTGTTCAAGTTTCCAAAAGAGAGGATTTGATTGGCATG	gb|hi84g10.x1 Soares_NFL_T_GBC_S1 Homo sapiens cDNA clone IMAGE:2979042 3', mRNA sequence [AW664702]
A_24_P324479	AK024930	AK024930	0.00568138	-0.804477	0.0254642		CTCCTTGCTCCCCCCACAGCCCCATCCCGCGTACAGCAGAGCAGGGCGAGGCAGGGCTGG	gb|Homo sapiens cDNA: FLJ21277 fis, clone COL01831. [AK024930]
A_23_P109034	SDC4	NM_002999	5.81699e-05	-0.804331	0.00125436		CCTGGTGCCTTCTGATGGGGCTGGAATAGTTGAGGTGGATGGTTCTACCCTTTCTGCCTT	ref|Homo sapiens syndecan 4 (SDC4), mRNA [NM_002999]
A_24_P630109	MUC3	AF007192	0.000306234	-0.804217	0.00359188		AGCCACTAATACGTTGTCATCCCTCACCACTAACATTTTATCTTCTACACCTGTCCCGAG	gb|Homo sapiens SIB 297 intestinal mucin (MUC3) mRNA, partial cds. [AF007192]
A_32_P10432	ENST00000602610	ENST00000602610	0.00125001	-0.804124	0.00908302		GCTTCCTTCTCCCCTCTTGCCCTCTGTGGTCTGATTTAAAACGAAAAGGTCGGATAAAAT	Unknown
A_23_P256540	MRPL33	NM_004891	6.77833e-05	-0.8038	0.00138628		CGACTGCGGGAAAAACTGACTCTTTTGCATTATGATCCAGTTGTGAAACAAAGAGTCCTC	ref|Homo sapiens mitochondrial ribosomal protein L33 (MRPL33), transcript variant 1, mRNA [NM_004891]
A_23_P206290	GPR114	NM_153837	0.00022564	-0.802609	0.00294213		GTGGACAAACCACTCAGCCTCTGTGTGCCTCAGTTTTCCTATTTGTAAAATAGAGGCCAT	ref|Homo sapiens G protein-coupled receptor 114 (GPR114), mRNA [NM_153837]
A_23_P17624	TIAM1	NM_003253	0.000679045	-0.802414	0.00602587		CCGTAGAGAATGTGTGTAGATACTTCCTGCCCTAACTCTGCCCACCCTCCTGTACCGTCG	ref|Homo sapiens T-cell lymphoma invasion and metastasis 1 (TIAM1), mRNA [NM_003253]
A_23_P159110	SLC35E3	NM_018656	7.01721e-05	-0.802335	0.00141124		ATTAAAGTTCTGTGATAATGACAAAGGAATTGCTGTTACTGTACTGCAAATATGCTGTGG	ref|Homo sapiens solute carrier family 35, member E3 (SLC35E3), mRNA [NM_018656]
A_24_P600087	A_24_P600087	A_24_P600087	0.00161012	-0.802277	0.0106985		GGGGGTTTCCCCCCCGGGAGGACCCCCCCTGGGGGCCCCCCTGTTTGTTACACGGCGGGT	Unknown
A_24_P276983	STK25	NM_006374	0.000242392	-0.802275	0.00309068		CTGGTGGAGCGAGTGCAGAGGTTTTCACACAACAGAAACCACCTGACATCCACCCGCTGA	ref|Homo sapiens serine/threonine kinase 25 (STK25), transcript variant 4, mRNA [NM_006374]
A_24_P153448	MFSD12	ENST00000585788	0.000498919	-0.801762	0.00491254		CCACCGTTGACAGCATAAAGGCCACCCAGTGTCTCGGCAACCACGCTGACCACTCCCTCC	ens|major facilitator superfamily domain containing 12 [Source:HGNC Symbol;Acc:28299] [ENST00000585788]
A_24_P700210	THC2675272	THC2675272	0.000464009	-0.801683	0.00469243		GTTTGGGCATCAGGCTGGATCTTCACACTCTGACCTCACTCTGCTCTATCCTGCCCAGTG	tc|XM_814443 mucin-associated surface protein (MASP) {Trypanosoma cruzi strain CL Brener} (exp=-1; wgp=0; cg=0), partial (9%) [THC2632568]
A_23_P387722	SFXN4	NM_213649	0.000123573	-0.8016	0.00200359		GTACTGTCCTGGCAATGGGACTGATGGTGCCATTTTCTTTTAGTATATTTCCACAGATTG	ref|Homo sapiens sideroflexin 4 (SFXN4), transcript variant 1, mRNA [NM_213649]
A_32_P1360	NDUFV3	ENST00000340344	0.00013272	-0.80158	0.00208614		ATTAACATCTTACAGGATTCCCCAGTGGTGGTGGTAGGTGTAACCATTTTAATGTACCTA	ens|NADH dehydrogenase (ubiquinone) flavoprotein 3, 10kDa [Source:HGNC Symbol;Acc:7719] [ENST00000340344]
A_32_P914221	USH1G	NM_173477	0.000645231	-0.80131	0.00584226		AAAGGCCAGCTCAGAGGGTGGTCACAGCATGTGTCCTCTGACGTATGCCCCCAAAGCTCT	ref|Homo sapiens Usher syndrome 1G (autosomal recessive) (USH1G), transcript variant 1, mRNA [NM_173477]
A_24_P280846	GOLT1A	NM_198447	0.000308297	-0.801145	0.00360504		CTCGGCATGTTCCTGGAAACCTACGGATTCTTCAGCCTCTTTAAGGGCTTTTTCCCTGTC	ref|Homo sapiens golgi transport 1A (GOLT1A), mRNA [NM_198447]
A_24_P267552	HSD11B1L	NM_198533	0.000165144	-0.800949	0.00240094		TGGGGGCCCTGTTCTTCGCCTATTATTGGGATGACAACTTCGACCCAGCCAGCCTCCAGG	ref|Homo sapiens hydroxysteroid (11-beta) dehydrogenase 1-like (HSD11B1L), transcript variant e, mRNA [NM_198533]
A_24_P923807	CIITA	ENST00000324288	0.00114114	-0.800784	0.00858085		GAGTCGCTTTTGCGTGTGTCCGCAGTTTGAAGTGTCCTCTCCGAAGGTGAAGTGGGGGAA	ens|class II, major histocompatibility complex, transactivator [Source:HGNC Symbol;Acc:7067] [ENST00000324288]
A_32_P436884	IBA57	NM_001010867	0.00320777	-0.800711	0.0171733		ATCACCAGCACCGATACCTGCAAGGCGTTCCTGAGGGGGTCCGAGACTTGCCTCCTGGGG	ref|Homo sapiens IBA57, iron-sulfur cluster assembly homolog (S. cerevisiae) (IBA57), mRNA [NM_001010867]
A_24_P117620	CAMK2N1	NM_018584	0.000119417	-0.800586	0.00196673		TGTTATTGAAGATGATAGGATTGATGACGTGCTGAAAAATATGACCGACAAGGCACCTCC	ref|Homo sapiens calcium/calmodulin-dependent protein kinase II inhibitor 1 (CAMK2N1), mRNA [NM_018584]
A_23_P360215	POLD4	NM_021173	0.000284524	-0.800391	0.00342693		CTATGAGGCACCACGTAAGACCTCCTGCCCTTAGCTCTCTTGCTCACCACCCAAGAACCT	ref|Homo sapiens polymerase (DNA-directed), delta 4, accessory subunit (POLD4), transcript variant 1, mRNA [NM_021173]
A_23_P257057	THEM6	NM_016647	0.00436169	-0.800218	0.0212144		CCTCTATATTCAGCATGTTCCTTGTCAGCTGCTGGGCCGGCCCTGCCTTGCGCTAGCAGA	ref|Homo sapiens thioesterase superfamily member 6 (THEM6), mRNA [NM_016647]
A_23_P211345	TBX1	NM_080647	0.000691247	-0.79998	0.00609362		TGTAGATACTGTAGATACTGTAGATACCGCCCCGGCGCCGACTTGATAAACGGTTTCGCC	ref|Homo sapiens T-box 1 (TBX1), transcript variant C, mRNA [NM_080647]
A_32_P21474	IRAK1BP1	NM_001010844	0.000104321	-0.799939	0.00179863		CCAGACTCTCAAGTTCATTAACTGTACAACAAAAAATCAAAAGTGCAACAATACATGCTG	ref|Homo sapiens interleukin-1 receptor-associated kinase 1 binding protein 1 (IRAK1BP1), mRNA [NM_001010844]
A_23_P310421	CHST12	NM_018641	0.000129728	-0.799572	0.00206044		AACCGGTCAGTTACAGAAGCAGGATTTCTAGGATTTCTAACTCCAGCTGTTCCCATACTG	ref|Homo sapiens carbohydrate (chondroitin 4) sulfotransferase 12 (CHST12), transcript variant 3, mRNA [NM_018641]
A_32_P98854	A_32_P98854	A_32_P98854	0.000386361	-0.7995	0.00417242		TTTTTTCCTTTTATGAGCGTAGTCGCGCGCGGAGGACCTTGCACGCATGCGTAGTCGTTC	Unknown
A_24_P509948	AK091348	AK091348	0.000211227	-0.79924	0.00281801		TGGCATATGCAATCTGATCACCCCTTCCAAACTTCTCTCTTAAAAATGCAACATTCTGAC	gb|Homo sapiens cDNA FLJ34029 fis, clone FCBBF2003636. [AK091348]
A_23_P147025	RAB33A	NM_004794	0.000631342	-0.799053	0.0057658		TTCTTTCCCTTTTTTCTGTGCCTGCATAATGCTGACACCTGCTTGTTTCCATACAAATTG	ref|Homo sapiens RAB33A, member RAS oncogene family (RAB33A), mRNA [NM_004794]
A_23_P136392	A_23_P136392	A_23_P136392	0.0118426	-0.798971	0.0425065		ACTGTCTTTGACAACTGTTCTGCCAATGTTATGGTACTTGGAAAATCAGTGTATCTGGGC	Unknown
A_23_P39277	A_23_P39277	A_23_P39277	0.000199829	-0.798771	0.00271176		GTTTCTCAAGCGTTTTCTAAAGATTTCAACCCGTCTTCCTGTCCCTGCTATGGTGGCTGA	Unknown
A_24_P314351	ZBTB33	NM_006777	0.000230589	-0.798623	0.00299008		ATAAGTTTCCATATCCAAAGTTCAGAATTCATGTGAAATACTTCTTTGGGGCAAAAGTCC	ref|Homo sapiens zinc finger and BTB domain containing 33 (ZBTB33), transcript variant 2, mRNA [NM_006777]
A_24_P914057	M14755	M14755	0.00247856	-0.798464	0.0143769		CCCAATTTTCTCTTCCTTTTTCTTTTTTCTGTTCCCCCCTTTCTCTTCCAGAAGCCCTTC	gb|Homo sapiens ABL1 protein (ABL1) mRNA, partial cds. [M14755]
A_24_P34575	POU3F3	NM_006236	0.000582599	-0.79842	0.00545832		GCGCATGACGCCGCCCGGGATCCAACAGCAGACGCCCGACGACGTCTACTCGCAGGTGGG	ref|Homo sapiens POU class 3 homeobox 3 (POU3F3), mRNA [NM_006236]
A_23_P218225	QPRT	NM_014298	0.000641815	-0.79826	0.00582949		CTGTCAGGGCTGACTTCACCTCTGCTCATCTCAGTTTCCTAATCTGTAAAATGGGTCTAA	ref|Homo sapiens quinolinate phosphoribosyltransferase (QPRT), mRNA [NM_014298]
A_24_P409115	A_24_P409115	A_24_P409115	0.00043346	-0.798113	0.00449696		TCTGTGGCCAAGGGCCAGGAATGCGGCCGCACATATTCACCCTCAGCGTGCCTTTCCCGA	Unknown
A_24_P208345	SLC45A3	NM_033102	0.000806277	-0.79803	0.00676683		GTGCCGTTTGCAATAATGTCGTCTTATTTATTTAGCGGGGTGAATATTTTATACTGTAAG	ref|Homo sapiens solute carrier family 45, member 3 (SLC45A3), mRNA [NM_033102]
A_24_P535483	LINC00176	NR_027686	0.00737543	-0.79778	0.0304646		AGGAGGCCCGCCCTCCACGCGCCGAAGGCCTCAATAAACGGAGCTGGCGCTGCGGGTCCG	ref|Homo sapiens long intergenic non-protein coding RNA 176 (LINC00176), transcript variant 1, long non-coding RNA [NR_027686]
A_23_P49310	ERN2	NM_033266	0.00152938	-0.797725	0.0103728		CCCACCCCTTCTTTTGGAGCAGAGCCAAGCAACTCCAGTTCTTCCAGGACGTCAGTGACT	ref|Homo sapiens endoplasmic reticulum to nucleus signaling 2 (ERN2), mRNA [NM_033266]
A_23_P205666	RGS6	NM_004296	0.000107955	-0.797394	0.00184069		GCTCCTTGGTTTATTCCCTCATGTTTTACTCAAAATAAACATGGCCATGAACTCAGGGGC	ref|Homo sapiens regulator of G-protein signaling 6 (RGS6), transcript variant 2, mRNA [NM_004296]
A_24_P206344	ZNF746	NM_152557	0.00162815	-0.797045	0.0107851		AGCCCCCTCATGCATACTTTTATTAGGCGATAGACTAGTTAAGAAAATTGTTTCTATGTA	ref|Homo sapiens zinc finger protein 746 (ZNF746), transcript variant 2, mRNA [NM_152557]
A_24_P859967	ENST00000374375	ENST00000374375	0.000941854	-0.796998	0.00752252		TGCGATGATCCAGTCGTCCCAGCCCATGTCCTTGAAGTTGACATGCAGTGCCTTCCGACT	ens|growth differentiation factor 5 opposite strand [Source:HGNC Symbol;Acc:33435] [ENST00000374375]
A_23_P370054	MAGEB18	NM_173699	7.10519e-05	-0.796815	0.0014254		CATACCTGGATTGGCTTAGTTTACTGAAGAAGGTAGGAAGAAATAAAATGTTTATGAACC	ref|Homo sapiens melanoma antigen family B, 18 (MAGEB18), mRNA [NM_173699]
A_24_P826046	LINC00963	NR_038955	0.00226505	-0.796745	0.0134816		CCTCATGCAGGCCATCGATGGAAATGTCAGACAGTGCGAGTCCACGCCTGAACACTTCTG	ref|Homo sapiens long intergenic non-protein coding RNA 963 (LINC00963), long non-coding RNA [NR_038955]
A_23_P129778	MKS1	AK000352	0.000464535	-0.796697	0.00469303		TCAGATGGGCATCACAGCAAGGCAGGCTTTTTGATCTGAAGCTGTTTGGGGTGACCCCAT	gb|Homo sapiens cDNA FLJ20345 fis, clone HEP13723. [AK000352]
A_23_P137016	SAT1	NM_002970	0.000424637	-0.796483	0.00444387		GAAATAATAGAATGAGCACCCATTCCAAAGCTTTATTACCAGTGGCGTTGTTGCATGTTT	ref|Homo sapiens spermidine/spermine N1-acetyltransferase 1 (SAT1), transcript variant 1, mRNA [NM_002970]
A_24_P476533	THC2668327	THC2668327	0.00104024	-0.796204	0.00801377		AATATGATCTTATTCAGTGGTCCCCCTTTTCCTCCAAAATGCAAGTTACCTTTCTCTTTA	tc|Q3INZ7_NATPD (Q3INZ7) Protein N-acetyltransferase homolog, partial (12%) [THC2668327]
A_32_P30004	AF086044	AF086044	0.000440273	-0.795548	0.00453567		ATTTCTCTTTCTAAAGGGGAGTAACTTTTTAAACCCTTCCTGATTTTAGCCTGGCAATGT	gb|Homo sapiens full length insert cDNA clone YX74D05. [AF086044]
A_23_P161962	AK001998	AK001998	0.000144485	-0.795246	0.00220361		TTTCCCATGAAAGACCTACCTTTATCTCTGATCCTAGACAGGGCTCAATCCTCCTAAATT	gb|Homo sapiens cDNA FLJ11136 fis, clone PLACE1006414. [AK001998]
A_23_P203773	CCDC34	NM_080654	0.00210218	-0.794958	0.0128186		CTTTTTATCTTTATTGTTGAATCTAATGCCTAATGGTATTAATAAGAGTACTAAGTAAAT	ref|Homo sapiens coiled-coil domain containing 34 (CCDC34), transcript variant 2, mRNA [NM_080654]
A_32_P162726	LOC102723773	XR_429762	0.000315585	-0.794821	0.00365985		CAATGCCTCTGCTCCTTTGAGTATAATCAGTGATATTTGAGGTTCCAGGGTTAAATGCTG	ref|PREDICTED: Homo sapiens serine/threonine-protein kinase SMG1-like (LOC102723773), misc_RNA [XR_429762]
A_23_P57868	ACY1	NM_000666	0.000991069	-0.79424	0.00776429		TGCACGACCACGATGAACGGCTGCATGAGGCTGTGTTCCTCCGTGGGGTGGACATATATA	ref|Homo sapiens aminoacylase 1 (ACY1), transcript variant 1, mRNA [NM_000666]
A_24_P712385	AK023690	AK023690	0.00123986	-0.794233	0.00903773		AGCTCTCTATCTTTTAAGGTGAAAATCATGCAATTTTGTTTATATCTCGAGAGAAAGAGG	gb|Homo sapiens cDNA FLJ13628 fis, clone PLACE1011054. [AK023690]
A_32_P107717	TCONS_00008453	TCONS_00008453	0.000762446	-0.79379	0.00650507		TCTTGTGCACCCAAGATCTGCTCTCTGTTGTAAATCCTGTTCAGACCTGGTCTAATTGGT	Unknown
A_23_P50775	LRFN3	NM_024509	0.00037545	-0.793725	0.00409735		AAACTCTGATGGGGAGGGTGTCGGGGACACCGGGGCAAAACAAGAAAGTCCTATTTTTCC	ref|Homo sapiens leucine rich repeat and fibronectin type III domain containing 3 (LRFN3), mRNA [NM_024509]
A_23_P1956	TMEM223	NM_001080501	8.93216e-05	-0.793476	0.00163025		ACTTCCCTAACACAAAACTCTTTGACAATACTGTGGGTGCCTACCGGAGCTTGTGAAGAA	ref|Homo sapiens transmembrane protein 223 (TMEM223), mRNA [NM_001080501]
A_23_P353097	MEGF8	NM_001271938	0.0026837	-0.793385	0.0151412		GGACTTTGCATCTTCCCTTCGCGTGGAGCCTCAGTGTGAGAGGCCCTAGCCAATGCGTGC	ref|Homo sapiens multiple EGF-like-domains 8 (MEGF8), transcript variant 1, mRNA [NM_001271938]
A_23_P405282	MGC45922	NR_038359	0.00183694	-0.793033	0.0116808		CCCTGGATATTCGACCTCCCCTGAGGCCCCACCCCCTGATATCAGGCCACGCCCTCCGAG	ref|Homo sapiens uncharacterized LOC284365 (MGC45922), long non-coding RNA [NR_038359]
A_23_P27515	PLD3	NM_012268	0.00159388	-0.792878	0.0106409		CCACAACAAGTACATGGTGACTGAACGCGCCACCTACATCGGAACCTCCAACTGGTCTGG	ref|Homo sapiens phospholipase D family, member 3 (PLD3), transcript variant 2, mRNA [NM_012268]
A_23_P5281	LYL1	NM_005583	0.00109714	-0.792662	0.00834299		GAGCAAGAACGAGGTGCTCCGCCTAGCCATGAAGTACATCGGCTTCCTGGTGCGGCTGCT	ref|Homo sapiens lymphoblastic leukemia associated hematopoiesis regulator 1 (LYL1), mRNA [NM_005583]
A_32_P32722	HEIH	NR_045680	0.00042169	-0.792495	0.00442017		TAAAGGTCTAGCACACCCATTGTGGAGATATTTCATGGGGACAACCCAGTGACTTCACTT	ref|Homo sapiens hepatocellular carcinoma up-regulated EZH2-associated long non-coding RNA (HEIH), long non-coding RNA [NR_045680]
A_24_P776784	MIR296	ENST00000596276	0.000271573	-0.792368	0.00332867		GCCGTGCCGCGCCTCTGCCACAGTCTCCCGTGGGTCCCCACTGCCGGGAGTTTTACCTAC	ens|microRNA 296 [Source:HGNC Symbol;Acc:31617] [ENST00000596276]
A_23_P206498	C16orf13	NM_032366	0.000131748	-0.792313	0.00207889		ATGCCAGCCAACAACAAATGCCTGATCTTCCGGAAAAACTAAGCCCCTCCTTCACCCCCG	ref|Homo sapiens chromosome 16 open reading frame 13 (C16orf13), transcript variant 1, mRNA [NM_032366]
A_23_P94683	NFX1	NM_002504	0.000125628	-0.792273	0.00201839		ATGATGGTAGGAAATATAGAGAGCAAGTTCTTCTGCCAGGGTCACACTGTGGTCTCTGAA	ref|Homo sapiens nuclear transcription factor, X-box binding 1 (NFX1), transcript variant 1, mRNA [NM_002504]
A_24_P306720	FOXN3-AS1	NR_036500	0.00109167	-0.792112	0.00831115		AAATGCTGAAAGCCAAAGGAGGGCTTAATGTGGCCTTTTCCACCTTCTAATTCCATAGAA	ref|Homo sapiens FOXN3 antisense RNA 1 (FOXN3-AS1), long non-coding RNA [NR_036500]
A_24_P168456	ATP5D	NM_001001975	0.000326954	-0.791917	0.00373768		GGCCCAGGCGGAGCTGGTGGGGACAGCTGACGAGGCCACGCGGGCAGAGATCCAGATCCG	ref|Homo sapiens ATP synthase, H+ transporting, mitochondrial F1 complex, delta subunit (ATP5D), transcript variant 2, mRNA [NM_001001975]
A_23_P316531	GPR25	NM_005298	0.00247459	-0.791665	0.0143593		GCCGCCTGGCGCGAAGGATCAGCTCAGCCTCCTCGCTCTCCAGGGACGACAGTTCCGTGT	ref|Homo sapiens G protein-coupled receptor 25 (GPR25), mRNA [NM_005298]
A_24_P285158	FCRLB	ENST00000495397	0.000373693	-0.791582	0.00408485		AGCCGGCGCCGTTGCTCCCCGCCCTCTCCGTAGAGCTGTTCCGGGCGCCGGTGCTGAGGG	ens|Fc receptor-like B [Source:HGNC Symbol;Acc:26431] [ENST00000495397]
A_23_P347720	MLLT10	NM_001195627	0.000333003	-0.791499	0.00377829		CTGATGTGGTCTTTTATATTTCTTACAGGGTTTTGTTTTACCAAGTACTAGTCTTCAGTC	ref|Homo sapiens myeloid/lymphoid or mixed-lineage leukemia (trithorax homolog, Drosophila); translocated to, 10 (MLLT10), transcript variant 4, mRNA [NM_001195627]
A_24_P16606	ZFP41	AK024438	0.000396102	-0.791305	0.00423682		CAAACACTAGCTCATTATTTACAGTGAATACCCAACAAAACCCTGCTCGAGGTGAGGAGC	gb|Homo sapiens mRNA for FLJ00028 protein, partial cds. [AK024438]
A_32_P233155	BX105253	BX105253	0.00312448	-0.79065	0.0168725		CACGATAACATTGGTGACTTCTCTGGACCAGCCATAGCCCTCTCCGCTGGTTTTTCCTGC	gb|BX105253 Soares_testis_NHT Homo sapiens cDNA clone IMAGp998E224410, mRNA sequence [BX105253]
A_23_P166964	TFDP2	NM_006286	9.21939e-05	-0.790637	0.00165474		ACAAGAGAAAGCCTACGTTTCAATATGTGATGCTCATGTGTGTTTGTAGTGTGAGCTCTT	ref|Homo sapiens transcription factor Dp-2 (E2F dimerization partner 2) (TFDP2), transcript variant 2, mRNA [NM_006286]
A_24_P409353	LOC101929584	NR_120477	0.000127049	-0.790319	0.00203449		TGCAGCAGATGGGTTTACAAGTCTCTTGGTCTCTTCATGTAATTAACAGCCAAGAAGTCT	ref|Homo sapiens uncharacterized LOC101929584 (LOC101929584), transcript variant 2, long non-coding RNA [NR_120477]
A_32_P223935	JPX	NR_024582	0.000423035	-0.790276	0.00443139		TATCGGAGAATAATTTCTTTCTCGCTGATCGCCTAACTTCTACTGACGAAGCTTGGAAGT	ref|Homo sapiens JPX transcript, XIST activator (non-protein coding) (JPX), long non-coding RNA [NR_024582]
A_23_P38732	CDH2	NM_001792	0.000429138	-0.79017	0.0044765		ATGTATGGTGGAGGTGATGACTGAACTTCAGGGTGAACTTGGTTTTTGGACAAGTACAAA	ref|Homo sapiens cadherin 2, type 1, N-cadherin (neuronal) (CDH2), mRNA [NM_001792]
A_24_P136629	MAFG-AS1	NR_015454	0.00335422	-0.790043	0.0177085		GGCTGCAGCTTCTGTGGGACTGAGCCCCGCAGGCACCTCCCCGGCATCCTCCCGCCCCAG	ref|Homo sapiens MAFG antisense RNA 1 (head to head) (MAFG-AS1), long non-coding RNA [NR_015454]
A_24_P478362	NP511100	NP511100	0.00300952	-0.789986	0.016452		ATCCACCCCGGCCCGGAAGAGACCACTGCGAGCGCCTCAACCCCAGGCCGGCAATCCTAG	tc|GB|AB065467.1|BAC05726.1 seven transmembrane helix receptor [Homo sapiens] [NP511100]
A_24_P200603	PCBD2	NM_032151	0.000908622	-0.78974	0.00736243		CATTTGGCTTTATGTCCCGAGTTGCCCTACAAGCAGAGAAGATGAATCATCACCCAGAAT	ref|Homo sapiens pterin-4 alpha-carbinolamine dehydratase/dimerization cofactor of hepatocyte nuclear factor 1 alpha (TCF1) 2 (PCBD2), mRNA [NM_032151]
A_32_P41396	A_32_P41396	A_32_P41396	0.0114115	-0.789601	0.0413723		GGAAACCTAGCTAAGTCTTAAACACTTTTCCAGTAGCAAGTATAATATATGTTGTTGAGG	Unknown
A_24_P929441	LOC100996535	XM_005275924	0.00236985	-0.78939	0.0139237		GGGCCTCCGATAATCTGCTTCTACAGTTGAGAGACGTCAACTGGCACCTCTGAGCCTCTG	ref|PREDICTED: Homo sapiens collagen alpha-1(I) chain-like (LOC100996535), mRNA [XM_005275924]
A_24_P5743	ALDH16A1	NM_153329	0.00189421	-0.789117	0.0119093		CTTGCACCAAGACGTCCAGGCCATGTGGTATTTCGGATCAGCCCAGGGTTCCCAGTTTGT	ref|Homo sapiens aldehyde dehydrogenase 16 family, member A1 (ALDH16A1), transcript variant 1, mRNA [NM_153329]
A_23_P120364	PPDPF	NM_024299	0.000500767	-0.789039	0.00492837		CCAGCACTCGCTAGCTTTCCTGACACCTGGAACTGTGCACCTGGCACCAAGCGGAAAATA	ref|Homo sapiens pancreatic progenitor cell differentiation and proliferation factor (PPDPF), mRNA [NM_024299]
A_23_P101342	ATG4D	NM_032885	0.000297927	-0.788831	0.003522		GGACTTTGTGTTTTTATAAAGGGAGGGGATGAGGGGAAAGATACAACACTATTTATTTTT	ref|Homo sapiens autophagy related 4D, cysteine peptidase (ATG4D), transcript variant 1, mRNA [NM_032885]
A_23_P306479	ZBTB11-AS1	NR_024407	0.000174001	-0.78861	0.00247975		TCCAGAGGGTTAGGAGTCCGTTTTTACGTTTGAGACTCCCAACATCATAAAAGCATATTT	ref|Homo sapiens ZBTB11 antisense RNA 1 (ZBTB11-AS1), long non-coding RNA [NR_024407]
A_23_P30307	MED7	NM_004270	0.000654738	-0.788239	0.00590359		CAATTGTACTGGACAGAATGAACATCAAAGAGAAAATTCAGGTCATAGGAGAGATCAGAT	ref|Homo sapiens mediator complex subunit 7 (MED7), transcript variant 2, mRNA [NM_004270]
A_23_P130974	KIAA1683	NM_025249	0.000659088	-0.788192	0.00592466		GCTCCCTGCAGTGGGGACTTCGTGGGAGGCACTCATGGCTCTCTGGGTCTAATGAATAAA	ref|Homo sapiens KIAA1683 (KIAA1683), transcript variant 2, mRNA [NM_025249]
A_24_P28811	CYP4F62P	NR_103761	0.00237029	-0.788114	0.0139237		GTACCTACCCCTCCCCGGATTCAGAAAGAAACCAAACAAGGAGCTTTGTGCGGAATGAAA	ref|Homo sapiens cytochrome P450, family 4, subfamily F, polypeptide 62, pseudogene (CYP4F62P), non-coding RNA [NR_103761]
A_32_P106925	THC2625851	THC2625851	0.00316131	-0.787962	0.0169949		CATCTAAATCCCACCTCCCCGCAAACTACACATTAGTTAAATAGAATGAGTTTCTAGTTT	Unknown
A_23_P1998	APBB1	NM_001164	0.00085721	-0.787744	0.00706969		ATGGCCGAACGGCGTAATGCCCGCTGCTTGGTAAATGGACTCTCCCTGGACCACTCTAAA	ref|Homo sapiens amyloid beta (A4) precursor protein-binding, family B, member 1 (Fe65) (APBB1), transcript variant 1, mRNA [NM_001164]
A_24_P75324	TTBK1	XM_006715229	0.000682181	-0.787318	0.00603633		CCCTGCGACGACTGGCGTCCTCCGTGTTCTCCTCCTCCACGCTGGAGACGGAGCATTACC	ref|PREDICTED: Homo sapiens tau tubulin kinase 1 (TTBK1), transcript variant X1, mRNA [XM_006715229]
A_23_P152115	NME3	NM_002513	0.000275804	-0.787194	0.0033585		ACACTGTCCTGGTGCCCAGCCCAACGTGGTCCAACGTTTTTTTATAATAAAGTCCTCGTT	ref|Homo sapiens NME/NM23 nucleoside diphosphate kinase 3 (NME3), mRNA [NM_002513]
A_24_P186464	ENST00000600805	ENST00000600805	0.0017889	-0.787124	0.0114666		CCCCGTGACGCACCAGGAACTAGCCCATCGTCCCCAACCCCCAGGCTCTCCGGCGGGCCG	ens|Uncharacterized protein [Source:UniProtKB/TrEMBL;Acc:Q96EZ6] [ENST00000600805]
A_32_P115130	MRPL41	NM_032477	0.000290993	-0.786986	0.00347934		AGGACTTCAAGGACGGTACCTTCGACCCTGACAACCTGGAAAAGTACGGCTTCGAGCCCA	ref|Homo sapiens mitochondrial ribosomal protein L41 (MRPL41), mRNA [NM_032477]
A_23_P124402	HTR3C	NM_130770	0.00331032	-0.786891	0.0175426		CAATGGAAGTTCAGGTCAGTGGAGTCTTTCCTTGATTGATCACCCCAATAAACAACTTTT	ref|Homo sapiens 5-hydroxytryptamine (serotonin) receptor 3C, ionotropic (HTR3C), mRNA [NM_130770]
A_24_P886096	TMEM246	ENST00000374851	0.000223112	-0.786768	0.00292594		TCACTCACCTTTCAGAGTTTAAATTATGGTCAGGCTTAAGAAGCTCTCTCTTGTGACTGA	ens|transmembrane protein 246 [Source:HGNC Symbol;Acc:28180] [ENST00000374851]
A_32_P30898	A_32_P30898	A_32_P30898	0.000115296	-0.786513	0.0019263		GTGGACTTGTGAGGCGCTTGGATGTAGCAATGAAACAAAATGCTTGAGAGGTCTAGTGAA	Unknown
[truncated: 2,920 more rows]

## Sheet: Predicted_miR-101_TargetScan
Target gene	Representative transcript	Gene name	Number of 3P-seq tags supporting UTR + 5	Link to sites in UTRs	Conserved sites	Poorly conserved sites	6mer sites	Representative miRNA	Cumulative weighted context++ score	Total context++ score	Aggregate PCT	Previous TargetScan publication(s)
[truncated: 949 more rows]

[truncated: 1 more sheets: UniqueValidated_miR-101_Targets]
